# Supplementary material for: Cryo-EM structure of human PAPP-A2 and mechanism of substrate recognition
Source: Commun Chem. 2023 Oct 28;6:234. doi: 10.1038/s42004-023-01032-y (PMC10613257; doi:10.1038/s42004-023-01032-y)
Supplement: Supplementary file 5 — Supplementary Data 2 [file 42004_2023_1032_MOESM5_ESM.xlsx]

## Sheet: Fig.1
Fig.1e
IGFBP5 Cleavage efficiency (%)
Protease	WT	H499A	E500Q	E516A
Replicates	99.92	0.56	0.08	0.56
	100	0.89	1.08	2.09
	100	0.72	0.88	0.89
Fig.1f
IGFBP3 Cleavage efficiency (%)
Protease	WT	H499A	E500Q	E516A
Replicates	90.23	0.33	0.45	2.66
	95.66	0.67	1.09	0.35
	91.53	0.45	1.05	0.94
Fig.1g
IGFBP5 Cleavage efficiency (%)
Protease	PAPP-A2	A466P T467A W468A PAPP-A2	PAPP-A	A449P T450A W451A PAPP-A
Replicates	99.92	7.2	100	1.45
	99.06	5.67	99.96	2.32
	99.87	6.47	99.98	1.52

## Sheet: Fig. 2
Fig. 2a	Graph data
Cleavage efficiency (%)	IGFBP5		IGFBP3
	PAPP-A2 WT	PAPP-A2 A799V	PAPP-A2 WT	PAPP-A2 A799V
Replicates	99.92	0.67	94.56	2.33
	98.99	1.45	96.73	3.67
	99.95	0.99	95.33	2.35
Fig. 2b	NanoDSF data					Fig. 2b	NanoDSF raw data -- PAPP-A data was not used
		PAPP-A2 WT	PAPP-A2 A799V
	Replicate1	52.0041	49.4573
	Replicate2	51.6551	49.6545
	Replicate3	51.4955	49.4233
	Replicate4	51.9977	49.2319
	Replicate5	52.0176	49.5532
Fig. 2d	Graph Data
IGFBP5 Cleavage efficiency (%)	PAPP-A2 WT	PAPP-A2 A799V	PAPP-A2 P683A,P684A	PAPP-A2 D471A,K472A,D473A
Replicates	99.92	0.36	10.74	2.34
	100	1.09	13.45	4.56
	99.98	0.78	11.31	3.14

## Sheet: Fig. 3
Fig. 3d	Graph data
IGFBP5 Cleavage efficiency (%)	PAPP-A2	PAPP-A2 W697A S698A P699A	PAPP-A2 Y674A W675A	PAPP-A	PAPP-A W680A S681A P682A	PAPP-A H657A W658A
Replicates	96.89	8.21	3.49	99.7	55.67	96.17
	92.11	5.33	2.35	99.89	53.33	98.51
	94.33	7.25	4.06	100	58.62	98.33
Fig. 3g	Graph Data
	PAPP-A2 WT		PAPP-A WT
Cleavage efficiency (%)	IGFBP5 WT	IGFBP5 R136D/R137D/K138D	IGFBP5 WT	IGFBP5 R136D/R137D/K138D
Replicates	100	8.02	93.3	52.86
	99.45	6.04	96.89	55.67
	99.79	5.73	97.22	53.09

## Sheet: Fig.4
Fig. 4a
Fluorescent polarization (mP)	PAPP-A or PAPP-A2 inactive mutant concentration (nM)	PAPP-A2 E500Q			PAPP-A E483A
	20000	89.2	89.1	91.23	138	139	141.29
	10000	83.1	83.5	83.22	135	137	139.1
	5000	72.5	71.9	71.4	121.1	125	124.61
	2500	63.8	67.3	65.41	107.9	109	108.75
	1250	50.2	51.4	51.37	104.9	102	103.79
	625	46.1	47.2	46.7	92.8	91	91
	308	37.6	38.8	38.2	85.9	84.8	85.18
	154	32.9	34.7	34.64	76.6	75	76.2
	77	31.5	32.2	31.83	48	49.6	49.4
	35	28	28.9	28.29	48.1	47.3	47.8
	17.5	27.5	28.8	28.2	40.6	39	39.9
	8.75	27.6	29.2	28.4	34.1	33	33.99
	4.375	27.1	29	28	26.8	28	27.2
	2.1875	26.9	29.2	28.88	25	22	24
	1.09375	27.6	28.3	28.13	24	23	23
	0.543	27.4	28.2	28.1	23	22	22
	0	27.9	28.1	28.07	23	21	21
Fig. 4b
IGFBP5 Cleavage efficiency (%)	Protease Conc (nM)	PAPP-A WT			PAPP-A2 WT
	0	0	0	0	0	0	0
	0.0015	0	0	0	0.05	0	0
	0.0046	0.024	0.024	0.024	0.12	0.11	0.82
	0.0137	13.45	18.99	12.66	0.15	1.07	1.06
	0.0412	42.23	48.67	40.2	0.16	0.88	0.56
	0.1235	58.56	62.23	60.78	1.23	2.33	3.21
	0.3704	73.04	76.32	75.23	5.66	7.21	8.88
	0.7804	76.32	82.34	80.9	10.56	16.32	12.34
	1.1111	82.34	88.78	82.34	28.89	25.62	23.32
	1.1706	86.05	89.36	88.78	33.62	39.96	40.96
	1.7558	89.36	91.99	90.76	44.89	52.34	48.78
	2.6337	91.1	92.56	93.33	53.33	62.23	58.89
	3.3333	92.28	92.82	93.03	62.76	67.89	66.68
	3.9506	93.02	93.02	94.56	69.56	70	78.65
	5.9259	96.33	98.22	97	78.85	72.65	82.33
	8.8889	98.78	98.89	98.56	84.35	80.96	89.92
	13.3333	99.6	99.89	99.92	96.78	95.33	94.78
	20	99.82	99.96	99.8	98.99	98.65	99.96
	30	100	100	100	100	100	100
Fig. 4c
IGFBP5 Cleavage efficiency (%)	Protease Conc (nM)	PAPP-A2 WT			PAPP-A2 1159			PAPP-A2 927
	0	0	0	0	0	0	0	0	0	0
	0.0005	0	0	0	0	0	0	0	0	0
	0.0015	0.05	0	0	0	0	0	0	0	0
	0.0045	0.04	0.15	0.11	0.01	0.01	0.01	0.01	0.01	0.01
	0.013	0.12	0.11	0.82	0.04	0.04	0.04	0.5	0.5	0.5
	0.04	0.15	1.07	1.06	0.03	0.03	0.03	0.8	0.8	0.8
	0.12	0.16	0.88	0.56	0.5	0.5	0.5	1.2	2.23	0.96
	0.36	1.23	2.33	3.21	0.8	0.8	0.8	3.25	4.67	5.66
	0.77	5.66	7.21	8.88	1.2	0.89	1.11	6.25	6.35	7.77
	1.1	10.56	16.32	12.34	3.25	3.11	2.89	9.34	10.45	12.33
	1.16	28.89	25.62	23.32	3.56	2.33	6.89	12.23	13.33	14.56
	1.74	33.62	39.96	40.96	5.8	6.2	7.5	18.25	16.76	20.09
	2.62	44.89	52.34	48.78	6.89	10.56	8.88	22.34	25.66	30.45
	3.3	53.33	62.23	58.89	18.88	12.06	20.71	35.01	37.33	38.21
	3.93	62.76	67.89	66.68	22.34	20.67	25.51	42.34	50.77	45.66
	5.8	69.56	70	78.65	35.01	30.09	37.73	50.06	51.25	52.38
	8.8	78.85	72.65	82.33	53.45	67.23	69.33	53.45	54.66	62.37
	10	84.35	80.96	89.92	72.89	71.23	77.65	72.89	75.66	78.05
	13.33	92.45	91.78	94.78	82.35	88.86	90	82.35	85.12	87.72
	20	96.63	98.65	97.89	92.56	95.63	97.23	92.56	90.89	95.12
	30	100	100	100	98.87	100.96	99.92	98.87	98.87	98.87
Fig. 4d
IGFBP5 Cleavage efficiency (%)	Protease Conc (nM)	PAPP-A WT			PAPP-A2 WT			PAPP-A 1100-1111*			PAPP-A 1100-1135*
	0	0	0	0	0	0	0	0	0	0	0	0	0
	0.0005	0	0	0	0	0	0	0	0	0	0	0	0
	0.0015	0	0	0	0.05	0	0	0	0	0	0	0	0
	0.0045	0.024	0.024	0.024	0.04	0.15	0.11	0.024	0.024	0.024	0.024	0.024	0.024
	0.013	13.45	18.99	12.66	0.12	0.11	0.82	9.69	9.69	9.69	11.34	15.67	18.89
	0.04	42.23	48.67	40.2	0.15	1.07	1.06	32.23	32.23	32.23	28.67	22.3	30.33
	0.12	58.56	62.23	60.78	0.16	0.88	0.56	48.96	55.12	59.03	56.83	62.19	50.66
	0.36	73.04	76.32	75.23	1.23	2.33	3.21	70.04	72.63	75.56	66.89	72.23	58.89
	0.77	76.32	82.34	80.9	5.66	7.21	8.88	72.32	77.08	80.19	75.89	72.23	70.89
	1.1	82.34	88.78	82.34	10.56	16.32	12.34	82.34	85.09	84.11	85.62	84.11	80.99
	1.16	86.05	89.36	88.78	28.89	25.62	23.32	88.78	89.99	85.23	89.36	88.78	84.43
	1.74	89.36	91.99	90.76	33.62	39.96	40.96	89.36	90	93.12	91.1	94.43	91.26
	2.62	91.1	92.56	93.33	44.89	52.34	48.78	91.1	90.08	93.45	92.82	93.44	92.82
	3.3	92.28	92.82	93.03	53.33	62.23	58.89	92.82	91.09	94.56	93.02	94.07	95
	3.93	93.02	93.02	94.56	62.76	67.89	66.68	93.02	94.33	95.15	96.33	96.33	96.33
	5.8	96.33	98.22	97	69.56	70	78.65	96.33	97.25	98.06	98.78	98.78	98.78
	8.8	98.78	98.89	98.56	78.85	72.65	82.33	98.78	97.99	98.21	99.6	99.6	99.6
	10	99.6	99.89	99.92	84.35	80.96	89.92	99.6	98.22	98.45	99.6	99.6	99.6
	13.33	99.82	99.96	99.8	92.45	91.78	94.78	99.82	100	98.89	99.82	99.82	99.82
	20	100	100	100	96.63	98.65	97.89	100	100	100	100	100	100
	30	100	100	100	100	100	100	100	100	100	100	100	100

## Sheet: Cleavage assay gel images
		Supp. Fig. 6b IGFBP3 cleavage by PAPP-A2 WT (LEFT LANES)		Supp. Fig. 6b IGFBP3 cleavage by PAPP-A2 A799V (RIGHT LANES)				Supp. Fig. 6b IGFBP5 cleavage PA2 WT (left lanes)		Supp. Fig. 5c IGFBP5 cleavage PA2 WT (right lanes)						Supp. Fig. 6b IGFBP5 cleavage PA2 A799V
		Left 4 lanes PA2 WT + IGFBP5 represented in Supp. Fig. 9b		Right 4 lanes PA2 WT + IGFBP5 represented in Supp. Fig. 6c				Supp. Fig. 4b H499A PAPP-A2 + IGFBP5 WT left 4 lanes		Right 4 lanes Supp. Fig. 6c PAPP-A2 A799V + IGFBP5WT				Left 4 lanes Supp. Fig. 6c P683A/P684A			Right side:Replicate of PAPP-A2 A799V + IGFBP5 WT				Left 4 lanes Supp. Fig. 6c D471A/K472A/D473A
	Supp. Fig. 4b PAPP-A2 E516A + IGFBP3 (LEFT LANES)			Replicate PAPP-A2 E516A + IGFBP3 (Right LANES)				Supp. Fig. 4b PAPP-A2 H499A + IGFBP3 (LEFT LANES)		Supp. Fig. 4b PAPP-A2 E500Q + IGFBP3 (RIGHT) LANES)			Supp. Fig. 4b PAPP-A2 WT + IGFBP3 (LEFT LANES)		Replicate PAPP-A2 WT + IGFBP3 (Right LANES)
	Supp. Fig. 4b PAPP-A2 E516A + IGFBP5 (LEFT LANES)			Supp. Fig. 4b PAPP-A2 WT + IGFBP5 (right LANES)				Supp. Fig. 4b PAPP-A2 E500Q + IGFBP5 (LEFT LANES)		Supp. Fig. 9b PAPP-A2 W697A S698A P699A PAPP-A2 + IGFBP5 (right LANES)
		Supp. Fig. 5c PAPP-A2 A466P T467A W468A + IGFBP5 (left LANES)		Replicate of PAPP-A2 A466P T467A W468A (RIGHT LANES)				Supp. Fig. 9d PAPP-A W680A S681A P682A + IGFBP5 (LEFT LANES)		Supp. Fig. 5c PAPP-A A449P T450A W451A + IGFBP5 (right LANES)				REPLICATE PAPP-A2 Y674AW675A + IGFBP5 (LEFT LANES)			Supp. Fig. 9b PAPP-A2 Y674AW675A + IGFBP5 (RIGHT LANES)			Supp. Fig. 9d PAPP-A H657A W658A + IGFBP5 (Dashed box)			RIGHT LANES are irrelevant to this study.					Supp. Fig. 9d PAPP-A WT + IGFBP5 (LEFT LANES)		Supp. Fig. 5c PAPP-A WT + IGFBP5 (LEFT LANES)

## Sheet: Protein quality gels
	Unprocessed uncropped images of Protein quality gels
												Fig. S4a and S9a
	Fig. S5a, S5b, S9c
												Fig. S8d. The region in the dashed box is shown in Fig. S8d. Replicates were not used.
			Fig. S12a, S6a

## Sheet: Supp. Fig. 3a &3c
	Uncropped gel image of Supp. Fig. 3a. The area in the dashed box was used for the figure whereas the righthand lanes are irrelevant.											Supplementary Fig.S3c. The area in the dashed box was used for Fig. S3c and all other lanes are empty.

## Sheet: Supp. Fig.3b
	SEC GRAPH
	Replicate 1					Replicate 2
	Absorbance (mAU)	PAPP-A2WT	PAPP-A WT	Standards		Absorbance (mAU)	PAPP-A2WT	PAPP-A WT	Standards
	0	0.004526	0.002436	0.006933		0	0.004526	0.002436	0.006933
	0.000832	0.245346	0.001166	0.09092		0.000832	0.242334	0.001166	0.09092
	0.001665	0.244652	-0.002342	0.089105		0.001665	0.242891	-0.002342	0.089105
	0.002497	0.243086	-0.005325	0.08735		0.002497	0.243448	-0.005325	0.08735
	0.00333	0.241729	-0.006475	0.086614		0.00333	0.244005	-0.006475	0.086614
	0.004162	0.240626	-0.006634	0.087184		0.004162	0.244562	-0.006634	0.087184
	0.004995	0.239837	-0.007171	0.08797		0.004995	0.245119	-0.007171	0.08797
	0.005827	0.240054	-0.007908	0.088755		0.005827	0.245676	-0.007908	0.088755
	0.006659	0.240809	-0.008719	0.08951		0.006659	0.246233	-0.008719	0.08951
	0.007492	0.241048	-0.009777	0.090103		0.007492	0.24679	-0.009777	0.090103
	0.008324	0.240986	-0.010377	0.090597		0.008324	0.247347	-0.010377	0.090597
	0.009157	0.240697	-0.010433	0.091147		0.009157	0.247904	-0.010433	0.091147
	0.009989	0.240351	-0.009761	0.091696		0.009989	0.248461	-0.009761	0.091696
	0.010822	0.239343	-0.008703	0.092324		0.010822	0.249018	-0.008703	0.092324
	0.011654	0.238786	-0.008202	0.09338		0.011654	0.249575	-0.008202	0.09338
	0.012486	0.240543	-0.008263	0.094935		0.012486	0.250132	-0.008263	0.094935
	0.013319	0.243388	-0.008059	0.096605		0.013319	0.250689	-0.008059	0.096605
	0.014151	0.246013	-0.007343	0.098283		0.014151	0.251246	-0.007343	0.098283
	0.014984	0.248494	-0.007128	0.10001		0.014984	0.251803	-0.007128	0.10001
	0.015816	0.249278	-0.008055	0.101659		0.015816	0.25236	-0.008055	0.101659
	0.016648	0.24821	-0.007193	0.103056		0.016648	0.252917	-0.007193	0.103056
	0.017481	0.247279	-0.005627	0.104368		0.017481	0.253474	-0.005627	0.104368
	0.018313	0.246841	-0.004211	0.105679		0.018313	0.254031	-0.004211	0.105679
	0.019146	0.246714	-0.002256	0.10684		0.019146	0.254588	-0.002256	0.10684
	0.019978	0.24637	-0.001366	0.107747		0.019978	0.255145	-0.001366	0.107747
	0.020811	0.246851	-0.001836	0.108622		0.020811	0.255702	-0.001836	0.108622
	0.021643	0.247317	-0.002589	0.109503		0.021643	0.256259	-0.002589	0.109503
	0.022475	0.247872	-0.002742	0.110387		0.022475	0.256816	-0.002742	0.110387
	0.023308	0.248294	-0.001452	0.111168		0.023308	0.257373	-0.001452	0.111168
	0.02414	0.249688	-0.000395	0.111314		0.02414	0.25793	-0.000395	0.111314
	0.024973	0.250804	-1.8e-05	0.110774		0.024973	0.258487	-1.8e-05	0.110774
	0.025805	0.252506	0.001252	0.110236		0.025805	0.259044	0.001252	0.110236
	0.026638	0.253193	0.002634	0.109615		0.026638	0.259601	0.002634	0.109615
	0.02747	0.252543	0.003808	0.108711		0.02747	0.260158	0.003808	0.108711
	0.028302	0.251451	0.00537	0.107788		0.028302	0.260715	0.00537	0.107788
	0.029135	0.251792	0.006361	0.107167		0.029135	0.261272	0.006361	0.107167
	0.029967	0.252731	0.006105	0.106562		0.029967	0.261829	0.006105	0.106562
	0.0308	0.254292	0.004888	0.106006		0.0308	0.262386	0.004888	0.106006
	0.031632	0.254642	0.00419	0.105474		0.031632	0.262943	0.00419	0.105474
	0.032465	0.253878	0.003806	0.104803		0.032465	0.2635	0.003806	0.104803
	0.033297	0.252462	0.004243	0.103944		0.033297	0.264057	0.004243	0.103944
	0.034129	0.249906	0.004302	0.103078		0.034129	0.264614	0.004302	0.103078
	0.034962	0.246754	0.003424	0.102139		0.034962	0.265171	0.003424	0.102139
	0.035794	0.244642	0.002956	0.100791		0.035794	0.265728	0.002956	0.100791
	0.036627	0.244167	0.003903	0.099308		0.036627	0.266285	0.003903	0.099308
	0.037459	0.24403	0.004151	0.09759		0.037459	0.266842	0.004151	0.09759
	0.038292	0.244707	0.002805	0.095856		0.038292	0.267399	0.002805	0.095856
	0.039124	0.246362	0.001953	0.094206		0.039124	0.267956	0.001953	0.094206
	0.039956	0.247798	0.000779	0.092645		0.039956	0.268513	0.000779	0.092645
	0.040789	0.248559	-1.6e-05	0.091453		0.040789	0.26907	-1.6e-05	0.091453
	0.041621	0.250697	-0.000109	0.090618		0.041621	0.269627	-0.000109	0.090618
	0.042454	0.252174	0.0008	0.089723		0.042454	0.270184	0.0008	0.089723
	0.043286	0.251136	0.001539	0.088669		0.043286	0.270741	0.001539	0.088669
	0.044118	0.250073	0.001343	0.087566		0.044118	0.271298	0.001343	0.087566
	0.044951	0.249622	0.001088	0.086554		0.044951	0.271855	0.001088	0.086554
	0.045783	0.248677	0.00154	0.085549		0.045783	0.272412	0.00154	0.085549
	0.046616	0.24872	0.001876	0.084732		0.046616	0.272969	0.001876	0.084732
	0.047448	0.248169	0.001501	0.084339		0.047448	0.273526	0.001501	0.084339
	0.048281	0.247899	0.001675	0.084313		0.048281	0.274083	0.001675	0.084313
	0.049113	0.248763	0.00148	0.084574		0.049113	0.27464	0.00148	0.084574
	0.049945	0.251547	0.000607	0.084857		0.049945	0.275197	0.000607	0.084857
	0.050778	0.252169	0.000769	0.085348		0.050778	0.275754	0.000769	0.085348
	0.05161	0.25174	0.002508	0.0861		0.05161	0.276311	0.002508	0.0861
	0.052443	0.250882	0.004194	0.086769		0.052443	0.276868	0.004194	0.086769
	0.053275	0.251771	0.005375	0.087393		0.053275	0.277425	0.005375	0.087393
	0.054108	0.252368	0.005851	0.088038		0.054108	0.277982	0.005851	0.088038
	0.05494	0.252328	0.005124	0.088747		0.05494	0.278539	0.005124	0.088747
	0.055772	0.252528	0.005674	0.089681		0.055772	0.279096	0.005674	0.089681
	0.056605	0.252212	0.006516	0.090916		0.056605	0.279653	0.006516	0.090916
	0.057437	0.251229	0.006298	0.092147		0.057437	0.28021	0.006298	0.092147
	0.05827	0.250841	0.007178	0.094904		0.05827	0.280767	0.007178	0.094904
	0.059102	0.249733	0.009268	0.101362		0.059102	0.281324	0.009268	0.101362
	0.059935	0.248673	0.01197	0.109472		0.059935	0.281881	0.01197	0.109472
	0.060767	0.248438	0.016127	0.117464		0.060767	0.282438	0.016127	0.117464
	0.061599	0.248287	0.021019	0.125476		0.061599	0.282995	0.021019	0.125476
	0.062432	0.245816	0.026429	0.136142		0.062432	0.283552	0.026429	0.136142
	0.063264	0.24517	0.031422	0.151942		0.063264	0.284109	0.031422	0.151942
	0.064097	0.250953	0.037048	0.168744		0.064097	0.284666	0.037048	0.168744
	0.064929	0.259566	0.043437	0.18545		0.064929	0.285223	0.043437	0.18545
	0.065762	0.269805	0.049094	0.202268		0.065762	0.28578	0.049094	0.202268
	0.066594	0.281117	0.053307	0.21969		0.066594	0.286337	0.053307	0.21969
	0.067426	0.293146	0.057014	0.238536		0.067426	0.286894	0.057014	0.238536
	0.068259	0.306142	0.062036	0.257207		0.068259	0.287451	0.062036	0.257207
	0.069091	0.320861	0.067864	0.276153		0.069091	0.288008	0.067864	0.276153
	0.069924	0.335072	0.074266	0.294925		0.069924	0.288565	0.074266	0.294925
	0.070756	0.347175	0.081125	0.314378		0.070756	0.289122	0.081125	0.314378
	0.071589	0.361286	0.088034	0.334759		0.071589	0.289679	0.088034	0.334759
	0.072421	0.376698	0.095117	0.354966		0.072421	0.290236	0.095117	0.354966
	0.073253	0.399557	0.101325	0.375102		0.073253	0.290793	0.101325	0.375102
	0.074086	0.423933	0.106874	0.395367		0.074086	0.29135	0.106874	0.395367
	0.074918	0.441664	0.11329	0.416245		0.074918	0.291907	0.11329	0.416245
	0.075751	0.460876	0.120896	0.437904		0.075751	0.292464	0.120896	0.437904
	0.076583	0.478531	0.12846	0.459402		0.076583	0.293021	0.12846	0.459402
	0.077415	0.493529	0.136099	0.481008		0.077415	0.302997	0.136099	0.481008
	0.078248	0.509816	0.144053	0.502489		0.078248	0.312974	0.144053	0.502489
	0.07908	0.52939	0.151283	0.522106		0.07908	0.32295	0.151283	0.522106
	0.079913	0.545623	0.157185	0.537771		0.079913	0.332927	0.157185	0.537771
	0.080745	0.561745	0.162059	0.551585		0.080745	0.342903	0.162059	0.551585
	0.081578	0.57585	0.164444	0.565375		0.081578	0.35288	0.164444	0.565375
	0.08241	0.589781	0.165823	0.579083		0.08241	0.362856	0.165823	0.579083
	0.083242	0.605071	0.167525	0.59014		0.083242	0.372833	0.167525	0.59014
	0.084075	0.618437	0.169834	0.595667		0.084075	0.382809	0.169834	0.595667
	0.084907	0.627187	0.170469	0.600494		0.084907	0.392786	0.170469	0.600494
	0.08574	0.633414	0.171354	0.605409		0.08574	0.402762	0.171354	0.605409
	0.086572	0.638031	0.171108	0.610173		0.086572	0.412739	0.171108	0.610173
	0.087405	0.641261	0.171544	0.614036		0.087405	0.422715	0.171544	0.614036
	0.088237	0.642943	0.172583	0.616221		0.088237	0.432692	0.172583	0.616221
	0.089069	0.64412	0.172712	0.618013		0.089069	0.442668	0.172712	0.618013
	0.089902	0.643807	0.170113	0.61976		0.089902	0.452645	0.170113	0.61976
	0.090734	0.644098	0.168069	0.621275		0.090734	0.462621	0.168069	0.621275
	0.091567	0.643595	0.166624	0.622088		0.091567	0.472598	0.166624	0.622088
	0.092399	0.644519	0.164386	0.621545		0.092399	0.482574	0.164386	0.621545
	0.093232	0.643045	0.161306	0.621004		0.093232	0.492551	0.161306	0.621004
	0.094064	0.634658	0.159177	0.620961		0.094064	0.502527	0.159177	0.620961
	0.094896	0.622573	0.157787	0.623007		0.094896	0.512504	0.157787	0.623007
	0.095729	0.618031	0.155513	0.626135		0.095729	0.52248	0.155513	0.626135
	0.096561	0.613109	0.152944	0.62844		0.096561	0.532457	0.152944	0.62844
	0.097394	0.60855	0.150579	0.630744		0.097394	0.542433	0.150579	0.630744
	0.098226	0.606624	0.147328	0.632645		0.098226	0.55241	0.147328	0.632645
	0.099059	0.604172	0.143062	0.633252		0.099059	0.562386	0.143062	0.633252
	0.099891	0.597039	0.138459	0.633898		0.099891	0.572363	0.138459	0.633898
	0.100723	0.593581	0.133471	0.634746		0.100723	0.582339	0.133471	0.634746
	0.101556	0.590317	0.129403	0.635559		0.101556	0.592316	0.129403	0.635559
	0.102388	0.588042	0.126169	0.635972		0.102388	0.602292	0.126169	0.635972
	0.103221	0.585353	0.123369	0.635539		0.103221	0.612269	0.123369	0.635539
	0.104053	0.58257	0.119224	0.635362		0.104053	0.622245	0.119224	0.635362
	0.104885	0.580476	0.114004	0.635185		0.104885	0.632222	0.114004	0.635185
	0.105718	0.579711	0.111342	0.635021		0.105718	0.642198	0.111342	0.635021
	0.10655	0.578866	0.108661	0.634983		0.10655	0.652175	0.108661	0.634983
	0.107383	0.579352	0.106154	0.635345		0.107383	0.662151	0.106154	0.635345
	0.108215	0.579632	0.103305	0.63613		0.108215	0.673496	0.103305	0.63613
	0.109048	0.57831	0.100402	0.636912		0.109048	0.684841	0.100402	0.636912
	0.10988	0.576215	0.098584	0.637892		0.10988	0.696186	0.098584	0.637892
	0.110712	0.57491	0.098536	0.639677		0.110712	0.707531	0.098536	0.639677
	0.111545	0.571912	0.097268	0.642198		0.111545	0.718876	0.097268	0.642198
	0.112377	0.570636	0.095088	0.644855		0.112377	0.730221	0.095088	0.644855
	0.11321	0.566536	0.093694	0.647525		0.11321	0.741566	0.093694	0.647525
	0.114042	0.564679	0.092525	0.650049		0.114042	0.752911	0.092525	0.650049
	0.114875	0.564126	0.091152	0.651412		0.114875	0.764256	0.091152	0.651412
	0.115707	0.562861	0.089105	0.650198		0.115707	0.775601	0.089105	0.650198
	0.116539	0.562529	0.087923	0.647364		0.116539	0.786946	0.087923	0.647364
	0.117372	0.559776	0.087091	0.644547		0.117372	0.798291	0.087091	0.644547
	0.118204	0.559002	0.084746	0.641838		0.118204	0.809636	0.084746	0.641838
	0.119037	0.558812	0.082954	0.64014		0.119037	0.820981	0.082954	0.64014
	0.119869	0.5588	0.082329	0.640277		0.119869	0.832326	0.082329	0.640277
	0.120702	0.55889	0.081664	0.640732		0.120702	0.843671	0.081664	0.640732
	0.121534	0.559645	0.081144	0.641186		0.121534	0.855016	0.081144	0.641186
	0.122366	0.558498	0.079838	0.641408		0.122366	0.866361	0.079838	0.641408
	0.123199	0.558679	0.078423	0.641173		0.123199	0.877706	0.078423	0.641173
	0.124031	0.559156	0.077236	0.641655		0.124031	0.889051	0.077236	0.641655
	0.124864	0.55902	0.077258	0.642135		0.124864	0.900396	0.077258	0.642135
	0.125696	0.558311	0.077679	0.642628		0.125696	0.911741	0.077679	0.642628
	0.126529	0.556789	0.07614	0.643219		0.126529	0.923087	0.07614	0.643219
	0.127361	0.555783	0.073649	0.643959		0.127361	0.934432	0.073649	0.643959
	0.128193	0.5539	0.07252	0.644552		0.128193	0.945777	0.07252	0.644552
	0.129026	0.552411	0.072755	0.645147		0.129026	0.957122	0.072755	0.645147
	0.129858	0.551668	0.072406	0.645823		0.129858	0.968467	0.072406	0.645823
	0.130691	0.551587	0.071394	0.646645		0.130691	0.979812	0.071394	0.646645
	0.131523	0.552226	0.070807	0.647051		0.131523	0.991157	0.070807	0.647051
	0.132355	0.552613	0.070378	0.646914		0.132355	1.0025	0.070378	0.646914
	0.133188	0.552473	0.069783	0.646776		0.133188	1.01385	0.069783	0.646776
	0.13402	0.553423	0.069035	0.64676		0.13402	1.02519	0.069035	0.64676
	0.134853	0.553636	0.067861	0.647298		0.134853	1.03654	0.067861	0.647298
	0.135685	0.552817	0.066734	0.648615		0.135685	1.04788	0.066734	0.648615
	0.136518	0.552553	0.065881	0.650339		0.136518	1.05923	0.065881	0.650339
	0.13735	0.552726	0.064589	0.652031		0.13735	1.07057	0.064589	0.652031
	0.138182	0.552452	0.063788	0.653608		0.138182	1.08192	0.063788	0.653608
	0.139015	0.552571	0.064037	0.655017		0.139015	1.09326	0.064037	0.655017
	0.139847	0.552059	0.064043	0.655987		0.139847	1.10461	0.064043	0.655987
	0.14068	0.551806	0.063596	0.656432		0.14068	1.11595	0.063596	0.656432
	0.141512	0.551363	0.062582	0.656872		0.141512	1.1273	0.062582	0.656872
	0.142345	0.550692	0.062036	0.657048		0.142345	1.13864	0.062036	0.657048
	0.143177	0.551885	0.06256	0.656265		0.143177	1.14999	0.06256	0.656265
	0.144009	0.551707	0.062454	0.656534		0.144009	1.16133	0.062454	0.656534
	0.144842	0.551064	0.06274	0.657064		0.144842	1.17268	0.06274	0.657064
	0.145674	0.551356	0.063577	0.657602		0.145674	1.18402	0.063577	0.657602
	0.146507	0.552783	0.064469	0.658497		0.146507	1.19537	0.064469	0.658497
	0.147339	0.553157	0.065898	0.659853		0.147339	1.20671	0.065898	0.659853
	0.148172	0.552636	0.067515	0.660893		0.148172	1.21806	0.067515	0.660893
	0.149004	0.551307	0.069824	0.661931		0.149004	1.2294	0.069824	0.661931
	0.149836	0.551485	0.07162	0.663		0.149836	1.24075	0.07162	0.663
	0.150669	0.551427	0.074446	0.664946		0.150669	1.25209	0.074446	0.664946
	0.151501	0.551227	0.078795	0.666934		0.151501	1.26344	0.078795	0.666934
	0.152334	0.551058	0.084486	0.668476		0.152334	1.27478	0.084486	0.668476
	0.153166	0.55149	0.094741	0.670032		0.153166	1.28613	0.094741	0.670032
	0.153999	0.551037	0.109725	0.671523		0.153999	1.29747	0.109725	0.671523
	0.154831	0.550082	0.127027	0.671832		0.154831	1.30882	0.127027	0.671832
	0.155663	0.550344	0.146256	0.671713		0.155663	1.32016	0.146256	0.671713
	0.156496	0.548886	0.168375	0.671317		0.156496	1.33151	0.168375	0.671317
	0.157328	0.54852	0.193587	0.670922		0.157328	1.34285	0.193587	0.670922
	0.158161	0.547996	0.221849	0.670538		0.158161	1.3542	0.221849	0.670538
	0.158993	0.549211	0.252129	0.670218		0.158993	1.36554	0.252129	0.670218
	0.159826	0.548835	0.284773	0.669963		0.159826	1.37689	0.284773	0.669963
	0.160658	0.549112	0.321123	0.669717		0.160658	1.38823	0.321123	0.669717
	0.16149	0.549047	0.35837	0.669466		0.16149	1.39958	0.35837	0.669466
	0.162323	0.548856	0.398878	0.669149		0.162323	1.41092	0.398878	0.669149
	0.163155	0.549567	0.441604	0.668954		0.163155	1.42227	0.441604	0.668954
	0.163988	0.550466	0.484449	0.669697		0.163988	1.43361	0.484449	0.669697
	0.16482	0.551044	0.530418	0.670441		0.16482	1.44496	0.530418	0.670441
	0.165652	0.551511	0.578658	0.671214		0.165652	1.4563	0.578658	0.671214
	0.166485	0.551548	0.628826	0.672466		0.166485	1.46765	0.628826	0.672466
	0.167317	0.55008	0.680083	0.673654		0.167317	1.47899	0.680083	0.673654
	0.16815	0.550169	0.733379	0.674359		0.16815	1.49034	0.733379	0.674359
	0.168982	0.55095	0.787524	0.675058		0.168982	1.50168	0.787524	0.675058
	0.169815	0.551659	0.841217	0.675885		0.169815	1.51303	0.841217	0.675885
	0.170647	0.550612	0.896458	0.678377		0.170647	1.52437	0.896458	0.678377
	0.171479	0.550369	0.951792	0.681078		0.171479	1.53572	0.951792	0.681078
	0.172312	0.550692	1.00658	0.683418		0.172312	1.54706	1.00658	0.683418
	0.173144	0.550283	1.06038	0.685767		0.173144	1.55841	1.06038	0.685767
	0.173977	0.550534	1.10973	0.688099		0.173977	1.56975	1.10973	0.688099
	0.174809	0.550268	1.15577	0.690386		0.174809	1.5811	1.15577	0.690386
	0.175642	0.549471	1.2012	0.693727		0.175642	1.59244	1.2012	0.693727
	0.176474	0.54953	1.24549	0.697072		0.176474	1.60379	1.24549	0.697072
	0.177306	0.5511	1.28836	0.700406		0.177306	1.61513	1.28836	0.700406
	0.178139	0.551778	1.32841	0.70378		0.178139	1.62648	1.32841	0.70378
	0.178971	0.552671	1.36703	0.707154		0.178971	1.63782	1.36703	0.707154
	0.179804	0.55384	1.40471	0.710489		0.179804	1.64917	1.40471	0.710489
	0.180636	0.55358	1.43979	0.713808		0.180636	1.66051	1.43979	0.713808
	0.181469	0.554078	1.47265	0.717119		0.181469	1.67186	1.47265	0.717119
	0.182301	0.556577	1.50688	0.720451		0.182301	1.6832	1.50688	0.720451
	0.183133	0.559381	1.53957	0.72382		0.183133	1.69455	1.53957	0.72382
	0.183966	0.560738	1.56965	0.727347		0.183966	1.70589	1.56965	0.727347
	0.184798	0.561905	1.59899	0.730915		0.184798	1.71724	1.59899	0.730915
	0.185631	0.562854	1.62656	0.734441		0.185631	1.72858	1.62656	0.734441
	0.186463	0.56378	1.65158	0.737975		0.186463	1.73993	1.65158	0.737975
	0.187296	0.566058	1.67489	0.741431		0.187296	1.75127	1.67489	0.741431
	0.188128	0.569915	1.69785	0.744574		0.188128	1.76262	1.69785	0.744574
	0.18896	0.574397	1.71893	0.747724		0.18896	1.77396	1.71893	0.747724
	0.189793	0.579773	1.73916	0.750899		0.189793	1.78531	1.73916	0.750899
	0.190625	0.5854	1.75941	0.75403		0.190625	1.79665	1.75941	0.75403
	0.191458	0.591446	1.77812	0.755763		0.191458	1.808	1.77812	0.755763
	0.19229	0.597205	1.79727	0.756413		0.19229	1.81934	1.79727	0.756413
	0.193122	0.604339	1.81433	0.757098		0.193122	1.83069	1.81433	0.757098
	0.193955	0.614446	1.82964	0.757831		0.193955	1.84203	1.82964	0.757831
	0.194787	0.624709	1.84651	0.758899		0.194787	1.85338	1.84651	0.758899
	0.19562	0.636178	1.86601	0.760656		0.19562	1.86472	1.86601	0.760656
	0.196452	0.649677	1.88594	0.762568		0.196452	1.87607	1.88594	0.762568
	0.197285	0.66365	1.90766	0.764496		0.197285	1.88741	1.90766	0.764496
	0.198117	0.679249	1.92786	0.766422		0.198117	1.89876	1.92786	0.766422
	0.198949	0.694483	1.94859	0.76881		0.198949	1.9101	1.94859	0.76881
	0.199782	0.711855	1.97117	0.771567		0.199782	1.92145	1.97117	0.771567
	0.200614	0.730885	1.99255	0.774355		0.200614	1.93279	1.99255	0.774355
	0.201447	0.752788	2.01604	0.777146		0.201447	1.94414	2.01604	0.777146
	0.202279	0.773771	2.04095	0.779927		0.202279	1.95548	2.04095	0.779927
	0.203112	0.795367	2.06345	0.782491		0.203112	1.96683	2.06345	0.782491
	0.203944	0.816773	2.08547	0.784953		0.203944	1.97817	2.08547	0.784953
	0.204776	0.840465	2.1093	0.787418		0.204776	1.98952	2.1093	0.787418
	0.205609	0.865612	2.13476	0.789866		0.205609	2.00086	2.13476	0.789866
	0.206441	0.891915	2.16061	0.792329		0.206441	2.01221	2.16061	0.792329
	0.207274	0.920247	2.18856	0.796017		0.207274	2.02355	2.18856	0.796017
	0.208106	0.948733	2.21965	0.799604		0.208106	2.0349	2.21965	0.799604
	0.208939	0.977012	2.25144	0.803151		0.208939	2.04624	2.25144	0.803151
	0.209771	1.00566	2.28218	0.806701		0.209771	2.05759	2.28218	0.806701
	0.210603	1.03368	2.31445	0.81032		0.210603	1.03368	2.31445	0.81032
	0.211436	1.06368	2.34873	0.814314		0.211436	1.06368	2.34873	0.814314
	0.212268	1.09306	2.38364	0.818036		0.212268	1.09306	2.38364	0.818036
	0.213101	1.12305	2.41773	0.821702		0.213101	1.12305	2.41773	0.821702
	0.213933	1.15232	2.4538	0.825377		0.213933	1.15232	2.4538	0.825377
	0.214766	1.17949	2.49205	0.828967		0.214766	1.17949	2.49205	0.828967
	0.215598	1.20679	2.52891	0.832144		0.215598	1.20679	2.52891	0.832144
	0.21643	1.23356	2.56393	0.834735		0.21643	1.23356	2.56393	0.834735
	0.217263	1.25798	2.59914	0.837284		0.217263	1.25798	2.59914	0.837284
	0.218095	1.28152	2.6333	0.839823		0.218095	1.28152	2.6333	0.839823
	0.218928	1.30404	2.66863	0.842523		0.218928	1.30404	2.66863	0.842523
	0.21976	1.3266	2.70454	0.844801		0.21976	1.3266	2.70454	0.844801
	0.220592	1.34715	2.73882	0.846698		0.220592	1.34715	2.73882	0.846698
	0.221425	1.36622	2.77164	0.848571		0.221425	1.36622	2.77164	0.848571
	0.222257	1.38352	2.80118	0.850457		0.222257	1.38352	2.80118	0.850457
	0.22309	1.40081	2.83175	0.851956		0.22309	1.40081	2.83175	0.851956
	0.223922	1.41595	2.86233	0.853642		0.223922	1.41595	2.86233	0.853642
	0.224755	1.42972	2.89394	0.855429		0.224755	1.42972	2.89394	0.855429
	0.225587	1.44213	2.92707	0.857213		0.225587	1.44213	2.92707	0.857213
	0.226419	1.45227	2.96008	0.859005		0.226419	1.45227	2.96008	0.859005
	0.227252	1.46099	2.99118	0.860652		0.227252	1.46099	2.99118	0.860652
	0.228084	1.46947	3.02059	0.860954		0.228084	1.46947	3.02059	0.860954
	0.228917	1.47684	3.04655	0.861044		0.228917	1.47684	3.04655	0.861044
	0.229749	1.48197	3.0697	0.861128		0.229749	1.48197	3.0697	0.861128
	0.230582	1.48604	3.09451	0.861509		0.230582	1.48604	3.09451	0.861509
	0.231414	1.48818	3.11934	0.862284		0.231414	1.48818	3.11934	0.862284
	0.232246	1.48795	3.14218	0.862529		0.232246	1.48795	3.14218	0.862529
	0.233079	1.4874	3.16607	0.86275		0.233079	1.4874	3.16607	0.86275
	0.233911	1.48592	3.19088	0.862973		0.233911	1.48592	3.19088	0.862973
	0.234744	1.48243	3.21342	0.864084		0.234744	1.48243	3.21342	0.864084
	0.235576	1.47954	3.23422	0.865902		0.235576	1.47954	3.23422	0.865902
	0.236409	1.47568	3.2552	0.86783		0.236409	1.47568	3.2552	0.86783
	0.237241	1.47071	3.2767	0.869767		0.237241	1.47071	3.2767	0.869767
	0.238073	1.4669	3.29801	0.871695		0.238073	1.4669	3.29801	0.871695
	0.238906	1.46127	3.31817	0.873155		0.238906	1.46127	3.31817	0.873155
	0.239738	1.45399	3.33746	0.874223		0.239738	1.45399	3.33746	0.874223
	0.240571	1.44716	3.35561	0.875238		0.240571	1.44716	3.35561	0.875238
	0.241403	1.43962	3.37322	0.876249		0.241403	1.43962	3.37322	0.876249
	0.242236	1.43193	3.39278	0.87726		0.242236	1.43193	3.39278	0.87726
	0.243068	1.42293	3.41118	0.878583		0.243068	1.42293	3.41118	0.878583
	0.2439	1.41332	3.42674	0.880349		0.2439	1.41332	3.42674	0.880349
	0.244733	1.40429	3.44323	0.882102		0.244733	1.40429	3.44323	0.882102
	0.245565	1.39532	3.4596	0.883706		0.245565	1.39532	3.4596	0.883706
	0.246398	1.38772	3.47053	0.885485		0.246398	1.38772	3.47053	0.885485
	0.24723	1.3783	3.4779	0.887957		0.24723	1.3783	3.4779	0.887957
	0.248063	1.36846	3.48595	0.890806		0.248063	1.36846	3.48595	0.890806
	0.248895	1.35749	3.49466	0.893707		0.248895	1.35749	3.49466	0.893707
	0.249727	1.3475	3.50167	0.896619		0.249727	1.3475	3.50167	0.896619
	0.25056	1.33739	3.50922	0.899236		0.25056	1.33739	3.50922	0.899236
	0.251392	1.32719	3.51845	0.901082		0.251392	1.32719	3.51845	0.901082
	0.252225	1.31799	3.52462	0.902353		0.252225	1.31799	3.52462	0.902353
	0.253057	1.30801	3.53004	0.903498		0.253057	1.30801	3.53004	0.903498
	0.253889	1.2975	3.53402	0.90464		0.253889	1.2975	3.53402	0.90464
	0.254722	1.28728	3.53638	0.905593		0.254722	1.28728	3.53638	0.905593
	0.255554	1.27636	3.536	0.905753		0.255554	1.27636	3.536	0.905753
	0.256387	1.26679	3.53726	0.905203		0.256387	1.26679	3.53726	0.905203
	0.257219	1.2558	3.53562	0.904491		0.257219	1.2558	3.53562	0.904491
	0.258052	1.24772	3.53441	0.903781		0.258052	1.24772	3.53441	0.903781
	0.258884	1.23689	3.53029	0.903279		0.258884	1.23689	3.53029	0.903279
	0.259716	1.22595	3.52628	0.903227		0.259716	1.22595	3.52628	0.903227
	0.260549	1.21733	3.52163	0.903458		0.260549	1.21733	3.52163	0.903458
	0.261381	1.20801	3.51495	0.90374		0.261381	1.20801	3.51495	0.90374
	0.262214	1.19912	3.51015	0.903982		0.262214	1.19912	3.51015	0.903982
	0.263046	1.1895	3.50051	0.904041		0.263046	1.1895	3.50051	0.904041
	0.263879	1.18088	3.48969	0.903807		0.263879	1.18088	3.48969	0.903807
	0.264711	1.17297	3.48085	0.903466		0.264711	1.17297	3.48085	0.903466
	0.265543	1.16259	3.46983	0.903118		0.265543	1.16259	3.46983	0.903118
	0.266376	1.15432	3.4562	0.902715		0.266376	1.15432	3.4562	0.902715
	0.267208	1.14521	3.44394	0.902033		0.267208	1.14521	3.44394	0.902033
	0.268041	1.13655	3.43281	0.900703		0.268041	1.13655	3.43281	0.900703
	0.268873	1.12924	3.42189	0.899184		0.268873	1.12924	3.42189	0.899184
	0.269706	1.12155	3.40753	0.897672		0.269706	1.12155	3.40753	0.897672
	0.270538	1.11206	3.3933	0.895522		0.270538	1.11206	3.3933	0.895522
	0.27137	1.10397	3.37971	0.892835		0.27137	1.10397	3.37971	0.892835
	0.272203	1.09514	3.36363	0.890494		0.272203	1.09514	3.36363	0.890494
	0.273035	1.087	3.34973	0.888309		0.273035	1.087	3.34973	0.888309
	0.273868	1.07858	3.33384	0.886121		0.273868	1.07858	3.33384	0.886121
	0.2747	1.07138	3.31706	0.884172		0.2747	1.07138	3.31706	0.884172
	0.275533	1.06468	3.30092	0.882606		0.275533	1.06468	3.30092	0.882606
	0.276365	1.05903	3.28542	0.88119		0.276365	1.05903	3.28542	0.88119
	0.277197	1.05126	3.26836	0.87979		0.277197	1.05126	3.26836	0.87979
	0.27803	1.04392	3.25295	0.878386		0.27803	1.04392	3.25295	0.878386
	0.278862	1.03565	3.23834	0.877129		0.278862	1.03565	3.23834	0.877129
	0.279695	1.02931	3.22213	0.875704		0.279695	1.02931	3.22213	0.875704
	0.280527	1.02293	3.20472	0.874181		0.280527	1.02293	3.20472	0.874181
	0.281359	1.01734	3.18685	0.872658		0.281359	1.01734	3.18685	0.872658
	0.282192	1.0107	3.16845	0.871129		0.282192	1.0107	3.16845	0.871129
	0.283024	1.00365	3.14697	0.869007		0.283024	1.00365	3.14697	0.869007
	0.283857	0.99583	3.12774	0.866857		0.283857	0.99583	3.12774	0.866857
	0.284689	0.99018	3.10941	0.864709		0.284689	0.99018	3.10941	0.864709
	0.285522	0.984277	3.09138	0.862582		0.285522	0.984277	3.09138	0.862582
	0.286354	0.979426	3.0755	0.860467		0.286354	0.979426	3.0755	0.860467
	0.287186	0.973356	3.05805	0.858547		0.287186	0.973356	3.05805	0.858547
	0.288019	0.967826	3.03984	0.856825		0.288019	0.967826	3.03984	0.856825
	0.288851	0.963046	3.02245	0.855141		0.288851	0.963046	3.02245	0.855141
	0.289684	0.958418	3.00524	0.853446		0.289684	0.958418	3.00524	0.853446
	0.290516	0.95303	2.98882	0.851759		0.290516	0.95303	2.98882	0.851759
	0.291349	0.94779	2.97414	0.850784		0.291349	0.94779	2.97414	0.850784
	0.292181	0.941925	2.95951	0.850645		0.292181	0.941925	2.95951	0.850645
	0.293013	0.936878	2.9437	0.850665		0.293013	0.936878	2.9437	0.850665
	0.293846	0.931724	2.92588	0.850685		0.293846	0.931724	2.92588	0.850685
	0.294678	0.927112	2.90947	0.850739		0.294678	0.927112	2.90947	0.850739
	0.295511	0.922017	2.89253	0.850583		0.295511	0.922017	2.89253	0.850583
	0.296343	0.916497	2.87479	0.850264		0.296343	0.916497	2.87479	0.850264
	0.297176	0.912222	2.85718	0.849918		0.297176	0.912222	2.85718	0.849918
	0.298008	0.906772	2.84006	0.849579		0.298008	0.906772	2.84006	0.849579
	0.29884	0.902312	2.8227	0.849201		0.29884	0.902312	2.8227	0.849201
	0.299673	0.899102	2.80497	0.848668		0.299673	0.899102	2.80497	0.848668
	0.300505	0.894434	2.79121	0.848036		0.300505	0.894434	2.79121	0.848036
	0.301338	0.889272	2.77635	0.847374		0.301338	0.889272	2.77635	0.847374
	0.30217	0.88331	2.7603	0.846706		0.30217	0.88331	2.7603	0.846706
	0.303003	0.879609	2.74513	0.845603		0.303003	0.879609	2.74513	0.845603
	0.303835	0.875632	2.7298	0.844496		0.303835	0.875632	2.7298	0.844496
	0.304667	0.871237	2.7156	0.843705		0.304667	0.871237	2.7156	0.843705
	0.3055	0.866046	2.70201	0.842952		0.3055	0.866046	2.70201	0.842952
	0.306332	0.861539	2.6866	0.842199		0.306332	0.861539	2.6866	0.842199
	0.307165	0.855967	2.66977	0.840471		0.307165	0.855967	2.66977	0.840471
	0.307997	0.852917	2.65514	0.837905		0.307997	0.852917	2.65514	0.837905
	0.308829	0.849017	2.64128	0.835256		0.308829	0.849017	2.64128	0.835256
	0.309662	0.844191	2.62684	0.832602		0.309662	0.844191	2.62684	0.832602
	0.310494	0.839548	2.612	0.830096		0.310494	0.839548	2.612	0.830096
	0.311327	0.836284	2.59806	0.82828		0.311327	0.836284	2.59806	0.82828
	0.312159	0.832173	2.58336	0.82687		0.312159	0.832173	2.58336	0.82687
	0.312992	0.829698	2.56672	0.825446		0.312992	0.829698	2.56672	0.825446
	0.313824	0.826032	2.55151	0.824018		0.313824	0.826032	2.55151	0.824018
	0.314656	0.821149	2.53863	0.822625		0.314656	0.821149	2.53863	0.822625
	0.315489	0.81805	2.52167	0.821273		0.315489	0.81805	2.52167	0.821273
	0.316321	0.815048	2.50601	0.819887		0.316321	0.815048	2.50601	0.819887
	0.317154	0.811406	2.49168	0.818475		0.317154	0.811406	2.49168	0.818475
	0.317986	0.806385	2.48133	0.817067		0.317986	0.806385	2.48133	0.817067
	0.318819	0.803958	2.46877	0.815596		0.318819	0.803958	2.46877	0.815596
	0.319651	0.801867	2.45513	0.814117		0.319651	0.801867	2.45513	0.814117
	0.320483	0.799087	2.44159	0.812683		0.320483	0.799087	2.44159	0.812683
	0.321316	0.795248	2.42404	0.811272		0.321316	0.795248	2.42404	0.811272
	0.322148	0.792965	2.40809	0.809855		0.322148	0.792965	2.40809	0.809855
	0.322981	0.790561	2.39446	0.80806		0.322981	0.790561	2.39446	0.80806
	0.323813	0.787882	2.38198	0.806447		0.323813	0.787882	2.38198	0.806447
	0.324646	0.7851	2.37003	0.805236		0.324646	0.7851	2.37003	0.805236
	0.325478	0.781975	2.35843	0.804098		0.325478	0.781975	2.35843	0.804098
	0.32631	0.778833	2.34674	0.802957		0.32631	0.778833	2.34674	0.802957
	0.327143	0.777164	2.33444	0.801677		0.327143	0.777164	2.33444	0.801677
	0.327975	0.776651	2.3205	0.80132		0.327975	0.776651	2.3205	0.80132
	0.328808	0.774192	2.3057	0.801616		0.328808	0.774192	2.3057	0.801616
	0.32964	0.772367	2.29085	0.80191		0.32964	0.772367	2.29085	0.80191
	0.330473	0.769892	2.27579	0.802177		0.330473	0.769892	2.27579	0.802177
	0.331305	0.767567	2.26273	0.802171		0.331305	0.767567	2.26273	0.802171
	0.332137	0.76436	2.2497	0.801373		0.332137	0.76436	2.2497	0.801373
	0.33297	0.76199	2.23688	0.800207		0.33297	0.76199	2.23688	0.800207
	0.333802	0.759043	2.22467	0.799035		0.333802	0.759043	2.22467	0.799035
	0.334635	0.756148	2.21296	0.797944		0.334635	0.756148	2.21296	0.797944
	0.335467	0.754691	2.20078	0.797159		0.335467	0.754691	2.20078	0.797159
	0.3363	0.751675	2.19063	0.796485		0.3363	0.751675	2.19063	0.796485
	0.337132	0.748972	2.1805	0.795791		0.337132	0.748972	2.1805	0.795791
	0.337964	0.747396	2.16832	0.795098		0.337964	0.747396	2.16832	0.795098
	0.338797	0.747074	2.15361	0.794434		0.338797	0.747074	2.15361	0.794434
	0.339629	0.744521	2.14198	0.793901		0.339629	0.744521	2.14198	0.793901
	0.340462	0.741124	2.12982	0.793446		0.340462	0.741124	2.12982	0.793446
	0.341294	0.737419	2.11719	0.793001		0.341294	0.737419	2.11719	0.793001
	0.342126	0.736805	2.10753	0.792556		0.342126	0.736805	2.10753	0.792556
	0.342959	0.736686	2.09768	0.791865		0.342959	0.736686	2.09768	0.791865
	0.343791	0.735111	2.085	0.791399		0.343791	0.735111	2.085	0.791399
	0.344624	0.732638	2.07238	0.79116		0.344624	0.732638	2.07238	0.79116
	0.345456	0.730647	2.0608	0.790943		0.345456	0.730647	2.0608	0.790943
	0.346289	0.72935	2.04624	0.790703		0.346289	0.72935	2.04624	0.790703
	0.347121	0.7265	2.03446	0.790236		0.347121	0.7265	2.03446	0.790236
	0.347953	0.723155	2.02369	0.789818		0.347953	0.723155	2.02369	0.789818
	0.348786	0.720041	2.01377	0.789494		0.348786	0.720041	2.01377	0.789494
	0.349618	0.718028	2.00365	0.789179		0.349618	0.718028	2.00365	0.789179
	0.350451	0.715988	1.99299	0.788859		0.350451	0.715988	1.99299	0.788859
	0.351283	0.714979	1.98412	0.78855		0.351283	0.714979	1.98412	0.78855
	0.352116	0.712411	1.97226	0.788358		0.352116	0.712411	1.97226	0.788358
	0.352948	0.71124	1.96027	0.788224		0.352948	0.71124	1.96027	0.788224
	0.35378	0.709977	1.95055	0.788087		0.35378	0.709977	1.95055	0.788087
	0.354613	0.707333	1.94287	0.787923		0.354613	0.707333	1.94287	0.787923
	0.355445	0.706723	1.93351	0.787674		0.355445	0.706723	1.93351	0.787674
	0.356278	0.705268	1.92321	0.787144		0.356278	0.705268	1.92321	0.787144
	0.35711	0.705134	1.91358	0.786333		0.35711	0.705134	1.91358	0.786333
	0.357943	0.704724	1.90427	0.785519		0.357943	0.704724	1.90427	0.785519
	0.358775	0.703363	1.89617	0.784572		0.358775	0.703363	1.89617	0.784572
	0.359607	0.698834	1.88914	0.783418		0.359607	0.698834	1.88914	0.783418
	0.36044	0.697289	1.87822	0.782206		0.36044	0.697289	1.87822	0.782206
	0.361272	0.696384	1.86709	0.780954		0.361272	0.696384	1.86709	0.780954
	0.362105	0.695008	1.85754	0.779698		0.362105	0.695008	1.85754	0.779698
	0.362937	0.693057	1.84706	0.778379		0.362937	0.693057	1.84706	0.778379
	0.36377	0.689404	1.83781	0.777133		0.36377	0.689404	1.83781	0.777133
	0.364602	0.686118	1.82948	0.776128		0.364602	0.686118	1.82948	0.776128
	0.365434	0.684505	1.82009	0.775174		0.365434	0.684505	1.82009	0.775174
	0.366267	0.684679	1.8122	0.774326		0.366267	0.684679	1.8122	0.774326
	0.367099	0.682918	1.80414	0.774055		0.367099	0.682918	1.80414	0.774055
	0.367932	0.683472	1.79647	0.774501		0.367932	0.683472	1.79647	0.774501
	0.368764	0.683752	1.78808	0.775125		0.368764	0.683752	1.78808	0.775125
	0.369596	0.683482	1.77888	0.77575		0.369596	0.683482	1.77888	0.77575
	0.370429	0.681896	1.76796	0.776159		0.370429	0.681896	1.76796	0.776159
	0.371261	0.681349	1.76097	0.775775		0.371261	0.681349	1.76097	0.775775
	0.372094	0.679676	1.75228	0.77475		0.372094	0.679676	1.75228	0.77475
	0.372926	0.679506	1.74476	0.773735		0.372926	0.679506	1.74476	0.773735
	0.373759	0.678838	1.73777	0.772717		0.373759	0.678838	1.73777	0.772717
	0.374591	0.677374	1.72876	0.77194		0.374591	0.677374	1.72876	0.77194
	0.375423	0.676513	1.71848	0.771716		0.375423	0.676513	1.71848	0.771716
	0.376256	0.67571	1.70852	0.77182		0.376256	0.67571	1.70852	0.77182
	0.377088	0.674605	1.70134	0.77194		0.377088	0.674605	1.70134	0.77194
	0.377921	0.671905	1.69306	0.772059		0.377921	0.671905	1.69306	0.772059
	0.378753	0.671211	1.68311	0.771979		0.378753	0.671211	1.68311	0.771979
	0.379586	0.670056	1.67384	0.771785		0.379586	0.670056	1.67384	0.771785
	0.380418	0.670675	1.66392	0.771742		0.380418	0.670675	1.66392	0.771742
	0.38125	0.668302	1.65599	0.771699		0.38125	0.668302	1.65599	0.771699
	0.382083	0.667404	1.64957	0.771614		0.382083	0.667404	1.64957	0.771614
	0.382915	0.667058	1.64283	0.771098		0.382915	0.667058	1.64283	0.771098
	0.383748	0.667632	1.63776	0.770211		0.383748	0.667632	1.63776	0.770211
	0.38458	0.668748	1.63114	0.76941		0.38458	0.668748	1.63114	0.76941
	0.385413	0.668091	1.62271	0.768614		0.385413	0.668091	1.62271	0.768614
	0.386245	0.667565	1.61535	0.767738		0.386245	0.667565	1.61535	0.767738
	0.387077	0.664547	1.60498	0.766483		0.387077	0.664547	1.60498	0.766483
	0.38791	0.664676	1.59849	0.764431		0.38791	0.664676	1.59849	0.764431
	0.388742	0.663391	1.5903	0.761857		0.388742	0.663391	1.5903	0.761857
	0.389575	0.662336	1.58213	0.759284		0.389575	0.662336	1.58213	0.759284
	0.390407	0.661097	1.57468	0.756789		0.390407	0.661097	1.57468	0.756789
	0.39124	0.660162	1.57012	0.754649		0.39124	0.660162	1.57012	0.754649
	0.392072	0.658089	1.56335	0.753361		0.392072	0.658089	1.56335	0.753361
	0.392904	0.656668	1.55582	0.752683		0.392904	0.656668	1.55582	0.752683
	0.393737	0.654723	1.54898	0.752007		0.393737	0.654723	1.54898	0.752007
	0.394569	0.652489	1.54233	0.751562		0.394569	0.652489	1.54233	0.751562
	0.395402	0.651913	1.53504	0.751166		0.395402	0.651913	1.53504	0.751166
	0.396234	0.650234	1.52785	0.750298		0.396234	0.650234	1.52785	0.750298
	0.397066	0.648801	1.51921	0.749157		0.397066	0.648801	1.51921	0.749157
	0.397899	0.647987	1.51093	0.748018		0.397899	0.647987	1.51093	0.748018
	0.398731	0.647842	1.50508	0.746516		0.398731	0.647842	1.50508	0.746516
	0.399564	0.646408	1.49826	0.744863		0.399564	0.646408	1.49826	0.744863
	0.400396	0.64553	1.49225	0.743458		0.400396	0.64553	1.49225	0.743458
	0.401229	0.644579	1.48696	0.742079		0.401229	0.644579	1.48696	0.742079
	0.402061	0.645304	1.48057	0.740698		0.402061	0.645304	1.48057	0.740698
	0.402893	0.645005	1.47394	0.739224		0.402893	0.645005	1.47394	0.739224
	0.403726	0.643554	1.46796	0.738079		0.403726	0.643554	1.46796	0.738079
	0.404558	0.641804	1.46092	0.737341		0.404558	0.641804	1.46092	0.737341
	0.405391	0.639614	1.45473	0.736632		0.405391	0.639614	1.45473	0.736632
	0.406223	0.638009	1.45086	0.73616		0.406223	0.638009	1.45086	0.73616
	0.407056	0.63569	1.44561	0.736241		0.407056	0.63569	1.44561	0.736241
	0.407888	0.634781	1.44273	0.737094		0.407888	0.634781	1.44273	0.737094
	0.40872	0.634369	1.43571	0.738265		0.40872	0.634369	1.43571	0.738265
	0.409553	0.633008	1.42791	0.739433		0.409553	0.633008	1.42791	0.739433
	0.410385	0.630538	1.42109	0.740587		0.410385	0.630538	1.42109	0.740587
	0.411218	0.629329	1.41581	0.741655		0.411218	0.629329	1.41581	0.741655
	0.41205	0.629426	1.40922	0.742579		0.41205	0.629426	1.40922	0.742579
	0.412883	0.629238	1.40248	0.743456		0.412883	0.629238	1.40248	0.743456
	0.413715	0.628838	1.39653	0.744331		0.413715	0.628838	1.39653	0.744331
	0.414547	0.628372	1.39064	0.745246		0.414547	0.628372	1.39064	0.745246
	0.41538	0.62808	1.38436	0.746154		0.41538	0.62808	1.38436	0.746154
	0.416212	0.627855	1.37895	0.746671		0.416212	0.627855	1.37895	0.746671
	0.417045	0.627515	1.37451	0.747099		0.417045	0.627515	1.37451	0.747099
	0.417877	0.627568	1.37201	0.747506		0.417877	0.627568	1.37201	0.747506
	0.41871	0.626798	1.36713	0.747644		0.41871	0.626798	1.36713	0.747644
	0.419542	0.625283	1.36136	0.747409		0.419542	0.625283	1.36136	0.747409
	0.420374	0.623162	1.35695	0.747709		0.420374	0.623162	1.35695	0.747709
	0.421207	0.622605	1.35114	0.748008		0.421207	0.622605	1.35114	0.748008
	0.422039	0.620859	1.34504	0.748311		0.422039	0.620859	1.34504	0.748311
	0.422872	0.619867	1.33987	0.748628		0.422872	0.619867	1.33987	0.748628
	0.423704	0.619518	1.33444	0.749027		0.423704	0.619518	1.33444	0.749027
	0.424536	0.620676	1.32969	0.749631		0.424536	0.620676	1.32969	0.749631
	0.425369	0.620933	1.32497	0.750234		0.425369	0.620933	1.32497	0.750234
	0.426201	0.62085	1.32023	0.750691		0.426201	0.62085	1.32023	0.750691
	0.427034	0.621615	1.31379	0.7506		0.427034	0.621615	1.31379	0.7506
	0.427866	0.622601	1.30949	0.749851		0.427866	0.622601	1.30949	0.749851
	0.428699	0.623289	1.30347	0.74852		0.428699	0.623289	1.30347	0.74852
	0.429531	0.622305	1.30041	0.747263		0.429531	0.622305	1.30041	0.747263
	0.430363	0.621946	1.29824	0.746395		0.430363	0.621946	1.29824	0.746395
	0.431196	0.621986	1.29289	0.74601		0.431196	0.621986	1.29289	0.74601
	0.432028	0.621228	1.28729	0.745674		0.432028	0.621228	1.28729	0.745674
	0.432861	0.620137	1.28188	0.745346		0.432861	0.620137	1.28188	0.745346
	0.433693	0.618396	1.27722	0.744847		0.433693	0.618396	1.27722	0.744847
	0.434526	0.617903	1.27413	0.74367		0.434526	0.617903	1.27413	0.74367
	0.435358	0.618814	1.26924	0.741819		0.435358	0.618814	1.26924	0.741819
	0.43619	0.618557	1.26499	0.739878		0.43619	0.618557	1.26499	0.739878
	0.437023	0.617992	1.26156	0.737945		0.437023	0.617992	1.26156	0.737945
	0.437855	0.619012	1.25767	0.736161		0.437855	0.619012	1.25767	0.736161
	0.438688	0.617209	1.25162	0.734932		0.438688	0.617209	1.25162	0.734932
	0.43952	0.617287	1.24778	0.734178		0.43952	0.617287	1.24778	0.734178
	0.440353	0.617905	1.24461	0.733974		0.440353	0.617905	1.24461	0.733974
	0.441185	0.619311	1.23974	0.73377		0.441185	0.619311	1.23974	0.73377
	0.442017	0.617935	1.23421	0.733444		0.442017	0.617935	1.23421	0.733444
	0.44285	0.619252	1.23091	0.732814		0.44285	0.619252	1.23091	0.732814
	0.443682	0.61935	1.22737	0.732141		0.443682	0.61935	1.22737	0.732141
	0.444515	0.618261	1.2242	0.731455		0.444515	0.618261	1.2242	0.731455
	0.445347	0.616054	1.21906	0.730774		0.445347	0.616054	1.21906	0.730774
	0.44618	0.614786	1.21354	0.730153		0.44618	0.614786	1.21354	0.730153
	0.447012	0.613812	1.20802	0.729793		0.447012	0.613812	1.20802	0.729793
	0.447844	0.614759	1.20403	0.729816		0.447844	0.614759	1.20403	0.729816
	0.448677	0.614258	1.19973	0.729879		0.448677	0.614258	1.19973	0.729879
	0.449509	0.613631	1.196	0.730071		0.449509	0.613631	1.196	0.730071
	0.450342	0.614016	1.19213	0.730587		0.450342	0.614016	1.19213	0.730587
	0.451174	0.613926	1.18793	0.730988		0.451174	0.613926	1.18793	0.730988
	0.452006	0.612987	1.18512	0.730943		0.452006	0.612987	1.18512	0.730943
	0.452839	0.613141	1.18212	0.730897		0.452839	0.613141	1.18212	0.730897
	0.453671	0.613761	1.17879	0.730777		0.453671	0.613761	1.17879	0.730777
	0.454504	0.614489	1.17463	0.730639		0.454504	0.614489	1.17463	0.730639
	0.455336	0.61455	1.16987	0.731084		0.455336	0.61455	1.16987	0.731084
	0.456169	0.611963	1.16622	0.732124		0.456169	0.611963	1.16622	0.732124
	0.457001	0.611138	1.1645	0.733161		0.457001	0.611138	1.1645	0.733161
	0.457833	0.610931	1.15991	0.73418		0.457833	0.610931	1.15991	0.73418
	0.458666	0.609968	1.15581	0.73491		0.458666	0.609968	1.15581	0.73491
	0.459498	0.611695	1.15281	0.735085		0.459498	0.611695	1.15281	0.735085
	0.460331	0.610853	1.14898	0.735076		0.460331	0.610853	1.14898	0.735076
	0.461163	0.610466	1.14577	0.735066		0.461163	0.610466	1.14577	0.735066
	0.461996	0.609598	1.14169	0.735055		0.461996	0.609598	1.14169	0.735055
	0.462828	0.609749	1.13844	0.735079		0.462828	0.609749	1.13844	0.735079
	0.46366	0.609374	1.13496	0.735501		0.46366	0.609374	1.13496	0.735501
	0.464493	0.609045	1.13003	0.735965		0.464493	0.609045	1.13003	0.735965
	0.465325	0.609249	1.12496	0.736426		0.465325	0.609249	1.12496	0.736426
	0.466158	0.60932	1.12214	0.736883		0.466158	0.60932	1.12214	0.736883
	0.46699	0.608573	1.11932	0.737215		0.46699	0.608573	1.11932	0.737215
	0.467823	0.60864	1.11639	0.737372		0.467823	0.60864	1.11639	0.737372
	0.468655	0.608243	1.11324	0.737528		0.468655	0.608243	1.11324	0.737528
	0.469487	0.607855	1.10895	0.737684		0.469487	0.607855	1.10895	0.737684
	0.47032	0.606754	1.10537	0.737897		0.47032	0.606754	1.10537	0.737897
	0.471152	0.606549	1.10085	0.738756		0.471152	0.606549	1.10085	0.738756
	0.471985	0.607577	1.09702	0.739352		0.471985	0.607577	1.09702	0.739352
	0.472817	0.609164	1.09455	0.739945		0.472817	0.609164	1.09455	0.739945
	0.47365	0.608898	1.09193	0.740519		0.47365	0.608898	1.09193	0.740519
	0.474482	0.607513	1.08792	0.740816		0.474482	0.607513	1.08792	0.740816
	0.475314	0.606757	1.08481	0.740769		0.475314	0.606757	1.08481	0.740769
	0.476147	0.606673	1.08151	0.740863		0.476147	0.606673	1.08151	0.740863
	0.476979	0.606181	1.07794	0.740957		0.476979	0.606181	1.07794	0.740957
	0.477812	0.605239	1.07122	0.741037		0.477812	0.605239	1.07122	0.741037
	0.478644	0.6037	1.06843	0.740953		0.478644	0.6037	1.06843	0.740953
	0.479477	0.603726	1.06576	0.740715		0.479477	0.603726	1.06576	0.740715
	0.480309	0.60178	1.06148	0.740561		0.480309	0.60178	1.06148	0.740561
	0.481141	0.602003	1.05703	0.740407		0.481141	0.602003	1.05703	0.740407
	0.481974	0.602773	1.05285	0.740237		0.481974	0.602773	1.05285	0.740237
	0.482806	0.60193	1.0503	0.739901		0.482806	0.60193	1.0503	0.739901
	0.483639	0.602162	1.04596	0.739496		0.483639	0.602162	1.04596	0.739496
	0.484471	0.601631	1.0417	0.739079		0.484471	0.601631	1.0417	0.739079
	0.485303	0.601023	1.03911	0.738663		0.485303	0.601023	1.03911	0.738663
	0.486136	0.600316	1.03589	0.738211		0.486136	0.600316	1.03589	0.738211
	0.486968	0.600805	1.03167	0.737467		0.486968	0.600805	1.03167	0.737467
	0.487801	0.600665	1.02905	0.736818		0.487801	0.600665	1.02905	0.736818
	0.488633	0.599918	1.02679	0.736204		0.488633	0.599918	1.02679	0.736204
	0.489466	0.598722	1.02299	0.735594		0.489466	0.598722	1.02299	0.735594
	0.490298	0.597993	1.02081	0.735017		0.490298	0.597993	1.02081	0.735017
	0.49113	0.597779	1.01781	0.734576		0.49113	0.597779	1.01781	0.734576
	0.491963	0.596138	1.01589	0.733151		0.491963	0.596138	1.01589	0.733151
	0.492795	0.594996	1.01179	0.731611		0.492795	0.594996	1.01179	0.731611
	0.493628	0.593565	1.0079	0.730076		0.493628	0.593565	1.0079	0.730076
	0.49446	0.593926	1.00216	0.728598		0.49446	0.593926	1.00216	0.728598
	0.495293	0.595801	0.999501	0.727629		0.495293	0.595801	0.999501	0.727629
	0.496125	0.596082	0.994579	0.727202		0.496125	0.596082	0.994579	0.727202
	0.496957	0.595648	0.992673	0.72678		0.496957	0.595648	0.992673	0.72678
	0.49779	0.596568	0.988282	0.726349		0.49779	0.596568	0.988282	0.726349
	0.498622	0.597412	0.987006	0.725853		0.498622	0.597412	0.987006	0.725853
	0.499455	0.598565	0.982475	0.725217		0.499455	0.598565	0.982475	0.725217
	0.500287	0.59814	0.978378	0.72479		0.500287	0.59814	0.978378	0.72479
	0.50112	0.599585	0.975154	0.724363		0.50112	0.599585	0.975154	0.724363
	0.501952	0.59964	0.973552	0.723981		0.501952	0.59964	0.973552	0.723981
	0.502784	0.598151	0.969433	0.72396		0.502784	0.598151	0.969433	0.72396
	0.503617	0.599226	0.967413	0.724497		0.503617	0.599226	0.967413	0.724497
	0.504449	0.599143	0.965943	0.725099		0.504449	0.599143	0.965943	0.725099
	0.505282	0.600245	0.963644	0.725695		0.505282	0.600245	0.963644	0.725695
	0.506114	0.599461	0.961603	0.72626		0.506114	0.599461	0.961603	0.72626
	0.506947	0.599458	0.95931	0.726655		0.506947	0.599458	0.95931	0.726655
	0.507779	0.598769	0.957559	0.727287		0.507779	0.598769	0.957559	0.727287
	0.508611	0.600479	0.952526	0.727922		0.508611	0.600479	0.952526	0.727922
	0.509444	0.600836	0.949396	0.72855		0.509444	0.600836	0.949396	0.72855
	0.510276	0.600877	0.946588	0.729196		0.510276	0.600877	0.946588	0.729196
	0.511109	0.600472	0.943284	0.729854		0.511109	0.600472	0.943284	0.729854
	0.511941	0.601193	0.940745	0.730274		0.511941	0.601193	0.940745	0.730274
	0.512774	0.601152	0.936467	0.730644		0.512774	0.601152	0.936467	0.730644
	0.513606	0.600594	0.935006	0.730992		0.513606	0.600594	0.935006	0.730992
	0.514438	0.599557	0.933654	0.731361		0.514438	0.599557	0.933654	0.731361
	0.515271	0.598551	0.932908	0.731656		0.515271	0.598551	0.932908	0.731656
	0.516103	0.595983	0.931675	0.731719		0.516103	0.595983	0.931675	0.731719
	0.516936	0.594818	0.930399	0.731756		0.516936	0.594818	0.930399	0.731756
	0.517768	0.594906	0.927369	0.731793		0.517768	0.594906	0.927369	0.731793
	0.5186	0.594718	0.926097	0.73183		0.5186	0.594718	0.926097	0.73183
	0.519433	0.594472	0.924539	0.731635		0.519433	0.594472	0.924539	0.731635
	0.520265	0.593801	0.922603	0.731567		0.520265	0.593801	0.922603	0.731567
	0.521098	0.592948	0.921037	0.731514		0.521098	0.592948	0.921037	0.731514
	0.52193	0.5915	0.919034	0.731462		0.52193	0.5915	0.919034	0.731462
	0.522763	0.589646	0.916063	0.731409		0.522763	0.589646	0.916063	0.731409
	0.523595	0.589515	0.914393	0.731381		0.523595	0.589515	0.914393	0.731381
	0.524427	0.590177	0.911797	0.731134		0.524427	0.590177	0.911797	0.731134
	0.52526	0.589866	0.908193	0.730865		0.52526	0.589866	0.908193	0.730865
	0.526092	0.589089	0.906597	0.730596		0.526092	0.589089	0.906597	0.730596
	0.526925	0.589784	0.90358	0.730327		0.526925	0.589784	0.90358	0.730327
	0.527757	0.590182	0.902002	0.72968		0.527757	0.590182	0.902002	0.72968
	0.52859	0.589391	0.897639	0.728908		0.52859	0.589391	0.897639	0.728908
	0.529422	0.587411	0.895804	0.728131		0.529422	0.587411	0.895804	0.728131
	0.530254	0.585591	0.891705	0.72735		0.530254	0.585591	0.891705	0.72735
	0.531087	0.585424	0.888481	0.726702		0.531087	0.585424	0.888481	0.726702
	0.531919	0.585438	0.886213	0.726517		0.531919	0.585438	0.886213	0.726517
	0.532752	0.585102	0.883583	0.726338		0.532752	0.585102	0.883583	0.726338
	0.533584	0.58482	0.88301	0.726158		0.533584	0.58482	0.88301	0.726158
	0.534417	0.584226	0.87939	0.725977		0.534417	0.584226	0.87939	0.725977
	0.535249	0.584648	0.875691	0.72625		0.535249	0.584648	0.875691	0.72625
	0.536081	0.584912	0.872943	0.727106		0.536081	0.584912	0.872943	0.727106
	0.536914	0.585886	0.869216	0.72803		0.536914	0.585886	0.869216	0.72803
	0.537746	0.585544	0.867133	0.728956		0.537746	0.585544	0.867133	0.728956
	0.538579	0.58428	0.864343	0.729877		0.538579	0.58428	0.864343	0.729877
	0.539411	0.583727	0.862247	0.730252		0.539411	0.583727	0.862247	0.730252
	0.540244	0.584411	0.860078	0.730644		0.540244	0.584411	0.860078	0.730644
	0.541076	0.584447	0.858016	0.731225		0.541076	0.584447	0.858016	0.731225
	0.541908	0.584039	0.855261	0.731815		0.541908	0.584039	0.855261	0.731815
	0.542741	0.583118	0.85359	0.732404		0.542741	0.583118	0.85359	0.732404
	0.543573	0.582695	0.853135	0.733288		0.543573	0.582695	0.853135	0.733288
	0.544406	0.582253	0.85111	0.733909		0.544406	0.582253	0.85111	0.733909
	0.545238	0.581104	0.849055	0.734296		0.545238	0.581104	0.849055	0.734296
	0.54607	0.581098	0.847584	0.734674		0.54607	0.581098	0.847584	0.734674
	0.546903	0.581292	0.844138	0.734893		0.546903	0.581292	0.844138	0.734893
	0.547735	0.579784	0.84034	0.734455		0.547735	0.579784	0.84034	0.734455
	0.548568	0.57852	0.836349	0.734573		0.548568	0.57852	0.836349	0.734573
	0.5494	0.578476	0.8354	0.734889		0.5494	0.578476	0.8354	0.734889
	0.550233	0.578665	0.833024	0.735216		0.550233	0.578665	0.833024	0.735216
	0.551065	0.578716	0.831666	0.735264		0.551065	0.578716	0.831666	0.735264
	0.551897	0.57774	0.831443	0.734741		0.551897	0.57774	0.831443	0.734741
	0.55273	0.577048	0.829788	0.733655		0.55273	0.577048	0.829788	0.733655
	0.553562	0.576451	0.829606	0.73254		0.553562	0.576451	0.829606	0.73254
	0.554395	0.575491	0.82634	0.731418		0.554395	0.575491	0.82634	0.731418
	0.555227	0.574682	0.825859	0.731154		0.555227	0.574682	0.825859	0.731154
	0.55606	0.574927	0.823776	0.731046		0.55606	0.574927	0.823776	0.731046
	0.556892	0.573891	0.820722	0.730483		0.556892	0.573891	0.820722	0.730483
	0.557724	0.572905	0.81802	0.729898		0.557724	0.572905	0.81802	0.729898
	0.558557	0.571664	0.81627	0.72931		0.558557	0.571664	0.81627	0.72931
	0.559389	0.572183	0.814262	0.727689		0.559389	0.572183	0.814262	0.727689
	0.560222	0.572377	0.811671	0.726144		0.560222	0.572377	0.811671	0.726144
	0.561054	0.571044	0.807354	0.724837		0.561054	0.571044	0.807354	0.724837
	0.561887	0.570976	0.805028	0.723536		0.561887	0.570976	0.805028	0.723536
	0.562719	0.572073	0.803	0.722337		0.562719	0.572073	0.803	0.722337
	0.563551	0.572608	0.800031	0.721977		0.563551	0.572608	0.800031	0.721977
	0.564384	0.573625	0.796916	0.721338		0.564384	0.573625	0.796916	0.721338
	0.565216	0.572457	0.794745	0.720658		0.565216	0.572457	0.794745	0.720658
	0.566049	0.571734	0.792254	0.720007		0.566049	0.571734	0.792254	0.720007
	0.566881	0.571422	0.790831	0.719131		0.566881	0.571422	0.790831	0.719131
	0.567713	0.571498	0.788651	0.718081		0.567713	0.571498	0.788651	0.718081
	0.568546	0.571461	0.788959	0.717419		0.568546	0.571461	0.788959	0.717419
	0.569378	0.571108	0.788431	0.716933		0.569378	0.571108	0.788431	0.716933
	0.570211	0.570911	0.787495	0.716446		0.570211	0.570911	0.787495	0.716446
	0.571043	0.571013	0.786313	0.716113		0.571043	0.571013	0.786313	0.716113
	0.571876	0.571621	0.785934	0.716094		0.571876	0.571621	0.785934	0.716094
	0.572708	0.571061	0.784369	0.716495		0.572708	0.571061	0.784369	0.716495
	0.573541	0.571092	0.781576	0.717026		0.573541	0.571092	0.781576	0.717026
	0.574373	0.571785	0.777714	0.717557		0.574373	0.571785	0.777714	0.717557
	0.575205	0.572815	0.775964	0.718413		0.575205	0.572815	0.775964	0.718413
	0.576038	0.573496	0.774389	0.718788		0.576038	0.573496	0.774389	0.718788
	0.57687	0.573887	0.772332	0.718494		0.57687	0.573887	0.772332	0.718494
	0.577703	0.574787	0.770985	0.718031		0.577703	0.574787	0.770985	0.718031
	0.578535	0.574575	0.769994	0.717565		0.578535	0.574575	0.769994	0.717565
	0.579367	0.57476	0.76747	0.717112		0.579367	0.57476	0.76747	0.717112
	0.5802	0.574789	0.765799	0.717443		0.5802	0.574789	0.765799	0.717443
	0.581032	0.573866	0.763354	0.718405		0.581032	0.573866	0.763354	0.718405
	0.581865	0.573219	0.761841	0.719504		0.581865	0.573219	0.761841	0.719504
	0.582697	0.57322	0.759929	0.720593		0.582697	0.57322	0.759929	0.720593
	0.58353	0.572359	0.758373	0.721252		0.58353	0.572359	0.758373	0.721252
	0.584362	0.571636	0.756929	0.721071		0.584362	0.571636	0.756929	0.721071
	0.585194	0.571524	0.755462	0.720641		0.585194	0.571524	0.755462	0.720641
	0.586027	0.571884	0.753399	0.72021		0.586027	0.571884	0.753399	0.72021
	0.586859	0.571939	0.752145	0.719831		0.586859	0.571939	0.752145	0.719831
	0.587692	0.571312	0.750073	0.720156		0.587692	0.571312	0.750073	0.720156
	0.588524	0.570197	0.748993	0.720975		0.588524	0.570197	0.748993	0.720975
	0.589357	0.570007	0.747236	0.721878		0.589357	0.570007	0.747236	0.721878
	0.590189	0.569422	0.745728	0.722786		0.590189	0.569422	0.745728	0.722786
	0.591021	0.569088	0.743342	0.723185		0.591021	0.569088	0.743342	0.723185
	0.591854	0.569458	0.74126	0.722495		0.591854	0.569458	0.74126	0.722495
	0.592686	0.569439	0.739485	0.72145		0.592686	0.569439	0.739485	0.72145
	0.593519	0.570643	0.737051	0.720388		0.593519	0.570643	0.737051	0.720388
	0.594351	0.570396	0.734812	0.719334		0.594351	0.570396	0.734812	0.719334
	0.595183	0.569248	0.733697	0.718838		0.595183	0.569248	0.733697	0.718838
	0.596016	0.568936	0.732167	0.71857		0.596016	0.568936	0.732167	0.71857
	0.596848	0.56874	0.730667	0.718274		0.596848	0.56874	0.730667	0.718274
	0.597681	0.567634	0.729501	0.717966		0.597681	0.567634	0.729501	0.717966
	0.598513	0.565902	0.727892	0.717661		0.598513	0.565902	0.727892	0.717661
	0.599346	0.566407	0.726458	0.717328		0.599346	0.566407	0.726458	0.717328
	0.600178	0.566968	0.726705	0.716954		0.600178	0.566968	0.726705	0.716954
	0.601011	0.565353	0.725629	0.716569		0.601011	0.565353	0.725629	0.716569
	0.601843	0.565887	0.724513	0.716181		0.601843	0.565887	0.724513	0.716181
	0.602675	0.566615	0.724432	0.715796		0.602675	0.566615	0.724432	0.715796
	0.603508	0.565466	0.723454	0.715291		0.603508	0.565466	0.723454	0.715291
	0.60434	0.565354	0.720596	0.715122		0.60434	0.565354	0.720596	0.715122
	0.605173	0.565615	0.718857	0.715104		0.605173	0.565615	0.718857	0.715104
	0.606005	0.564888	0.716751	0.7151		0.606005	0.564888	0.716751	0.7151
	0.606837	0.564744	0.715005	0.715035		0.606837	0.564744	0.715005	0.715035
	0.60767	0.564237	0.713181	0.714662		0.60767	0.564237	0.713181	0.714662
	0.608502	0.563708	0.713193	0.713737		0.608502	0.563708	0.713193	0.713737
	0.609335	0.561825	0.711603	0.712681		0.609335	0.561825	0.711603	0.712681
	0.610167	0.560505	0.70875	0.711627		0.610167	0.560505	0.70875	0.711627
	0.611	0.562326	0.705764	0.710579		0.611	0.562326	0.705764	0.710579
	0.611832	0.562696	0.704113	0.710064		0.611832	0.562696	0.704113	0.710064
	0.612664	0.560921	0.702002	0.710499		0.612664	0.560921	0.702002	0.710499
	0.613497	0.560903	0.699349	0.71115		0.613497	0.560903	0.699349	0.71115
	0.614329	0.560911	0.696952	0.711799		0.614329	0.560911	0.696952	0.711799
	0.615162	0.561145	0.696219	0.712551		0.615162	0.561145	0.696219	0.712551
	0.615994	0.560673	0.694331	0.712972		0.615994	0.560673	0.694331	0.712972
	0.616827	0.559892	0.692095	0.7129		0.616827	0.559892	0.692095	0.7129
	0.617659	0.559516	0.690234	0.712729		0.617659	0.559516	0.690234	0.712729
	0.618491	0.558918	0.688092	0.712559		0.618491	0.558918	0.688092	0.712559
	0.619324	0.559417	0.686884	0.712187		0.619324	0.559417	0.686884	0.712187
	0.620156	0.559791	0.683557	0.711638		0.620156	0.559791	0.683557	0.711638
	0.620989	0.559498	0.681486	0.711051		0.620989	0.559498	0.681486	0.711051
	0.621821	0.559209	0.678479	0.710437		0.621821	0.559209	0.678479	0.710437
	0.622654	0.558464	0.676152	0.709797		0.622654	0.558464	0.676152	0.709797
	0.623486	0.557161	0.673536	0.709286		0.623486	0.557161	0.673536	0.709286
	0.624318	0.556187	0.670338	0.709169		0.624318	0.556187	0.670338	0.709169
	0.625151	0.555515	0.668803	0.709301		0.625151	0.555515	0.668803	0.709301
	0.625983	0.555555	0.667996	0.709441		0.625983	0.555555	0.667996	0.709441
	0.626816	0.555406	0.666384	0.709581		0.626816	0.555406	0.666384	0.709581
	0.627648	0.554229	0.664494	0.709606		0.627648	0.554229	0.664494	0.709606
	0.62848	0.553829	0.662617	0.709669		0.62848	0.553829	0.662617	0.709669
	0.629313	0.553924	0.66013	0.709839		0.629313	0.553924	0.66013	0.709839
	0.630145	0.554651	0.657906	0.710009		0.630145	0.554651	0.657906	0.710009
	0.630978	0.555153	0.656249	0.710178		0.630978	0.555153	0.656249	0.710178
	0.63181	0.554002	0.654848	0.710705		0.63181	0.554002	0.654848	0.710705
	0.632643	0.552797	0.653157	0.711601		0.632643	0.552797	0.653157	0.711601
	0.633475	0.553508	0.652016	0.712562		0.633475	0.553508	0.652016	0.712562
	0.634307	0.553351	0.650768	0.713524		0.634307	0.553351	0.650768	0.713524
	0.63514	0.553006	0.649933	0.714487		0.63514	0.553006	0.649933	0.714487
	0.635972	0.552473	0.648456	0.714958		0.635972	0.552473	0.648456	0.714958
	0.636805	0.551933	0.646486	0.714698		0.636805	0.551933	0.646486	0.714698
	0.637637	0.55158	0.644832	0.714169		0.637637	0.55158	0.644832	0.714169
	0.63847	0.551485	0.642351	0.71364		0.63847	0.551485	0.642351	0.71364
	0.639302	0.551742	0.640371	0.713113		0.639302	0.551742	0.640371	0.713113
	0.640134	0.55101	0.638686	0.712636		0.640134	0.55101	0.638686	0.712636
	0.640967	0.549721	0.637861	0.712283		0.640967	0.549721	0.637861	0.712283
	0.641799	0.54975	0.635464	0.711994		0.641799	0.54975	0.635464	0.711994
	0.642632	0.55027	0.634448	0.711705		0.642632	0.55027	0.634448	0.711705
	0.643464	0.550685	0.632466	0.711416		0.643464	0.550685	0.632466	0.711416
	0.644297	0.551965	0.629773	0.711134		0.644297	0.551965	0.629773	0.711134
	0.645129	0.553603	0.629017	0.710643		0.645129	0.553603	0.629017	0.710643
	0.645961	0.554121	0.628032	0.71		0.645961	0.554121	0.628032	0.71
	0.646794	0.55317	0.626093	0.709359		0.646794	0.55317	0.626093	0.709359
	0.647626	0.552197	0.624486	0.708584		0.647626	0.552197	0.624486	0.708584
	0.648459	0.551692	0.622659	0.707571		0.648459	0.551692	0.622659	0.707571
	0.649291	0.551506	0.621234	0.706496		0.649291	0.551506	0.621234	0.706496
	0.650124	0.551078	0.619822	0.705443		0.650124	0.551078	0.619822	0.705443
	0.650956	0.551228	0.618773	0.704391		0.650956	0.551228	0.618773	0.704391
	0.651788	0.551933	0.617058	0.703509		0.651788	0.551933	0.617058	0.703509
	0.652621	0.551817	0.615703	0.702504		0.652621	0.551817	0.615703	0.702504
	0.653453	0.55151	0.61385	0.701256		0.653453	0.55151	0.61385	0.701256
	0.654286	0.551071	0.61225	0.699946		0.654286	0.551071	0.61225	0.699946
	0.655118	0.552446	0.610558	0.698634		0.655118	0.552446	0.610558	0.698634
	0.65595	0.5515	0.61011	0.698123		0.65595	0.5515	0.61011	0.698123
	0.656783	0.550819	0.608712	0.698702		0.656783	0.550819	0.608712	0.698702
	0.657615	0.55096	0.606705	0.699842		0.657615	0.55096	0.606705	0.699842
	0.658448	0.550392	0.603492	0.701083		0.658448	0.550392	0.603492	0.701083
	0.65928	0.549863	0.60228	0.702245		0.65928	0.549863	0.60228	0.702245
	0.660113	0.549953	0.601672	0.702724		0.660113	0.549953	0.601672	0.702724
	0.660945	0.55088	0.600469	0.703008		0.660945	0.55088	0.600469	0.703008
	0.661777	0.551108	0.599833	0.703428		0.661777	0.551108	0.599833	0.703428
	0.66261	0.549231	0.599319	0.703887		0.66261	0.549231	0.599319	0.703887
	0.663442	0.548547	0.598141	0.704396		0.663442	0.548547	0.598141	0.704396
	0.664275	0.548051	0.597177	0.705009		0.664275	0.548051	0.597177	0.705009
	0.665107	0.546974	0.597284	0.705484		0.665107	0.546974	0.597284	0.705484
	0.66594	0.545771	0.596561	0.705878		0.66594	0.545771	0.596561	0.705878
	0.666772	0.545004	0.594686	0.706273		0.666772	0.545004	0.594686	0.706273
	0.667604	0.545678	0.59325	0.706467		0.667604	0.545678	0.59325	0.706467
	0.668437	0.548147	0.592276	0.706646		0.668437	0.548147	0.592276	0.706646
	0.669269	0.55014	0.590233	0.707227		0.669269	0.55014	0.590233	0.707227
	0.670102	0.549507	0.587451	0.707967		0.670102	0.549507	0.587451	0.707967
	0.670934	0.548758	0.58468	0.708707		0.670934	0.548758	0.58468	0.708707
	0.671767	0.549872	0.581353	0.709225		0.671767	0.549872	0.581353	0.709225
	0.672599	0.550129	0.57899	0.709357		0.672599	0.550129	0.57899	0.709357
	0.673431	0.549669	0.577556	0.709198		0.673431	0.549669	0.577556	0.709198
	0.674264	0.549223	0.576103	0.708962		0.674264	0.549223	0.576103	0.708962
	0.675096	0.54841	0.574464	0.708715		0.675096	0.54841	0.574464	0.708715
	0.675929	0.546898	0.572665	0.70861		0.675929	0.546898	0.572665	0.70861
	0.676761	0.546571	0.570332	0.708185		0.676761	0.546571	0.570332	0.708185
	0.677594	0.547365	0.568617	0.706962		0.677594	0.547365	0.568617	0.706962
	0.678426	0.547123	0.567377	0.705574		0.678426	0.547123	0.567377	0.705574
	0.679258	0.547002	0.566071	0.704056		0.679258	0.547002	0.566071	0.704056
	0.680091	0.54736	0.564427	0.70212		0.680091	0.54736	0.564427	0.70212
	0.680923	0.546713	0.562773	0.700285		0.680923	0.546713	0.562773	0.700285
	0.681756	0.545618	0.560425	0.698988		0.681756	0.545618	0.560425	0.698988
	0.682588	0.54465	0.557863	0.697691		0.682588	0.54465	0.557863	0.697691
	0.683421	0.544932	0.555423	0.696723		0.683421	0.544932	0.555423	0.696723
	0.684253	0.546006	0.553592	0.696459		0.684253	0.546006	0.553592	0.696459
	0.685085	0.54619	0.552154	0.696503		0.685085	0.54619	0.552154	0.696503
	0.685918	0.545899	0.550858	0.696483		0.685918	0.545899	0.550858	0.696483
	0.68675	0.546074	0.549644	0.696464		0.68675	0.546074	0.549644	0.696464
	0.687583	0.546685	0.547898	0.696158		0.687583	0.546685	0.547898	0.696158
	0.688415	0.545129	0.54599	0.695522		0.688415	0.545129	0.54599	0.695522
	0.689247	0.542414	0.543605	0.694953		0.689247	0.542414	0.543605	0.694953
	0.69008	0.540059	0.542082	0.694451		0.69008	0.540059	0.542082	0.694451
	0.690912	0.539462	0.540813	0.69396		0.690912	0.539462	0.540813	0.69396
	0.691745	0.539778	0.539556	0.693586		0.691745	0.539778	0.539556	0.693586
	0.692577	0.538198	0.538381	0.693482		0.692577	0.538198	0.538381	0.693482
	0.69341	0.537018	0.536926	0.69361		0.69341	0.537018	0.536926	0.69361
	0.694242	0.536792	0.535007	0.693811		0.694242	0.536792	0.535007	0.693811
	0.695074	0.536604	0.5331	0.69402		0.695074	0.536604	0.5331	0.69402
	0.695907	0.536774	0.531776	0.694248		0.695907	0.536774	0.531776	0.694248
	0.696739	0.53651	0.530235	0.694316		0.696739	0.53651	0.530235	0.694316
	0.697572	0.536198	0.528642	0.694196		0.697572	0.536198	0.528642	0.694196
	0.698404	0.536815	0.525862	0.694077		0.698404	0.536815	0.525862	0.694077
	0.699237	0.537308	0.524909	0.694134		0.699237	0.537308	0.524909	0.694134
	0.700069	0.537172	0.524493	0.694603		0.700069	0.537172	0.524493	0.694603
	0.700901	0.535693	0.524325	0.695638		0.700901	0.535693	0.524325	0.695638
	0.701734	0.534636	0.522999	0.69702		0.701734	0.534636	0.522999	0.69702
	0.702566	0.53468	0.521723	0.69841		0.702566	0.53468	0.521723	0.69841
	0.703399	0.53478	0.52117	0.699721		0.703399	0.53478	0.52117	0.699721
	0.704231	0.534501	0.519782	0.700536		0.704231	0.534501	0.519782	0.700536
	0.705064	0.533798	0.518121	0.700561		0.705064	0.533798	0.518121	0.700561
	0.705896	0.533126	0.517138	0.700216		0.705896	0.533126	0.517138	0.700216
	0.706728	0.532842	0.515859	0.699869		0.706728	0.532842	0.515859	0.699869
	0.707561	0.53261	0.513929	0.699484		0.707561	0.53261	0.513929	0.699484
	0.708393	0.531311	0.512951	0.699376		0.708393	0.531311	0.512951	0.699376
	0.709226	0.531442	0.511983	0.699715		0.709226	0.531442	0.511983	0.699715
	0.710058	0.531843	0.511609	0.700186		0.710058	0.531843	0.511609	0.700186
	0.710891	0.532869	0.511133	0.700634		0.710891	0.532869	0.511133	0.700634
	0.711723	0.534222	0.510792	0.700843		0.711723	0.534222	0.510792	0.700843
	0.712555	0.535066	0.510335	0.700726		0.712555	0.535066	0.510335	0.700726
	0.713388	0.535599	0.510304	0.700499		0.713388	0.535599	0.510304	0.700499
	0.71422	0.535457	0.509518	0.700273		0.71422	0.535457	0.509518	0.700273
	0.715053	0.536018	0.508736	0.699985		0.715053	0.536018	0.508736	0.699985
	0.715885	0.537181	0.508013	0.699568		0.715885	0.537181	0.508013	0.699568
	0.716717	0.537827	0.5061	0.699074		0.716717	0.537827	0.5061	0.699074
	0.71755	0.53792	0.50422	0.69857		0.71755	0.53792	0.50422	0.69857
	0.718382	0.537304	0.503673	0.698068		0.718382	0.537304	0.503673	0.698068
	0.719215	0.536153	0.503313	0.697939		0.719215	0.536153	0.503313	0.697939
	0.720047	0.535637	0.501301	0.69821		0.720047	0.535637	0.501301	0.69821
	0.72088	0.535784	0.500379	0.698447		0.72088	0.535784	0.500379	0.698447
	0.721712	0.536971	0.498123	0.698611		0.721712	0.536971	0.498123	0.698611
	0.722544	0.53847	0.496676	0.698775		0.722544	0.53847	0.496676	0.698775
	0.723377	0.538155	0.49593	0.698957		0.723377	0.538155	0.49593	0.698957
	0.724209	0.537708	0.493844	0.699259		0.724209	0.537708	0.493844	0.699259
	0.725042	0.537704	0.492919	0.699706		0.725042	0.537704	0.492919	0.699706
	0.725874	0.537634	0.492231	0.700198		0.725874	0.537634	0.492231	0.700198
	0.726707	0.537943	0.490813	0.700667		0.726707	0.537943	0.490813	0.700667
	0.727539	0.537968	0.489615	0.700874		0.727539	0.537968	0.489615	0.700874
	0.728371	0.537199	0.488876	0.700722		0.728371	0.537199	0.488876	0.700722
	0.729204	0.537327	0.487819	0.700503		0.729204	0.537327	0.487819	0.700503
	0.730036	0.538527	0.486928	0.70028		0.730036	0.538527	0.486928	0.70028
	0.730869	0.538724	0.486019	0.700057		0.730869	0.538724	0.486019	0.700057
	0.731701	0.538035	0.484997	0.699959		0.731701	0.538035	0.484997	0.699959
	0.732534	0.536063	0.484341	0.700303		0.732534	0.536063	0.484341	0.700303
	0.733366	0.53484	0.484014	0.700941		0.733366	0.53484	0.484014	0.700941
	0.734198	0.53482	0.483415	0.701578		0.734198	0.53482	0.483415	0.701578
	0.735031	0.534991	0.483494	0.702189		0.735031	0.534991	0.483494	0.702189
	0.735863	0.535291	0.483247	0.702719		0.735863	0.535291	0.483247	0.702719
	0.736696	0.53548	0.482522	0.703229		0.736696	0.53548	0.482522	0.703229
	0.737528	0.534565	0.482634	0.703822		0.737528	0.534565	0.482634	0.703822
	0.738361	0.534374	0.483075	0.704415		0.738361	0.534374	0.483075	0.704415
	0.739193	0.534503	0.481113	0.705025		0.739193	0.534503	0.481113	0.705025
	0.740025	0.534304	0.479243	0.705484		0.740025	0.534304	0.479243	0.705484
	0.740858	0.53447	0.478133	0.705356		0.740858	0.53447	0.478133	0.705356
	0.74169	0.534776	0.477138	0.704892		0.74169	0.534776	0.477138	0.704892
	0.742523	0.534137	0.476292	0.704427		0.742523	0.534137	0.476292	0.704427
	0.743355	0.533487	0.475763	0.703834		0.743355	0.533487	0.475763	0.703834
	0.744187	0.533711	0.4745	0.702851		0.744187	0.533711	0.4745	0.702851
	0.74502	0.534863	0.473103	0.701629		0.74502	0.534863	0.473103	0.701629
	0.745852	0.535042	0.471863	0.700381		0.745852	0.535042	0.471863	0.700381
	0.746685	0.535194	0.470698	0.699138		0.746685	0.535194	0.470698	0.699138
	0.747517	0.534892	0.469018	0.697982		0.747517	0.534892	0.469018	0.697982
	0.74835	0.53424	0.467118	0.697293		0.74835	0.53424	0.467118	0.697293
	0.749182	0.534178	0.465456	0.697286		0.749182	0.534178	0.465456	0.697286
	0.750014	0.533766	0.464022	0.697389		0.750014	0.533766	0.464022	0.697389
	0.750847	0.533315	0.462437	0.697492		0.750847	0.533315	0.462437	0.697492
	0.751679	0.532848	0.460828	0.697452		0.751679	0.532848	0.460828	0.697452
	0.752512	0.532551	0.459522	0.696878		0.752512	0.532551	0.459522	0.696878
	0.753344	0.532377	0.45733	0.695822		0.753344	0.532377	0.45733	0.695822
	0.754177	0.531601	0.455493	0.694762		0.754177	0.531601	0.455493	0.694762
	0.755009	0.531153	0.454544	0.693706		0.755009	0.531153	0.454544	0.693706
	0.755841	0.530891	0.452688	0.692638		0.755841	0.530891	0.452688	0.692638
	0.756674	0.529118	0.450207	0.69163		0.756674	0.529118	0.450207	0.69163
	0.757506	0.527677	0.448402	0.69075		0.757506	0.527677	0.448402	0.69075
	0.758339	0.526706	0.44595	0.689862		0.758339	0.526706	0.44595	0.689862
	0.759171	0.524912	0.443851	0.688986		0.759171	0.524912	0.443851	0.688986
	0.760004	0.523515	0.442663	0.688103		0.760004	0.523515	0.442663	0.688103
	0.760836	0.522505	0.44165	0.687188		0.760836	0.522505	0.44165	0.687188
	0.761668	0.521569	0.44054	0.686218		0.761668	0.521569	0.44054	0.686218
	0.762501	0.520737	0.439401	0.685246		0.762501	0.520737	0.439401	0.685246
	0.763333	0.519865	0.438704	0.684327		0.763333	0.519865	0.438704	0.684327
	0.764166	0.519255	0.437483	0.683729		0.764166	0.519255	0.437483	0.683729
	0.764998	0.519045	0.436731	0.683679		0.764998	0.519045	0.436731	0.683679
	0.765831	0.518389	0.437245	0.683825		0.765831	0.518389	0.437245	0.683825
	0.766663	0.517453	0.437248	0.68397		0.766663	0.517453	0.437248	0.68397
	0.767495	0.516518	0.436558	0.684083		0.767495	0.516518	0.436558	0.684083
	0.768328	0.516405	0.436101	0.684003		0.768328	0.516405	0.436101	0.684003
	0.76916	0.516951	0.435678	0.683578		0.76916	0.516951	0.435678	0.683578
	0.769993	0.517394	0.434829	0.682965		0.769993	0.517394	0.434829	0.682965
	0.770825	0.517922	0.435357	0.682351		0.770825	0.517922	0.435357	0.682351
	0.771658	0.517952	0.434787	0.681724		0.771658	0.517952	0.434787	0.681724
	0.77249	0.517989	0.433633	0.681198		0.77249	0.517989	0.433633	0.681198
	0.773322	0.518624	0.432646	0.681052		0.773322	0.518624	0.432646	0.681052
	0.774155	0.518921	0.431863	0.681107		0.774155	0.518921	0.431863	0.681107
	0.774987	0.519382	0.430046	0.681162		0.774987	0.519382	0.430046	0.681162
	0.77582	0.51856	0.428276	0.681259		0.77582	0.51856	0.428276	0.681259
	0.776652	0.517143	0.42811	0.681503		0.776652	0.517143	0.42811	0.681503
	0.777484	0.517207	0.429317	0.681872		0.777484	0.517207	0.429317	0.681872
	0.778317	0.517328	0.429466	0.68225		0.778317	0.517328	0.429466	0.68225
	0.779149	0.517942	0.429513	0.682626		0.779149	0.517942	0.429513	0.682626
	0.779982	0.519206	0.42923	0.682742		0.779982	0.519206	0.42923	0.682742
	0.780814	0.519994	0.43012	0.68231		0.780814	0.519994	0.43012	0.68231
	0.781647	0.51998	0.430806	0.681724		0.781647	0.51998	0.430806	0.681724
	0.782479	0.519925	0.430671	0.681089		0.782479	0.519925	0.430671	0.681089
	0.783311	0.520315	0.429794	0.68043		0.783311	0.520315	0.429794	0.68043
	0.784144	0.520851	0.428562	0.679828		0.784144	0.520851	0.428562	0.679828
	0.784976	0.520347	0.427771	0.679901		0.784976	0.520347	0.427771	0.679901
	0.785809	0.519755	0.427534	0.680099		0.785809	0.519755	0.427534	0.680099
	0.786641	0.518743	0.426467	0.680298		0.786641	0.518743	0.426467	0.680298
	0.787474	0.519305	0.425569	0.680495		0.787474	0.519305	0.425569	0.680495
	0.788306	0.51851	0.424748	0.680595		0.788306	0.51851	0.424748	0.680595
	0.789138	0.517021	0.423966	0.67959		0.789138	0.517021	0.423966	0.67959
	0.789971	0.516	0.42372	0.678175		0.789971	0.516	0.42372	0.678175
	0.790803	0.51524	0.423388	0.676767		0.790803	0.51524	0.423388	0.676767
	0.791636	0.513665	0.42167	0.675353		0.791636	0.513665	0.42167	0.675353
	0.792468	0.512775	0.420438	0.674079		0.792468	0.512775	0.420438	0.674079
	0.793301	0.512931	0.420232	0.674094		0.793301	0.512931	0.420232	0.674094
	0.794133	0.512195	0.41967	0.67414		0.794133	0.512195	0.41967	0.67414
	0.794965	0.511441	0.419232	0.674185		0.794965	0.511441	0.419232	0.674185
	0.795798	0.511271	0.4191	0.674231		0.795798	0.511271	0.4191	0.674231
	0.79663	0.510975	0.418487	0.674273		0.79663	0.510975	0.418487	0.674273
	0.797463	0.511048	0.417883	0.67428		0.797463	0.511048	0.417883	0.67428
	0.798295	0.511518	0.416457	0.674214		0.798295	0.511518	0.416457	0.674214
	0.799128	0.511123	0.4149	0.674147		0.799128	0.511123	0.4149	0.674147
	0.79996	0.510454	0.414128	0.674099		0.79996	0.510454	0.414128	0.674099
	0.800792	0.509365	0.413754	0.674317		0.800792	0.509365	0.413754	0.674317
	0.801625	0.509769	0.412562	0.675492		0.801625	0.509769	0.412562	0.675492
	0.802457	0.510828	0.410945	0.676837		0.802457	0.510828	0.410945	0.676837
	0.80329	0.510523	0.410305	0.678186		0.80329	0.510523	0.410305	0.678186
	0.804122	0.510363	0.409117	0.679524		0.804122	0.510363	0.409117	0.679524
	0.804954	0.511181	0.407209	0.680756		0.804954	0.511181	0.407209	0.680756
	0.805787	0.511	0.405328	0.681155		0.805787	0.511	0.405328	0.681155
	0.806619	0.50959	0.40368	0.68122		0.806619	0.50959	0.40368	0.68122
	0.807452	0.509007	0.402509	0.681286		0.807452	0.509007	0.402509	0.681286
	0.808284	0.507767	0.400968	0.681262		0.808284	0.507767	0.400968	0.681262
	0.809117	0.507738	0.400211	0.680734		0.809117	0.507738	0.400211	0.680734
	0.809949	0.507987	0.399396	0.68132		0.809949	0.507987	0.399396	0.68132
	0.810781	0.507548	0.398236	0.682376		0.810781	0.507548	0.398236	0.682376
	0.811614	0.506914	0.396851	0.683438		0.811614	0.506914	0.396851	0.683438
	0.812446	0.506998	0.396241	0.68448		0.812446	0.506998	0.396241	0.68448
	0.813279	0.50669	0.395311	0.685309		0.813279	0.50669	0.395311	0.685309
	0.814111	0.505476	0.394064	0.684945		0.814111	0.505476	0.394064	0.684945
	0.814944	0.504627	0.393355	0.684586		0.814944	0.504627	0.393355	0.684586
	0.815776	0.503416	0.393751	0.684268		0.815776	0.503416	0.393751	0.684268
	0.816608	0.502324	0.393712	0.684269		0.816608	0.502324	0.393712	0.684269
	0.817441	0.502905	0.393286	0.684639		0.817441	0.502905	0.393286	0.684639
	0.818273	0.504001	0.391864	0.684927		0.818273	0.504001	0.391864	0.684927
	0.819106	0.503566	0.39142	0.685215		0.819106	0.503566	0.39142	0.685215
	0.819938	0.502455	0.390823	0.685389		0.819938	0.502455	0.390823	0.685389
	0.820771	0.501849	0.389587	0.684826		0.820771	0.501849	0.389587	0.684826
	0.821603	0.501697	0.38816	0.683647		0.821603	0.501697	0.38816	0.683647
	0.822435	0.500764	0.386683	0.682249		0.822435	0.500764	0.386683	0.682249
	0.823268	0.499809	0.385217	0.680853		0.823268	0.499809	0.385217	0.680853
	0.8241	0.498657	0.385114	0.679596		0.8241	0.498657	0.385114	0.679596
	0.824933	0.49745	0.385167	0.679118		0.824933	0.49745	0.385167	0.679118
	0.825765	0.49799	0.385922	0.678651		0.825765	0.49799	0.385922	0.678651
	0.826598	0.499579	0.386279	0.678188		0.826598	0.499579	0.386279	0.678188
	0.82743	0.500077	0.386717	0.677714		0.82743	0.500077	0.386717	0.677714
	0.828262	0.500463	0.386501	0.677091		0.828262	0.500463	0.386501	0.677091
	0.829095	0.500791	0.385851	0.676279		0.829095	0.500791	0.385851	0.676279
	0.829927	0.500772	0.384971	0.676095		0.829927	0.500772	0.384971	0.676095
	0.83076	0.501506	0.384387	0.675981		0.83076	0.501506	0.384387	0.675981
	0.831592	0.501862	0.383404	0.675882		0.831592	0.501862	0.383404	0.675882
	0.832425	0.501966	0.383159	0.675899		0.832425	0.501966	0.383159	0.675899
	0.833257	0.501452	0.382291	0.676101		0.833257	0.501452	0.382291	0.676101
	0.834089	0.500456	0.381552	0.676319		0.834089	0.500456	0.381552	0.676319
	0.834922	0.500633	0.380902	0.676526		0.834922	0.500633	0.380902	0.676526
	0.835754	0.501182	0.380434	0.67675		0.835754	0.501182	0.380434	0.67675
	0.836587	0.502443	0.379743	0.676966		0.836587	0.502443	0.379743	0.676966
	0.837419	0.502767	0.378828	0.676881		0.837419	0.502767	0.378828	0.676881
	0.838251	0.502201	0.37768	0.67636		0.838251	0.502201	0.37768	0.67636
	0.839084	0.500891	0.376224	0.6758		0.839084	0.500891	0.376224	0.6758
	0.839916	0.500005	0.375332	0.675238		0.839916	0.500005	0.375332	0.675238
	0.840749	0.500076	0.374459	0.674886		0.840749	0.500076	0.374459	0.674886
	0.841581	0.500136	0.374046	0.675557		0.841581	0.500136	0.374046	0.675557
	0.842414	0.499778	0.373454	0.676777		0.842414	0.499778	0.373454	0.676777
	0.843246	0.498897	0.372581	0.678028		0.843246	0.498897	0.372581	0.678028
	0.844078	0.498858	0.37262	0.679285		0.844078	0.498858	0.37262	0.679285
	0.844911	0.498747	0.370922	0.680325		0.844911	0.498747	0.370922	0.680325
	0.845743	0.498543	0.368816	0.680175		0.845743	0.498543	0.368816	0.680175
	0.846576	0.496506	0.367521	0.679935		0.846576	0.496506	0.367521	0.679935
	0.847408	0.494601	0.366059	0.679696		0.847408	0.494601	0.366059	0.679696
	0.848241	0.494215	0.365276	0.679455		0.848241	0.494215	0.365276	0.679455
	0.849073	0.49377	0.364315	0.679305		0.849073	0.49377	0.364315	0.679305
	0.849905	0.493982	0.364091	0.679518		0.849905	0.493982	0.364091	0.679518
	0.850738	0.495216	0.36318	0.679754		0.850738	0.495216	0.36318	0.679754
	0.85157	0.495036	0.361667	0.679991		0.85157	0.495036	0.361667	0.679991
	0.852403	0.494621	0.361793	0.680227		0.852403	0.494621	0.361793	0.680227
	0.853235	0.495531	0.361539	0.680548		0.853235	0.495531	0.361539	0.680548
	0.854068	0.496154	0.360692	0.680671		0.854068	0.496154	0.360692	0.680671
	0.8549	0.497372	0.35962	0.680783		0.8549	0.497372	0.35962	0.680783
	0.855732	0.498009	0.358438	0.680895		0.855732	0.498009	0.358438	0.680895
	0.856565	0.497894	0.357076	0.681008		0.856565	0.497894	0.357076	0.681008
	0.857397	0.497796	0.355855	0.679663		0.857397	0.497796	0.355855	0.679663
	0.85823	0.498057	0.355036	0.678107		0.85823	0.498057	0.355036	0.678107
	0.859062	0.497539	0.354198	0.676542		0.859062	0.497539	0.354198	0.676542
	0.859895	0.496978	0.353803	0.674986		0.859895	0.496978	0.353803	0.674986
	0.860727	0.496482	0.353547	0.673428		0.860727	0.496482	0.353547	0.673428
	0.861559	0.495938	0.353656	0.672541		0.861559	0.495938	0.353656	0.672541
	0.862392	0.496041	0.353132	0.671461		0.862392	0.496041	0.353132	0.671461
	0.863224	0.49661	0.353303	0.670375		0.863224	0.49661	0.353303	0.670375
	0.864057	0.497885	0.353691	0.669281		0.864057	0.497885	0.353691	0.669281
	0.864889	0.497732	0.353431	0.668213		0.864889	0.497732	0.353431	0.668213
	0.865721	0.499295	0.353693	0.666297		0.865721	0.499295	0.353693	0.666297
	0.866554	0.502167	0.354579	0.664592		0.866554	0.502167	0.354579	0.664592
	0.867386	0.5043	0.35522	0.662868		0.867386	0.5043	0.35522	0.662868
	0.868219	0.504964	0.355124	0.661149		0.868219	0.504964	0.355124	0.661149
	0.869051	0.505786	0.353679	0.659733		0.869051	0.505786	0.353679	0.659733
	0.869884	0.50668	0.353369	0.659583		0.869884	0.50668	0.353369	0.659583
	0.870716	0.505708	0.353105	0.6595		0.870716	0.505708	0.353105	0.6595
	0.871548	0.504202	0.354371	0.659416		0.871548	0.504202	0.354371	0.659416
	0.872381	0.503011	0.355481	0.659332		0.872381	0.503011	0.355481	0.659332
	0.873213	0.501842	0.354593	0.659109		0.873213	0.501842	0.354593	0.659109
	0.874046	0.500349	0.35399	0.658566		0.874046	0.500349	0.35399	0.658566
	0.874878	0.498905	0.354122	0.658008		0.874878	0.498905	0.354122	0.658008
	0.875711	0.49771	0.353847	0.65745		0.875711	0.49771	0.353847	0.65745
	0.876543	0.496916	0.353922	0.656892		0.876543	0.496916	0.353922	0.656892
	0.877375	0.495829	0.353521	0.656132		0.877375	0.495829	0.353521	0.656132
	0.878208	0.494261	0.352545	0.656774		0.878208	0.494261	0.352545	0.656774
	0.87904	0.493591	0.352025	0.657636		0.87904	0.493591	0.352025	0.657636
	0.879873	0.49295	0.352016	0.658502		0.879873	0.49295	0.352016	0.658502
	0.880705	0.493334	0.351728	0.65937		0.880705	0.493334	0.351728	0.65937
	0.881538	0.494042	0.351028	0.660218		0.881538	0.494042	0.351028	0.660218
	0.88237	0.494817	0.350163	0.660143		0.88237	0.494817	0.350163	0.660143
	0.883202	0.495568	0.349157	0.659943		0.883202	0.495568	0.349157	0.659943
	0.884035	0.495161	0.348031	0.659742		0.884035	0.495161	0.348031	0.659742
	0.884867	0.493368	0.347647	0.65954		0.884867	0.493368	0.347647	0.65954
	0.8857	0.492285	0.346389	0.660618		0.8857	0.492285	0.346389	0.660618
	0.886532	0.491064	0.345249	0.662935		0.886532	0.491064	0.345249	0.662935
	0.887365	0.489267	0.344276	0.665247		0.887365	0.489267	0.344276	0.665247
	0.888197	0.487192	0.34369	0.667406		0.888197	0.487192	0.34369	0.667406
	0.889029	0.486014	0.343537	0.669684		0.889029	0.486014	0.343537	0.669684
	0.889862	0.485105	0.343527	0.671972		0.889862	0.485105	0.343527	0.671972
	0.890694	0.483359	0.343404	0.673313		0.890694	0.483359	0.343404	0.673313
	0.891527	0.48293	0.342334	0.674279		0.891527	0.48293	0.342334	0.674279
	0.892359	0.48336	0.340132	0.675244		0.892359	0.48336	0.340132	0.675244
	0.893192	0.484365	0.338266	0.676014		0.893192	0.484365	0.338266	0.676014
	0.894024	0.484854	0.337345	0.67636		0.894024	0.484854	0.337345	0.67636
	0.894856	0.484284	0.337178	0.676676		0.894856	0.484284	0.337178	0.676676
	0.895689	0.484699	0.337413	0.677031		0.895689	0.484699	0.337413	0.677031
	0.896521	0.485049	0.337827	0.677386		0.896521	0.485049	0.337827	0.677386
	0.897354	0.486201	0.337513	0.678087		0.897354	0.486201	0.337513	0.678087
	0.898186	0.486442	0.337439	0.679295		0.898186	0.486442	0.337439	0.679295
	0.899018	0.487434	0.337758	0.680711		0.899018	0.487434	0.337758	0.680711
	0.899851	0.486562	0.33685	0.682146		0.899851	0.486562	0.33685	0.682146
	0.900683	0.487616	0.336368	0.683589		0.900683	0.487616	0.336368	0.683589
	0.901516	0.487362	0.336904	0.684796		0.901516	0.487362	0.336904	0.684796
	0.902348	0.486945	0.337449	0.685568		0.902348	0.486945	0.337449	0.685568
	0.903181	0.486209	0.33735	0.686228		0.903181	0.486209	0.33735	0.686228
	0.904013	0.48456	0.337163	0.686889		0.904013	0.48456	0.337163	0.686889
	0.904845	0.482495	0.33722	0.687556		0.904845	0.482495	0.33722	0.687556
	0.905678	0.482197	0.336638	0.688411		0.905678	0.482197	0.336638	0.688411
	0.90651	0.483179	0.336514	0.688649		0.90651	0.483179	0.336514	0.688649
	0.907343	0.483205	0.33738	0.688546		0.907343	0.483205	0.33738	0.688546
	0.908175	0.482305	0.337684	0.688406		0.908175	0.482305	0.337684	0.688406
	0.909008	0.482461	0.337394	0.688266		0.909008	0.482461	0.337394	0.688266
	0.90984	0.481456	0.336327	0.687706		0.90984	0.481456	0.336327	0.687706
	0.910672	0.481412	0.33543	0.686629		0.910672	0.481412	0.33543	0.686629
	0.911505	0.481524	0.334422	0.685435		0.911505	0.481524	0.334422	0.685435
	0.912337	0.480673	0.333885	0.684237		0.912337	0.480673	0.333885	0.684237
	0.91317	0.47982	0.334476	0.683042		0.91317	0.47982	0.334476	0.683042
	0.914002	0.479721	0.33449	0.681444		0.914002	0.479721	0.33449	0.681444
	0.914834	0.479676	0.333972	0.680126		0.914834	0.479676	0.333972	0.680126
	0.915667	0.480009	0.332682	0.678941		0.915667	0.480009	0.332682	0.678941
	0.916499	0.478933	0.331293	0.677759		0.916499	0.478933	0.331293	0.677759
	0.917332	0.478651	0.330035	0.676791		0.917332	0.478651	0.330035	0.676791
	0.918164	0.477161	0.329725	0.676414		0.918164	0.477161	0.329725	0.676414
	0.918997	0.47659	0.329714	0.675947		0.918997	0.47659	0.329714	0.675947
	0.919829	0.476741	0.329416	0.67541		0.919829	0.476741	0.329416	0.67541
	0.920662	0.478358	0.329444	0.674872		0.920662	0.478358	0.329444	0.674872
	0.921494	0.479174	0.32911	0.674144		0.921494	0.479174	0.32911	0.674144
	0.922326	0.478491	0.328181	0.673325		0.922326	0.478491	0.328181	0.673325
	0.923159	0.478034	0.327162	0.672879		0.923159	0.478034	0.327162	0.672879
	0.923991	0.47824	0.326598	0.672535		0.923991	0.47824	0.326598	0.672535
	0.924824	0.479561	0.325991	0.672193		0.924824	0.479561	0.325991	0.672193
	0.925656	0.480094	0.325346	0.672158		0.925656	0.480094	0.325346	0.672158
	0.926488	0.479015	0.325152	0.672132		0.926488	0.479015	0.325152	0.672132
	0.927321	0.478215	0.325536	0.671783		0.927321	0.478215	0.325536	0.671783
	0.928153	0.478024	0.326049	0.671352		0.928153	0.478024	0.326049	0.671352
	0.928986	0.476865	0.326505	0.67092		0.928986	0.476865	0.326505	0.67092
	0.929818	0.476496	0.326436	0.671006		0.929818	0.476496	0.326436	0.671006
	0.930651	0.476932	0.32659	0.671792		0.930651	0.476932	0.32659	0.671792
	0.931483	0.475999	0.326837	0.673007		0.931483	0.475999	0.326837	0.673007
	0.932315	0.475757	0.326951	0.674301		0.932315	0.475757	0.326951	0.674301
	0.933148	0.476662	0.32716	0.675508		0.933148	0.476662	0.32716	0.675508
	0.93398	0.476086	0.326666	0.676342		0.93398	0.476086	0.326666	0.676342
	0.934813	0.475471	0.326304	0.677752		0.934813	0.475471	0.326304	0.677752
	0.935645	0.475742	0.326373	0.679387		0.935645	0.475742	0.326373	0.679387
	0.936478	0.476073	0.326389	0.681033		0.936478	0.476073	0.326389	0.681033
	0.93731	0.476972	0.325322	0.682353		0.93731	0.476972	0.325322	0.682353
	0.938142	0.477025	0.325409	0.682865		0.938142	0.477025	0.325409	0.682865
	0.938975	0.47766	0.325166	0.682278		0.938975	0.47766	0.325166	0.682278
	0.939807	0.477474	0.324387	0.681479		0.939807	0.477474	0.324387	0.681479
	0.94064	0.477411	0.324032	0.680712		0.94064	0.477411	0.324032	0.680712
	0.941472	0.477439	0.324136	0.680511		0.941472	0.477439	0.324136	0.680511
	0.942305	0.476415	0.324075	0.680804		0.942305	0.476415	0.324075	0.680804
	0.943137	0.477847	0.323409	0.681516		0.943137	0.477847	0.323409	0.681516
	0.943969	0.478857	0.322683	0.68241		0.943969	0.478857	0.322683	0.68241
	0.944802	0.478979	0.321951	0.683306		0.944802	0.478979	0.321951	0.683306
	0.945634	0.477817	0.322031	0.683926		0.945634	0.477817	0.322031	0.683926
	0.946467	0.4772	0.321884	0.68411		0.946467	0.4772	0.321884	0.68411
	0.947299	0.477804	0.320705	0.684029		0.947299	0.477804	0.320705	0.684029
	0.948132	0.478416	0.319633	0.683875		0.948132	0.478416	0.319633	0.683875
	0.948964	0.476866	0.318734	0.683819		0.948964	0.476866	0.318734	0.683819
	0.949796	0.477404	0.317094	0.684067		0.949796	0.477404	0.317094	0.684067
	0.950629	0.477257	0.315256	0.684122		0.950629	0.477257	0.315256	0.684122
	0.951461	0.476869	0.31457	0.683803		0.951461	0.476869	0.31457	0.683803
	0.952294	0.478242	0.314082	0.683413		0.952294	0.478242	0.314082	0.683413
	0.953126	0.478466	0.314255	0.683024		0.953126	0.478466	0.314255	0.683024
	0.953958	0.477228	0.314426	0.681873		0.953958	0.477228	0.314426	0.681873
	0.954791	0.477473	0.314261	0.6804		0.954791	0.477473	0.314261	0.6804
	0.955623	0.477797	0.314832	0.67911		0.955623	0.477797	0.314832	0.67911
	0.956456	0.476408	0.314632	0.677818		0.956456	0.476408	0.314632	0.677818
	0.957288	0.475634	0.314026	0.676446		0.957288	0.475634	0.314026	0.676446
	0.958121	0.47562	0.313817	0.674931		0.958121	0.47562	0.313817	0.674931
	0.958953	0.475219	0.312765	0.673712		0.958953	0.475219	0.312765	0.673712
	0.959785	0.473844	0.312346	0.672752		0.959785	0.473844	0.312346	0.672752
	0.960618	0.473922	0.312514	0.671789		0.960618	0.473922	0.312514	0.671789
	0.96145	0.474118	0.312436	0.670873		0.96145	0.474118	0.312436	0.670873
	0.962283	0.472401	0.312236	0.669995		0.962283	0.472401	0.312236	0.669995
	0.963115	0.470955	0.31154	0.668927		0.963115	0.470955	0.31154	0.668927
	0.963948	0.469367	0.311202	0.667726		0.963948	0.469367	0.311202	0.667726
	0.96478	0.469035	0.311215	0.666522		0.96478	0.469035	0.311215	0.666522
	0.965612	0.468703	0.31138	0.66532		0.965612	0.468703	0.31138	0.66532
	0.966445	0.468628	0.310852	0.664658		0.966445	0.468628	0.310852	0.664658
	0.967277	0.469201	0.310588	0.664366		0.967277	0.469201	0.310588	0.664366
	0.96811	0.469084	0.311111	0.664075		0.96811	0.469084	0.311111	0.664075
	0.968942	0.469448	0.31107	0.663784		0.968942	0.469448	0.31107	0.663784
	0.969775	0.470937	0.310498	0.66338		0.969775	0.470937	0.310498	0.66338
	0.970607	0.470905	0.310752	0.662567		0.970607	0.470905	0.310752	0.662567
	0.971439	0.47106	0.311007	0.661528		0.971439	0.47106	0.311007	0.661528
	0.972272	0.471591	0.310805	0.660491		0.972272	0.471591	0.310805	0.660491
	0.973104	0.471434	0.309992	0.659451		0.973104	0.471434	0.309992	0.659451
	0.973937	0.472251	0.308766	0.658193		0.973937	0.472251	0.308766	0.658193
	0.974769	0.472712	0.30831	0.657405		0.974769	0.472712	0.30831	0.657405
	0.975601	0.473013	0.308359	0.656944		0.975601	0.473013	0.308359	0.656944
	0.976434	0.474277	0.307791	0.656483		0.976434	0.474277	0.307791	0.656483
	0.977266	0.474659	0.307556	0.656023		0.977266	0.474659	0.307556	0.656023
	0.978099	0.476035	0.307387	0.655944		0.978099	0.476035	0.307387	0.655944
	0.978931	0.47567	0.307329	0.656868		0.978931	0.47567	0.307329	0.656868
	0.979764	0.475385	0.30748	0.658211		0.979764	0.475385	0.30748	0.658211
	0.980596	0.475993	0.307057	0.659553		0.980596	0.475993	0.307057	0.659553
	0.981429	0.475939	0.306361	0.660897		0.981429	0.475939	0.306361	0.660897
	0.982261	0.476207	0.305269	0.662005		0.982261	0.476207	0.305269	0.662005
	0.983093	0.47665	0.305163	0.662452		0.983093	0.47665	0.305163	0.662452
	0.983926	0.475968	0.305651	0.662622		0.983926	0.475968	0.305651	0.662622
	0.984758	0.475789	0.305627	0.662792		0.984758	0.475789	0.305627	0.662792
	0.985591	0.475531	0.305141	0.663074		0.985591	0.475531	0.305141	0.663074
	0.986423	0.476273	0.304394	0.663865		0.986423	0.476273	0.304394	0.663865
	0.987255	0.476221	0.30425	0.664597		0.987255	0.476221	0.30425	0.664597
	0.988088	0.475062	0.304551	0.665193		0.988088	0.475062	0.304551	0.665193
	0.98892	0.475073	0.304697	0.66579		0.98892	0.475073	0.304697	0.66579
	0.989753	0.475	0.304974	0.665991		0.989753	0.475	0.304974	0.665991
	0.990585	0.475273	0.304711	0.665623		0.990585	0.475273	0.304711	0.665623
	0.991418	0.474698	0.304704	0.665175		0.991418	0.474698	0.304704	0.665175
	0.99225	0.474165	0.304768	0.664773		0.99225	0.474165	0.304768	0.664773
	0.993082	0.473705	0.3043	0.66437		0.993082	0.473705	0.3043	0.66437
	0.993915	0.47301	0.303767	0.66463		0.993915	0.47301	0.303767	0.66463
	0.994747	0.472012	0.303223	0.6655		0.994747	0.472012	0.303223	0.6655
	0.99558	0.471294	0.302461	0.666799		0.99558	0.471294	0.302461	0.666799
	0.996412	0.470526	0.301344	0.668393		0.996412	0.470526	0.301344	0.668393
	0.997245	0.468795	0.30088	0.670072		0.997245	0.468795	0.30088	0.670072
	0.998077	0.46806	0.301202	0.671221		0.998077	0.46806	0.301202	0.671221
	0.998909	0.468208	0.300986	0.671429		0.998909	0.468208	0.300986	0.671429
	0.999742	0.468264	0.301382	0.671094		0.999742	0.468264	0.301382	0.671094
	1.00057	0.468731	0.302511	0.670373		1.00057	0.468731	0.302511	0.670373
	1.00141	0.467373	0.302557	0.669652		1.00141	0.467373	0.302557	0.669652
	1.00224	0.466887	0.302039	0.668752		1.00224	0.466887	0.302039	0.668752
	1.00307	0.4662	0.301926	0.667704		1.00307	0.4662	0.301926	0.667704
	1.0039	0.46522	0.301568	0.66681		1.0039	0.46522	0.301568	0.66681
	1.00474	0.466463	0.300814	0.665958		1.00474	0.466463	0.300814	0.665958
	1.00557	0.465829	0.300869	0.665105		1.00557	0.465829	0.300869	0.665105
	1.0064	0.465116	0.300992	0.664612		1.0064	0.465116	0.300992	0.664612
	1.00723	0.464677	0.300614	0.664295		1.00723	0.464677	0.300614	0.664295
	1.00807	0.464768	0.300503	0.663596		1.00807	0.464768	0.300503	0.663596
	1.0089	0.465714	0.300036	0.662898		1.0089	0.465714	0.300036	0.662898
	1.00973	0.466069	0.299047	0.662104		1.00973	0.466069	0.299047	0.662104
	1.01056	0.464539	0.297792	0.661289		1.01056	0.464539	0.297792	0.661289
	1.0114	0.463264	0.29678	0.660869		1.0114	0.463264	0.29678	0.660869
	1.01223	0.463484	0.296325	0.66077		1.01223	0.463484	0.296325	0.66077
	1.01306	0.463414	0.29571	0.660671		1.01306	0.463414	0.29571	0.660671
	1.01389	0.462813	0.295657	0.660793		1.01389	0.462813	0.295657	0.660793
	1.01473	0.463592	0.296059	0.660895		1.01473	0.463592	0.296059	0.660895
	1.01556	0.46354	0.296737	0.660527		1.01556	0.46354	0.296737	0.660527
	1.01639	0.464079	0.297697	0.660025		1.01639	0.464079	0.297697	0.660025
	1.01722	0.464401	0.29722	0.659525		1.01722	0.464401	0.29722	0.659525
	1.01805	0.465356	0.296226	0.658801		1.01805	0.465356	0.296226	0.658801
	1.01889	0.466835	0.295898	0.65819		1.01889	0.466835	0.295898	0.65819
	1.01972	0.466304	0.296757	0.658019		1.01972	0.466304	0.296757	0.658019
	1.02055	0.466173	0.296742	0.657847		1.02055	0.466173	0.296742	0.657847
	1.02138	0.466278	0.295897	0.657674		1.02138	0.466278	0.295897	0.657674
	1.02222	0.466624	0.296	0.657502		1.02222	0.466624	0.296	0.657502
	1.02305	0.467359	0.296398	0.657526		1.02305	0.467359	0.296398	0.657526
	1.02388	0.467948	0.296356	0.657796		1.02388	0.467948	0.296356	0.657796
	1.02472	0.468578	0.295557	0.658093		1.02472	0.468578	0.295557	0.658093
	1.02555	0.467615	0.294945	0.658287		1.02555	0.467615	0.294945	0.658287
	1.02638	0.468299	0.294646	0.657967		1.02638	0.468299	0.294646	0.657967
	1.02721	0.467856	0.294095	0.656728		1.02721	0.467856	0.294095	0.656728
	1.02804	0.466359	0.294688	0.654963		1.02804	0.466359	0.294688	0.654963
	1.02888	0.465906	0.295474	0.653197		1.02888	0.465906	0.295474	0.653197
	1.02971	0.466851	0.29593	0.651835		1.02971	0.466851	0.29593	0.651835
	1.03054	0.46621	0.296552	0.651606		1.03054	0.46621	0.296552	0.651606
	1.03137	0.466085	0.296726	0.652292		1.03137	0.466085	0.296726	0.652292
	1.03221	0.465733	0.296366	0.65315		1.03221	0.465733	0.296366	0.65315
	1.03304	0.465858	0.295815	0.654011		1.03304	0.465858	0.295815	0.654011
	1.03387	0.466213	0.295667	0.654686		1.03387	0.466213	0.295667	0.654686
	1.0347	0.465553	0.295556	0.654814		1.0347	0.465553	0.295556	0.654814
	1.03554	0.463819	0.295006	0.654403		1.03554	0.463819	0.295006	0.654403
	1.03637	0.46404	0.293826	0.653824		1.03637	0.46404	0.293826	0.653824
	1.0372	0.464819	0.292575	0.653246		1.0372	0.464819	0.292575	0.653246
	1.03803	0.465415	0.29207	0.652921		1.03803	0.465415	0.29207	0.652921
	1.03887	0.464061	0.291766	0.653192		1.03887	0.464061	0.291766	0.653192
	1.0397	0.46336	0.290982	0.654054		1.0397	0.46336	0.290982	0.654054
	1.04053	0.461966	0.289935	0.655153		1.04053	0.461966	0.289935	0.655153
	1.04136	0.460858	0.289725	0.656252		1.04136	0.460858	0.289725	0.656252
	1.04219	0.459977	0.289813	0.657227		1.04219	0.459977	0.289813	0.657227
	1.04303	0.459822	0.289866	0.658071		1.04303	0.459822	0.289866	0.658071
	1.04386	0.458753	0.289158	0.658905		1.04386	0.458753	0.289158	0.658905
	1.04469	0.457726	0.28832	0.659741		1.04469	0.457726	0.28832	0.659741
	1.04553	0.457212	0.288625	0.660574		1.04553	0.457212	0.288625	0.660574
	1.04636	0.458597	0.288248	0.660761		1.04636	0.458597	0.288248	0.660761
	1.04719	0.458811	0.287735	0.660713		1.04719	0.458811	0.287735	0.660713
	1.04802	0.459532	0.287917	0.660975		1.04802	0.459532	0.287917	0.660975
	1.04886	0.460364	0.287514	0.661227		1.04886	0.460364	0.287514	0.661227
	1.04969	0.459548	0.286521	0.661488		1.04969	0.459548	0.286521	0.661488
	1.05052	0.457105	0.285394	0.662007		1.05052	0.457105	0.285394	0.662007
	1.05135	0.459047	0.284422	0.662921		1.05135	0.459047	0.284422	0.662921
	1.05218	0.459233	0.284253	0.662915		1.05218	0.459233	0.284253	0.662915
	1.05302	0.45967	0.284243	0.662909		1.05302	0.45967	0.284243	0.662909
	1.05385	0.459436	0.283343	0.662823		1.05385	0.459436	0.283343	0.662823
	1.05468	0.459269	0.28287	0.662487		1.05468	0.459269	0.28287	0.662487
	1.05551	0.459797	0.282605	0.66215		1.05551	0.459797	0.282605	0.66215
	1.05635	0.460248	0.282129	0.661992		1.05635	0.460248	0.282129	0.661992
	1.05718	0.458634	0.281768	0.661834		1.05718	0.458634	0.281768	0.661834
	1.05801	0.458696	0.281336	0.661516		1.05801	0.458696	0.281336	0.661516
	1.05884	0.457794	0.282091	0.66059		1.05884	0.457794	0.282091	0.66059
	1.05968	0.458578	0.282296	0.659132		1.05968	0.458578	0.282296	0.659132
	1.06051	0.458169	0.281389	0.657518		1.06051	0.458169	0.281389	0.657518
	1.06134	0.460561	0.280691	0.65592		1.06134	0.460561	0.280691	0.65592
	1.06217	0.460252	0.280078	0.654532		1.06217	0.460252	0.280078	0.654532
	1.06301	0.4608	0.280303	0.65362		1.06301	0.4608	0.280303	0.65362
	1.06384	0.459432	0.279642	0.652888		1.06384	0.459432	0.279642	0.652888
	1.06467	0.459375	0.278771	0.652175		1.06467	0.459375	0.278771	0.652175
	1.0655	0.457879	0.279578	0.651375		1.0655	0.457879	0.279578	0.651375
	1.06634	0.457943	0.279276	0.650221		1.06634	0.457943	0.279276	0.650221
	1.06717	0.457567	0.279007	0.649162		1.06717	0.457567	0.279007	0.649162
	1.068	0.45737	0.279171	0.649182		1.068	0.45737	0.279171	0.649182
	1.06883	0.455517	0.278575	0.649315		1.06883	0.455517	0.278575	0.649315
	1.06967	0.455316	0.278489	0.649641		1.06967	0.455316	0.278489	0.649641
	1.0705	0.456895	0.278718	0.650513		1.0705	0.456895	0.278718	0.650513
	1.07133	0.457667	0.278851	0.651069		1.07133	0.457667	0.278851	0.651069
	1.07216	0.456164	0.278027	0.650367		1.07216	0.456164	0.278027	0.650367
	1.07299	0.457224	0.277737	0.649669		1.07299	0.457224	0.277737	0.649669
	1.07383	0.458177	0.278473	0.648912		1.07383	0.458177	0.278473	0.648912
	1.07466	0.457511	0.279788	0.648095		1.07466	0.457511	0.279788	0.648095
	1.07549	0.458621	0.279841	0.647593		1.07549	0.458621	0.279841	0.647593
	1.07632	0.459674	0.279283	0.647411		1.07632	0.459674	0.279283	0.647411
	1.07716	0.459568	0.279959	0.64723		1.07716	0.459568	0.279959	0.64723
	1.07799	0.4608	0.28056	0.647441		1.07799	0.4608	0.28056	0.647441
	1.07882	0.459912	0.280235	0.648723		1.07882	0.459912	0.280235	0.648723
	1.07966	0.459891	0.278447	0.650434		1.07966	0.459891	0.278447	0.650434
	1.08049	0.458517	0.277368	0.652253		1.08049	0.458517	0.277368	0.652253
	1.08132	0.458113	0.276734	0.654013		1.08132	0.458113	0.276734	0.654013
	1.08215	0.45644	0.27632	0.655356		1.08215	0.45644	0.27632	0.655356
	1.08298	0.456278	0.275241	0.655958		1.08298	0.456278	0.275241	0.655958
	1.08382	0.455726	0.273966	0.656182		1.08382	0.455726	0.273966	0.656182
	1.08465	0.456628	0.273624	0.656404		1.08465	0.456628	0.273624	0.656404
	1.08548	0.45728	0.273267	0.656748		1.08548	0.45728	0.273267	0.656748
	1.08631	0.458816	0.27247	0.657613		1.08631	0.458816	0.27247	0.657613
	1.08715	0.459065	0.271073	0.65918		1.08715	0.459065	0.271073	0.65918
	1.08798	0.458106	0.270407	0.661051		1.08798	0.458106	0.270407	0.661051
	1.08881	0.457392	0.269951	0.662922		1.08881	0.457392	0.269951	0.662922
	1.08964	0.458326	0.269484	0.664686		1.08964	0.458326	0.269484	0.664686
	1.09048	0.457489	0.26938	0.665837		1.09048	0.457489	0.26938	0.665837
	1.09131	0.456296	0.268977	0.666155		1.09131	0.456296	0.268977	0.666155
	1.09214	0.455511	0.268341	0.666291		1.09214	0.455511	0.268341	0.666291
	1.09297	0.45527	0.268365	0.666427		1.09297	0.45527	0.268365	0.666427
	1.09381	0.454863	0.268222	0.666572		1.09381	0.454863	0.268222	0.666572
	1.09464	0.45299	0.266896	0.666814		1.09464	0.45299	0.266896	0.666814
	1.09547	0.453036	0.265854	0.667216		1.09547	0.453036	0.265854	0.667216
	1.0963	0.451971	0.265912	0.66765		1.0963	0.451971	0.265912	0.66765
	1.09714	0.451095	0.265217	0.668084		1.09714	0.451095	0.265217	0.668084
	1.09797	0.450506	0.264035	0.668626		1.09797	0.450506	0.264035	0.668626
	1.0988	0.449836	0.263452	0.668906		1.0988	0.449836	0.263452	0.668906
	1.09963	0.448835	0.263331	0.668415		1.09963	0.448835	0.263331	0.668415
	1.10047	0.449062	0.263684	0.667928		1.10047	0.449062	0.263684	0.667928
	1.1013	0.449186	0.263994	0.667425		1.1013	0.449186	0.263994	0.667425
	1.10213	0.448684	0.264531	0.666717		1.10213	0.448684	0.264531	0.666717
	1.10296	0.447681	0.265095	0.665604		1.10296	0.447681	0.265095	0.665604
	1.1038	0.447999	0.265321	0.66504		1.1038	0.447999	0.265321	0.66504
	1.10463	0.44901	0.264513	0.664459		1.10463	0.44901	0.264513	0.664459
	1.10546	0.449583	0.263521	0.663876		1.10546	0.449583	0.263521	0.663876
	1.10629	0.448962	0.263367	0.663215		1.10629	0.448962	0.263367	0.663215
	1.10712	0.448376	0.262749	0.662073		1.10712	0.448376	0.262749	0.662073
	1.10796	0.447701	0.263781	0.660468		1.10796	0.447701	0.263781	0.660468
	1.10879	0.447372	0.263166	0.658863		1.10879	0.447372	0.263166	0.658863
	1.10962	0.448425	0.26266	0.657287		1.10962	0.448425	0.26266	0.657287
	1.11045	0.448626	0.262117	0.656056		1.11045	0.448626	0.262117	0.656056
	1.11129	0.449077	0.261387	0.655545		1.11129	0.449077	0.261387	0.655545
	1.11212	0.448539	0.260982	0.655453		1.11212	0.448539	0.260982	0.655453
	1.11295	0.448178	0.261542	0.655361		1.11295	0.448178	0.261542	0.655361
	1.11378	0.447603	0.261701	0.65527		1.11378	0.447603	0.261701	0.65527
	1.11462	0.445847	0.260502	0.655183		1.11462	0.445847	0.260502	0.655183
	1.11545	0.445675	0.260533	0.655073		1.11545	0.445675	0.260533	0.655073
	1.11628	0.447004	0.260814	0.654942		1.11628	0.447004	0.260814	0.654942
	1.11711	0.448385	0.260574	0.654811		1.11711	0.448385	0.260574	0.654811
	1.11795	0.44867	0.260726	0.654676		1.11795	0.44867	0.260726	0.654676
	1.11878	0.448245	0.262063	0.654477		1.11878	0.448245	0.262063	0.654477
	1.11961	0.448892	0.262288	0.654018		1.11961	0.448892	0.262288	0.654018
	1.12044	0.449054	0.262031	0.653527		1.12044	0.449054	0.262031	0.653527
	1.12128	0.448387	0.262099	0.652997		1.12128	0.448387	0.262099	0.652997
	1.12211	0.448362	0.262431	0.652085		1.12211	0.448362	0.262431	0.652085
	1.12294	0.447529	0.262084	0.650406		1.12294	0.447529	0.262084	0.650406
	1.12377	0.448469	0.261206	0.649546		1.12377	0.448469	0.261206	0.649546
	1.12461	0.448451	0.261401	0.648679		1.12461	0.448451	0.261401	0.648679
	1.12544	0.447161	0.26185	0.647915		1.12544	0.447161	0.26185	0.647915
	1.12627	0.447187	0.261324	0.64791		1.12627	0.447187	0.261324	0.64791
	1.1271	0.447157	0.261346	0.649203		1.1271	0.447157	0.261346	0.649203
	1.12793	0.447185	0.261209	0.650591		1.12793	0.447185	0.261209	0.650591
	1.12877	0.447166	0.26064	0.65199		1.12877	0.447166	0.26064	0.65199
	1.1296	0.4475	0.261092	0.653333		1.1296	0.4475	0.261092	0.653333
	1.13043	0.446865	0.260527	0.654314		1.13043	0.446865	0.260527	0.654314
	1.13126	0.44728	0.261209	0.654798		1.13126	0.44728	0.261209	0.654798
	1.1321	0.4479	0.26186	0.654917		1.1321	0.4479	0.26186	0.654917
	1.13293	0.447782	0.261669	0.655036		1.13293	0.447782	0.261669	0.655036
	1.13376	0.448556	0.260456	0.655137		1.13376	0.448556	0.260456	0.655137
	1.1346	0.449232	0.260899	0.655129		1.1346	0.449232	0.260899	0.655129
	1.13543	0.451138	0.261576	0.655072		1.13543	0.451138	0.261576	0.655072
	1.13626	0.452674	0.261726	0.655012		1.13626	0.452674	0.261726	0.655012
	1.13709	0.449847	0.261278	0.654952		1.13709	0.449847	0.261278	0.654952
	1.13792	0.447263	0.260515	0.654867		1.13792	0.447263	0.260515	0.654867
	1.13876	0.446029	0.260693	0.654665		1.13876	0.446029	0.260693	0.654665
	1.13959	0.44784	0.259685	0.654484		1.13959	0.44784	0.259685	0.654484
	1.14042	0.446679	0.258976	0.654304		1.14042	0.446679	0.258976	0.654304
	1.14125	0.448009	0.259208	0.654125		1.14125	0.448009	0.259208	0.654125
	1.14209	0.449125	0.259563	0.654006		1.14209	0.449125	0.259563	0.654006
	1.14292	0.449984	0.259636	0.654339		1.14292	0.449984	0.259636	0.654339
	1.14375	0.451733	0.259718	0.655605		1.14375	0.451733	0.259718	0.655605
	1.14458	0.450135	0.259449	0.656867		1.14458	0.450135	0.259449	0.656867
	1.14542	0.450585	0.258851	0.658222		1.14542	0.450585	0.258851	0.658222
	1.14625	0.4514	0.258883	0.659915		1.14625	0.4514	0.258883	0.659915
	1.14708	0.449891	0.259312	0.660975		1.14708	0.449891	0.259312	0.660975
	1.14791	0.450348	0.259706	0.660847		1.14791	0.450348	0.259706	0.660847
	1.14875	0.45058	0.260493	0.66072		1.14875	0.45058	0.260493	0.66072
	1.14958	0.450976	0.260757	0.660403		1.14958	0.450976	0.260757	0.660403
	1.15041	0.45012	0.260689	0.659328		1.15041	0.45012	0.260689	0.659328
	1.15124	0.449833	0.261132	0.658369		1.15124	0.449833	0.261132	0.658369
	1.15208	0.450001	0.260849	0.657589		1.15208	0.450001	0.260849	0.657589
	1.15291	0.449497	0.260093	0.656811		1.15291	0.449497	0.260093	0.656811
	1.15374	0.449809	0.259346	0.656066		1.15374	0.449809	0.259346	0.656066
	1.15457	0.449331	0.258802	0.655429		1.15457	0.449331	0.258802	0.655429
	1.15541	0.44993	0.257838	0.654927		1.15541	0.44993	0.257838	0.654927
	1.15624	0.449305	0.257906	0.654481		1.15624	0.449305	0.257906	0.654481
	1.15707	0.448574	0.25695	0.653996		1.15707	0.448574	0.25695	0.653996
	1.1579	0.449403	0.256662	0.654294		1.1579	0.449403	0.256662	0.654294
	1.15874	0.449787	0.256484	0.655181		1.15874	0.449787	0.256484	0.655181
	1.15957	0.450173	0.256879	0.656236		1.15957	0.450173	0.256879	0.656236
	1.1604	0.449328	0.256573	0.6573		1.1604	0.449328	0.256573	0.6573
	1.16123	0.450528	0.255619	0.658366		1.16123	0.450528	0.255619	0.658366
	1.16206	0.450509	0.255462	0.65872		1.16206	0.450509	0.255462	0.65872
	1.1629	0.449128	0.254624	0.65873		1.1629	0.449128	0.254624	0.65873
	1.16373	0.447759	0.25443	0.658712		1.16373	0.447759	0.25443	0.658712
	1.16456	0.445786	0.253352	0.658694		1.16456	0.445786	0.253352	0.658694
	1.16539	0.445673	0.252398	0.658677		1.16539	0.445673	0.252398	0.658677
	1.16623	0.445112	0.25253	0.658375		1.16623	0.445112	0.25253	0.658375
	1.16706	0.444989	0.251967	0.657459		1.16706	0.444989	0.251967	0.657459
	1.16789	0.446364	0.250779	0.656306		1.16789	0.446364	0.250779	0.656306
	1.16872	0.446436	0.249886	0.655152		1.16872	0.446436	0.249886	0.655152
	1.16956	0.445256	0.249599	0.653992		1.16956	0.445256	0.249599	0.653992
	1.17039	0.444768	0.249568	0.652991		1.17039	0.444768	0.249568	0.652991
	1.17122	0.444972	0.249052	0.652943		1.17122	0.444972	0.249052	0.652943
	1.17205	0.444077	0.249007	0.653162		1.17205	0.444077	0.249007	0.653162
	1.17289	0.44241	0.248048	0.653387		1.17289	0.44241	0.248048	0.653387
	1.17372	0.441678	0.246284	0.65356		1.17372	0.441678	0.246284	0.65356
	1.17455	0.441294	0.24574	0.653233		1.17455	0.441294	0.24574	0.653233
	1.17538	0.442616	0.245828	0.652812		1.17538	0.442616	0.245828	0.652812
	1.17622	0.441229	0.245947	0.652385		1.17622	0.441229	0.245947	0.652385
	1.17705	0.440011	0.244239	0.65196		1.17705	0.440011	0.244239	0.65196
	1.17788	0.43838	0.243652	0.651777		1.17788	0.43838	0.243652	0.651777
	1.17871	0.437962	0.24423	0.65132		1.17871	0.437962	0.24423	0.65132
	1.17955	0.437693	0.244788	0.650298		1.17955	0.437693	0.244788	0.650298
	1.18038	0.436702	0.243657	0.649266		1.18038	0.436702	0.243657	0.649266
	1.18121	0.43899	0.244313	0.64824		1.18121	0.43899	0.244313	0.64824
	1.18204	0.435507	0.244312	0.647035		1.18204	0.435507	0.244312	0.647035
	1.18287	0.433675	0.244028	0.646295		1.18287	0.433675	0.244028	0.646295
	1.18371	0.43313	0.244514	0.64588		1.18371	0.43313	0.244514	0.64588
	1.18454	0.433362	0.244016	0.645468		1.18454	0.433362	0.244016	0.645468
	1.18537	0.43537	0.244174	0.645053		1.18537	0.43537	0.244174	0.645053
	1.1862	0.436703	0.244032	0.644817		1.1862	0.436703	0.244032	0.644817
	1.18704	0.437596	0.24336	0.644994		1.18704	0.437596	0.24336	0.644994
	1.18787	0.437215	0.243167	0.645298		1.18787	0.437215	0.243167	0.645298
	1.1887	0.43596	0.24336	0.645603		1.1887	0.43596	0.24336	0.645603
	1.18954	0.435004	0.243075	0.645908		1.18954	0.435004	0.243075	0.645908
	1.19037	0.434383	0.24151	0.646394		1.19037	0.434383	0.24151	0.646394
	1.1912	0.433109	0.240438	0.646738		1.1912	0.433109	0.240438	0.646738
	1.19203	0.431978	0.239951	0.647064		1.19203	0.431978	0.239951	0.647064
	1.19286	0.432978	0.240434	0.647391		1.19286	0.432978	0.240434	0.647391
	1.1937	0.433073	0.241005	0.64778		1.1937	0.433073	0.241005	0.64778
	1.19453	0.433126	0.241828	0.648479		1.19453	0.433126	0.241828	0.648479
	1.19536	0.432819	0.241988	0.649648		1.19536	0.432819	0.241988	0.649648
	1.19619	0.431259	0.242823	0.650825		1.19619	0.431259	0.242823	0.650825
	1.19703	0.431692	0.24283	0.652001		1.19703	0.431692	0.24283	0.652001
	1.19786	0.433091	0.243447	0.653163		1.19786	0.433091	0.243447	0.653163
	1.19869	0.434666	0.243909	0.65405		1.19869	0.434666	0.243909	0.65405
	1.19952	0.434502	0.242556	0.65438		1.19952	0.434502	0.242556	0.65438
	1.20036	0.434026	0.241938	0.65471		1.20036	0.434026	0.241938	0.65471
	1.20119	0.434799	0.241654	0.655038		1.20119	0.434799	0.241654	0.655038
	1.20202	0.431365	0.240944	0.655281		1.20202	0.431365	0.240944	0.655281
	1.20285	0.43302	0.241233	0.655619		1.20285	0.43302	0.241233	0.655619
	1.20369	0.433825	0.241182	0.656212		1.20369	0.433825	0.241182	0.656212
	1.20452	0.434994	0.240727	0.656808		1.20452	0.434994	0.240727	0.656808
	1.20535	0.434406	0.240789	0.657394		1.20535	0.434406	0.240789	0.657394
	1.20618	0.433064	0.24149	0.657741		1.20618	0.433064	0.24149	0.657741
	1.20702	0.433062	0.242156	0.657766		1.20702	0.433062	0.242156	0.657766
	1.20785	0.432274	0.242311	0.65768		1.20785	0.432274	0.242311	0.65768
	1.20868	0.431861	0.242646	0.657599		1.20868	0.431861	0.242646	0.657599
	1.20951	0.431918	0.243199	0.657522		1.20951	0.431918	0.243199	0.657522
	1.21035	0.431213	0.243601	0.657148		1.21035	0.431213	0.243601	0.657148
	1.21118	0.430901	0.244403	0.656522		1.21118	0.430901	0.244403	0.656522
	1.21201	0.431396	0.244732	0.655823		1.21201	0.431396	0.244732	0.655823
	1.21284	0.432124	0.245396	0.655121		1.21284	0.432124	0.245396	0.655121
	1.21368	0.431989	0.24419	0.654421		1.21368	0.431989	0.24419	0.654421
	1.21451	0.432307	0.242836	0.653657		1.21451	0.432307	0.242836	0.653657
	1.21534	0.432403	0.243167	0.65268		1.21534	0.432403	0.243167	0.65268
	1.21617	0.43333	0.243635	0.651654		1.21617	0.43333	0.243635	0.651654
	1.217	0.434167	0.242767	0.650632		1.217	0.434167	0.242767	0.650632
	1.21784	0.434899	0.243264	0.649752		1.21784	0.434899	0.243264	0.649752
	1.21867	0.433896	0.242668	0.649507		1.21867	0.433896	0.242668	0.649507
	1.2195	0.432649	0.241782	0.649431		1.2195	0.432649	0.241782	0.649431
	1.22033	0.433376	0.241561	0.649358		1.22033	0.433376	0.241561	0.649358
	1.22117	0.433832	0.240706	0.649285		1.22117	0.433832	0.240706	0.649285
	1.222	0.434521	0.239554	0.649171		1.222	0.434521	0.239554	0.649171
	1.22283	0.435421	0.239457	0.64908		1.22283	0.435421	0.239457	0.64908
	1.22366	0.435653	0.239666	0.649069		1.22366	0.435653	0.239666	0.649069
	1.2245	0.43501	0.239098	0.649076		1.2245	0.43501	0.239098	0.649076
	1.22533	0.433836	0.238489	0.649083		1.22533	0.433836	0.238489	0.649083
	1.22616	0.434217	0.238498	0.648504		1.22616	0.434217	0.238498	0.648504
	1.22699	0.434615	0.237397	0.647569		1.22699	0.434615	0.237397	0.647569
	1.22783	0.433561	0.236625	0.646716		1.22783	0.433561	0.236625	0.646716
	1.22866	0.43331	0.236834	0.645893		1.22866	0.43331	0.236834	0.645893
	1.22949	0.433044	0.236168	0.645071		1.22949	0.433044	0.236168	0.645071
	1.23032	0.4331	0.235594	0.644818		1.23032	0.4331	0.235594	0.644818
	1.23116	0.434252	0.23491	0.645141		1.23116	0.434252	0.23491	0.645141
	1.23199	0.434256	0.234517	0.645597		1.23199	0.434256	0.234517	0.645597
	1.23282	0.434731	0.234879	0.646063		1.23282	0.434731	0.234879	0.646063
	1.23365	0.433349	0.235614	0.64653		1.23365	0.433349	0.235614	0.64653
	1.23449	0.433581	0.235693	0.646578		1.23449	0.433581	0.235693	0.646578
	1.23532	0.433395	0.23652	0.646445		1.23532	0.433395	0.23652	0.646445
	1.23615	0.43368	0.235941	0.646292		1.23615	0.43368	0.235941	0.646292
	1.23698	0.433994	0.235049	0.646138		1.23698	0.433994	0.235049	0.646138
	1.23782	0.43265	0.234486	0.645986		1.23782	0.43265	0.234486	0.645986
	1.23865	0.432335	0.234036	0.645981		1.23865	0.432335	0.234036	0.645981
	1.23948	0.4338	0.234586	0.645521		1.23948	0.4338	0.234586	0.645521
	1.24031	0.43458	0.234687	0.644959		1.24031	0.43458	0.234687	0.644959
	1.24114	0.432389	0.235247	0.644399		1.24114	0.432389	0.235247	0.644399
	1.24198	0.43286	0.236706	0.643839		1.24198	0.43286	0.236706	0.643839
	1.24281	0.432174	0.236655	0.643286		1.24281	0.432174	0.236655	0.643286
	1.24364	0.43271	0.236294	0.642767		1.24364	0.43271	0.236294	0.642767
	1.24447	0.432495	0.236765	0.642262		1.24447	0.432495	0.236765	0.642262
	1.24531	0.432602	0.23675	0.641756		1.24531	0.432602	0.23675	0.641756
	1.24614	0.433286	0.237541	0.641195		1.24614	0.433286	0.237541	0.641195
	1.24697	0.432026	0.237587	0.640761		1.24697	0.432026	0.237587	0.640761
	1.2478	0.430386	0.237753	0.640766		1.2478	0.430386	0.237753	0.640766
	1.24864	0.430099	0.237929	0.640845		1.24864	0.430099	0.237929	0.640845
	1.24947	0.427691	0.238218	0.640924		1.24947	0.427691	0.238218	0.640924
	1.2503	0.427558	0.238365	0.641069		1.2503	0.427558	0.238365	0.641069
	1.25113	0.427631	0.238275	0.640893		1.25113	0.427631	0.238275	0.640893
	1.25197	0.427705	0.238605	0.640509		1.25197	0.427705	0.238605	0.640509
	1.2528	0.430869	0.238639	0.640101		1.2528	0.430869	0.238639	0.640101
	1.25363	0.431055	0.238683	0.639691		1.25363	0.431055	0.238683	0.639691
	1.25446	0.433535	0.238543	0.639755		1.25446	0.433535	0.238543	0.639755
	1.2553	0.431388	0.238317	0.640648		1.2553	0.431388	0.238317	0.640648
	1.25613	0.430922	0.238036	0.641768		1.25613	0.430922	0.238036	0.641768
	1.25696	0.42989	0.23741	0.64291		1.25696	0.42989	0.23741	0.64291
	1.25779	0.42834	0.237104	0.644049		1.25779	0.42834	0.237104	0.644049
	1.25863	0.429204	0.236743	0.64417		1.25863	0.429204	0.236743	0.64417
	1.25946	0.428581	0.235646	0.643716		1.25946	0.428581	0.235646	0.643716
	1.26029	0.428092	0.235308	0.643065		1.26029	0.428092	0.235308	0.643065
	1.26112	0.427251	0.235809	0.642395		1.26112	0.427251	0.235809	0.642395
	1.26195	0.428562	0.235396	0.6418		1.26195	0.428562	0.235396	0.6418
	1.26279	0.429438	0.234229	0.6414		1.26279	0.429438	0.234229	0.6414
	1.26362	0.428949	0.235089	0.641052		1.26362	0.428949	0.235089	0.641052
	1.26445	0.427237	0.235151	0.640698		1.26445	0.427237	0.235151	0.640698
	1.26528	0.427146	0.234506	0.640336		1.26528	0.427146	0.234506	0.640336
	1.26612	0.427456	0.235406	0.640082		1.26612	0.427456	0.235406	0.640082
	1.26695	0.42725	0.234013	0.640095		1.26695	0.42725	0.234013	0.640095
	1.26778	0.426563	0.233329	0.640587		1.26778	0.426563	0.233329	0.640587
	1.26862	0.42721	0.233758	0.641294		1.26862	0.42721	0.233758	0.641294
	1.26945	0.428036	0.23481	0.642		1.26945	0.428036	0.23481	0.642
	1.27028	0.429666	0.234431	0.64265		1.27028	0.429666	0.234431	0.64265
	1.27111	0.430556	0.233128	0.64318		1.27111	0.430556	0.233128	0.64318
	1.27195	0.430554	0.233034	0.643461		1.27195	0.430554	0.233034	0.643461
	1.27278	0.430193	0.233477	0.643627		1.27278	0.430193	0.233477	0.643627
	1.27361	0.428978	0.23307	0.643793		1.27361	0.428978	0.23307	0.643793
	1.27444	0.427977	0.233338	0.644164		1.27444	0.427977	0.233338	0.644164
	1.27527	0.428005	0.232106	0.644516		1.27527	0.428005	0.232106	0.644516
	1.27611	0.428575	0.231216	0.644556		1.27611	0.428575	0.231216	0.644556
	1.27694	0.429762	0.229972	0.644463		1.27694	0.429762	0.229972	0.644463
	1.27777	0.431845	0.231005	0.644369		1.27777	0.431845	0.231005	0.644369
	1.2786	0.432594	0.23142	0.643838		1.2786	0.432594	0.23142	0.643838
	1.27944	0.432322	0.231951	0.64362		1.27944	0.432322	0.231951	0.64362
	1.28027	0.43196	0.233025	0.643795		1.28027	0.43196	0.233025	0.643795
	1.2811	0.430969	0.232833	0.644016		1.2811	0.430969	0.232833	0.644016
	1.28193	0.431673	0.23233	0.644236		1.28193	0.431673	0.23233	0.644236
	1.28277	0.431664	0.233507	0.644709		1.28277	0.431664	0.233507	0.644709
	1.2836	0.430262	0.233083	0.645259		1.2836	0.430262	0.233083	0.645259
	1.28443	0.430341	0.232793	0.645774		1.28443	0.430341	0.232793	0.645774
	1.28526	0.431039	0.233947	0.64629		1.28526	0.431039	0.233947	0.64629
	1.2861	0.43244	0.233847	0.646804		1.2861	0.43244	0.233847	0.646804
	1.28693	0.432551	0.233893	0.646757		1.28693	0.432551	0.233893	0.646757
	1.28776	0.431503	0.233396	0.646196		1.28776	0.431503	0.233396	0.646196
	1.28859	0.431643	0.234369	0.645519		1.28859	0.431643	0.234369	0.645519
	1.28943	0.432974	0.235713	0.644844		1.28943	0.432974	0.235713	0.644844
	1.29026	0.432854	0.234782	0.644165		1.29026	0.432854	0.234782	0.644165
	1.29109	0.432719	0.233711	0.643281		1.29109	0.432719	0.233711	0.643281
	1.29192	0.431045	0.235495	0.642338		1.29192	0.431045	0.235495	0.642338
	1.29276	0.43113	0.235755	0.641421		1.29276	0.43113	0.235755	0.641421
	1.29359	0.429974	0.235779	0.640501		1.29359	0.429974	0.235779	0.640501
	1.29442	0.42866	0.235662	0.639628		1.29442	0.42866	0.235662	0.639628
	1.29525	0.42942	0.234752	0.638656		1.29525	0.42942	0.234752	0.638656
	1.29608	0.427753	0.234174	0.637416		1.29608	0.427753	0.234174	0.637416
	1.29692	0.428213	0.234638	0.636054		1.29692	0.428213	0.234638	0.636054
	1.29775	0.427288	0.23541	0.634688		1.29775	0.427288	0.23541	0.634688
	1.29858	0.426077	0.2342	0.633416		1.29858	0.426077	0.2342	0.633416
	1.29941	0.424942	0.234624	0.632693		1.29941	0.424942	0.234624	0.632693
	1.30025	0.424284	0.234365	0.632438		1.30025	0.424284	0.234365	0.632438
	1.30108	0.424466	0.233859	0.63229		1.30108	0.424466	0.233859	0.63229
	1.30191	0.42546	0.233397	0.632142		1.30191	0.42546	0.233397	0.632142
	1.30274	0.424977	0.233456	0.632368		1.30274	0.424977	0.233456	0.632368
	1.30358	0.424133	0.232737	0.632612		1.30358	0.424133	0.232737	0.632612
	1.30441	0.424269	0.233648	0.632677		1.30441	0.424269	0.233648	0.632677
	1.30524	0.423658	0.234302	0.632703		1.30524	0.423658	0.234302	0.632703
	1.30607	0.422326	0.23397	0.632683		1.30607	0.422326	0.23397	0.632683
	1.30691	0.420673	0.233876	0.632222		1.30691	0.420673	0.233876	0.632222
	1.30774	0.420715	0.2331	0.631979		1.30774	0.420715	0.2331	0.631979
	1.30857	0.421073	0.234138	0.632023		1.30857	0.421073	0.234138	0.632023
	1.3094	0.422026	0.233126	0.632092		1.3094	0.422026	0.233126	0.632092
	1.31024	0.421073	0.231222	0.632365		1.31024	0.421073	0.231222	0.632365
	1.31107	0.420638	0.229556	0.633047		1.31107	0.420638	0.229556	0.633047
	1.3119	0.419729	0.229959	0.634152		1.3119	0.419729	0.229959	0.634152
	1.31273	0.42083	0.229588	0.635389		1.31273	0.42083	0.229588	0.635389
	1.31357	0.420157	0.229753	0.636627		1.31357	0.420157	0.229753	0.636627
	1.3144	0.420861	0.229428	0.637709		1.3144	0.420861	0.229428	0.637709
	1.31523	0.422206	0.228727	0.638601		1.31523	0.422206	0.228727	0.638601
	1.31606	0.421459	0.228697	0.639317		1.31606	0.421459	0.228697	0.639317
	1.3169	0.421495	0.230263	0.639977		1.3169	0.421495	0.230263	0.639977
	1.31773	0.421424	0.230526	0.640676		1.31773	0.421424	0.230526	0.640676
	1.31856	0.421259	0.229331	0.641392		1.31856	0.421259	0.229331	0.641392
	1.31939	0.420696	0.230707	0.642027		1.31939	0.420696	0.230707	0.642027
	1.32022	0.42145	0.230077	0.642535		1.32022	0.42145	0.230077	0.642535
	1.32106	0.422103	0.229211	0.642986		1.32106	0.422103	0.229211	0.642986
	1.32189	0.422197	0.228994	0.643492		1.32189	0.422197	0.228994	0.643492
	1.32272	0.421362	0.229749	0.644203		1.32272	0.421362	0.229749	0.644203
	1.32356	0.4203	0.229646	0.644858		1.32356	0.4203	0.229646	0.644858
	1.32439	0.420616	0.229479	0.645109		1.32439	0.420616	0.229479	0.645109
	1.32522	0.421421	0.229966	0.645276		1.32522	0.421421	0.229966	0.645276
	1.32605	0.421468	0.228373	0.645376		1.32605	0.421468	0.228373	0.645376
	1.32689	0.422845	0.228093	0.645351		1.32689	0.422845	0.228093	0.645351
	1.32772	0.423576	0.227046	0.645545		1.32772	0.423576	0.227046	0.645545
	1.32855	0.423481	0.228572	0.646112		1.32855	0.423481	0.228572	0.646112
	1.32938	0.4241	0.228421	0.646678		1.32938	0.4241	0.228421	0.646678
	1.33021	0.423952	0.227211	0.647101		1.33021	0.423952	0.227211	0.647101
	1.33105	0.421935	0.226341	0.646987		1.33105	0.421935	0.226341	0.646987
	1.33188	0.421354	0.228133	0.64621		1.33188	0.421354	0.228133	0.64621
	1.33271	0.421717	0.228304	0.645167		1.33271	0.421717	0.228304	0.645167
	1.33354	0.422044	0.228009	0.64413		1.33354	0.422044	0.228009	0.64413
	1.33438	0.421355	0.226248	0.643068		1.33438	0.421355	0.226248	0.643068
	1.33521	0.421715	0.226495	0.642071		1.33521	0.421715	0.226495	0.642071
	1.33604	0.421242	0.227347	0.641229		1.33604	0.421242	0.227347	0.641229
	1.33687	0.421447	0.227136	0.640418		1.33687	0.421447	0.227136	0.640418
	1.33771	0.421086	0.227532	0.639611		1.33771	0.421086	0.227532	0.639611
	1.33854	0.42136	0.227005	0.638916		1.33854	0.42136	0.227005	0.638916
	1.33937	0.421147	0.227569	0.638424		1.33937	0.421147	0.227569	0.638424
	1.3402	0.421167	0.22764	0.638012		1.3402	0.421167	0.22764	0.638012
	1.34104	0.421224	0.228738	0.637604		1.34104	0.421224	0.228738	0.637604
	1.34187	0.421992	0.229948	0.637195		1.34187	0.421992	0.229948	0.637195
	1.3427	0.421404	0.230015	0.63677		1.3427	0.421404	0.230015	0.63677
	1.34353	0.421442	0.231005	0.636207		1.34353	0.421442	0.231005	0.636207
	1.34437	0.421291	0.229721	0.635499		1.34437	0.421291	0.229721	0.635499
	1.3452	0.42112	0.229429	0.634793		1.3452	0.42112	0.229429	0.634793
	1.34603	0.42137	0.228539	0.634085		1.34603	0.42137	0.228539	0.634085
	1.34686	0.422703	0.228825	0.633353		1.34686	0.422703	0.228825	0.633353
	1.3477	0.422823	0.228114	0.632656		1.3477	0.422823	0.228114	0.632656
	1.34853	0.423086	0.227496	0.63203		1.34853	0.423086	0.227496	0.63203
	1.34936	0.422367	0.225977	0.631401		1.34936	0.422367	0.225977	0.631401
	1.35019	0.421402	0.225786	0.630773		1.35019	0.421402	0.225786	0.630773
	1.35102	0.422172	0.226905	0.630746		1.35102	0.422172	0.226905	0.630746
	1.35186	0.422405	0.227698	0.631755		1.35186	0.422405	0.227698	0.631755
	1.35269	0.422858	0.22898	0.633157		1.35269	0.422858	0.22898	0.633157
	1.35352	0.423715	0.228131	0.634555		1.35352	0.423715	0.228131	0.634555
	1.35435	0.422812	0.227757	0.635955		1.35435	0.422812	0.227757	0.635955
	1.35519	0.422816	0.227736	0.636988		1.35519	0.422816	0.227736	0.636988
	1.35602	0.420563	0.227028	0.637573		1.35602	0.420563	0.227028	0.637573
	1.35685	0.419524	0.226967	0.638114		1.35685	0.419524	0.226967	0.638114
	1.35768	0.419064	0.225995	0.638657		1.35768	0.419064	0.225995	0.638657
	1.35852	0.420595	0.224749	0.639202		1.35852	0.420595	0.224749	0.639202
	1.35935	0.420911	0.224994	0.639638		1.35935	0.420911	0.224994	0.639638
	1.36018	0.420812	0.224778	0.639911		1.36018	0.420812	0.224778	0.639911
	1.36101	0.419824	0.223462	0.640129		1.36101	0.419824	0.223462	0.640129
	1.36185	0.418139	0.221964	0.640348		1.36185	0.418139	0.221964	0.640348
	1.36268	0.41753	0.221305	0.640566		1.36268	0.41753	0.221305	0.640566
	1.36351	0.417357	0.221529	0.640737		1.36351	0.417357	0.221529	0.640737
	1.36434	0.417644	0.220386	0.640837		1.36434	0.417644	0.220386	0.640837
	1.36518	0.418415	0.220754	0.640916		1.36518	0.418415	0.220754	0.640916
	1.36601	0.417388	0.220464	0.640995		1.36601	0.417388	0.220464	0.640995
	1.36684	0.416358	0.219246	0.641074		1.36684	0.416358	0.219246	0.641074
	1.36767	0.414624	0.217814	0.641258		1.36767	0.414624	0.217814	0.641258
	1.36851	0.413851	0.216482	0.641551		1.36851	0.413851	0.216482	0.641551
	1.36934	0.41312	0.216414	0.641839		1.36934	0.41312	0.216414	0.641839
	1.37017	0.412811	0.216607	0.642116		1.37017	0.412811	0.216607	0.642116
	1.371	0.412633	0.216901	0.6424		1.371	0.412633	0.216901	0.6424
	1.37184	0.412722	0.217145	0.642447		1.37184	0.412722	0.217145	0.642447
	1.37267	0.414104	0.216513	0.641654		1.37267	0.414104	0.216513	0.641654
	1.3735	0.414305	0.214549	0.640679		1.3735	0.414305	0.214549	0.640679
	1.37433	0.413776	0.214311	0.639702		1.37433	0.413776	0.214311	0.639702
	1.37516	0.413579	0.213875	0.638707		1.37516	0.413579	0.213875	0.638707
	1.376	0.413588	0.214653	0.637844		1.376	0.413588	0.214653	0.637844
	1.37683	0.414957	0.213975	0.637585		1.37683	0.414957	0.213975	0.637585
	1.37766	0.415866	0.213654	0.637395		1.37766	0.415866	0.213654	0.637395
	1.3785	0.416442	0.213662	0.637206		1.3785	0.416442	0.213662	0.637206
	1.37933	0.41632	0.214781	0.637249		1.37933	0.41632	0.214781	0.637249
	1.38016	0.415499	0.215676	0.638037		1.38016	0.415499	0.215676	0.638037
	1.38099	0.415094	0.216105	0.638976		1.38099	0.415094	0.216105	0.638976
	1.38183	0.415013	0.216706	0.639908		1.38183	0.415013	0.216706	0.639908
	1.38266	0.415547	0.215727	0.64084		1.38266	0.415547	0.215727	0.64084
	1.38349	0.415311	0.215339	0.64171		1.38349	0.415311	0.215339	0.64171
	1.38432	0.415338	0.214847	0.642391		1.38432	0.415338	0.214847	0.642391
	1.38515	0.415367	0.214632	0.643048		1.38515	0.415367	0.214632	0.643048
	1.38599	0.416771	0.214471	0.643706		1.38599	0.416771	0.214471	0.643706
	1.38682	0.418459	0.214492	0.644362		1.38682	0.418459	0.214492	0.644362
	1.38765	0.419093	0.215358	0.644669		1.38765	0.419093	0.215358	0.644669
	1.38848	0.420314	0.218016	0.644018		1.38848	0.420314	0.218016	0.644018
	1.38932	0.421285	0.219179	0.643368		1.38932	0.421285	0.219179	0.643368
	1.39015	0.421746	0.219251	0.642716		1.39015	0.421746	0.219251	0.642716
	1.39098	0.422755	0.219035	0.642179		1.39098	0.422755	0.219035	0.642179
	1.39181	0.423386	0.218249	0.642215		1.39181	0.423386	0.218249	0.642215
	1.39265	0.421177	0.217588	0.642983		1.39265	0.421177	0.217588	0.642983
	1.39348	0.420213	0.217279	0.643807		1.39348	0.420213	0.217279	0.643807
	1.39431	0.419924	0.216704	0.644634		1.39431	0.419924	0.216704	0.644634
	1.39514	0.419557	0.217098	0.645402		1.39514	0.419557	0.217098	0.645402
	1.39598	0.419701	0.217926	0.645975		1.39598	0.419701	0.217926	0.645975
	1.39681	0.419932	0.21846	0.646414		1.39681	0.419932	0.21846	0.646414
	1.39764	0.419684	0.219773	0.646893		1.39764	0.419684	0.219773	0.646893
	1.39847	0.419636	0.218689	0.647372		1.39847	0.419636	0.218689	0.647372
	1.39931	0.419499	0.218729	0.647808		1.39931	0.419499	0.218729	0.647808
	1.40014	0.419524	0.217878	0.647819		1.40014	0.419524	0.217878	0.647819
	1.40097	0.418577	0.216718	0.647038		1.40097	0.418577	0.216718	0.647038
	1.4018	0.419162	0.216111	0.646089		1.4018	0.419162	0.216111	0.646089
	1.40264	0.420511	0.215805	0.645149		1.40264	0.420511	0.215805	0.645149
	1.40347	0.420578	0.215964	0.644232		1.40347	0.420578	0.215964	0.644232
	1.4043	0.420279	0.215311	0.643469		1.4043	0.420279	0.215311	0.643469
	1.40513	0.420724	0.216111	0.642906		1.40513	0.420724	0.216111	0.642906
	1.40596	0.420077	0.215931	0.642369		1.40596	0.420077	0.215931	0.642369
	1.4068	0.41937	0.215669	0.64183		1.4068	0.41937	0.215669	0.64183
	1.40763	0.41893	0.215228	0.641395		1.40763	0.41893	0.215228	0.641395
	1.40846	0.417533	0.214944	0.641638		1.40846	0.417533	0.214944	0.641638
	1.40929	0.415571	0.214072	0.642715		1.40929	0.415571	0.214072	0.642715
	1.41013	0.413714	0.21428	0.643794		1.41013	0.413714	0.21428	0.643794
	1.41096	0.412507	0.215235	0.644873		1.41096	0.412507	0.215235	0.644873
	1.41179	0.412074	0.214946	0.645601		1.41179	0.412074	0.214946	0.645601
	1.41262	0.412648	0.215072	0.645379		1.41262	0.412648	0.215072	0.645379
	1.41346	0.414086	0.216131	0.644564		1.41346	0.414086	0.216131	0.644564
	1.41429	0.413607	0.216298	0.64375		1.41429	0.413607	0.216298	0.64375
	1.41512	0.412735	0.218421	0.64289		1.41512	0.412735	0.218421	0.64289
	1.41595	0.411744	0.218443	0.641926		1.41595	0.411744	0.218443	0.641926
	1.41679	0.411669	0.217512	0.641027		1.41679	0.411669	0.217512	0.641027
	1.41762	0.410922	0.218147	0.640305		1.41762	0.410922	0.218147	0.640305
	1.41845	0.410356	0.217123	0.639581		1.41845	0.410356	0.217123	0.639581
	1.41928	0.410079	0.21766	0.638693		1.41928	0.410079	0.21766	0.638693
	1.42012	0.409056	0.217698	0.637369		1.42012	0.409056	0.217698	0.637369
	1.42095	0.407997	0.216927	0.635804		1.42095	0.407997	0.216927	0.635804
	1.42178	0.408291	0.216931	0.634315		1.42178	0.408291	0.216931	0.634315
	1.42261	0.407695	0.216904	0.632891		1.42261	0.407695	0.216904	0.632891
	1.42345	0.406771	0.216035	0.631684		1.42345	0.406771	0.216035	0.631684
	1.42428	0.406299	0.217079	0.630905		1.42428	0.406299	0.217079	0.630905
	1.42511	0.40594	0.217516	0.630452		1.42511	0.40594	0.217516	0.630452
	1.42594	0.405655	0.216653	0.62995		1.42594	0.405655	0.216653	0.62995
	1.42678	0.406511	0.216809	0.629446		1.42678	0.406511	0.216809	0.629446
	1.42761	0.405476	0.216694	0.628977		1.42761	0.405476	0.216694	0.628977
	1.42844	0.403551	0.216911	0.628713		1.42844	0.403551	0.216911	0.628713
	1.42927	0.403768	0.216652	0.628351		1.42927	0.403768	0.216652	0.628351
	1.4301	0.404576	0.216784	0.627962		1.4301	0.404576	0.216784	0.627962
	1.43094	0.406058	0.216885	0.627571		1.43094	0.406058	0.216885	0.627571
	1.43177	0.406621	0.215877	0.627157		1.43177	0.406621	0.215877	0.627157
	1.4326	0.406257	0.215337	0.626632		1.4326	0.406257	0.215337	0.626632
	1.43344	0.405333	0.214233	0.62623		1.43344	0.405333	0.214233	0.62623
	1.43427	0.40446	0.213053	0.625826		1.43427	0.40446	0.213053	0.625826
	1.4351	0.404567	0.212885	0.625421		1.4351	0.404567	0.212885	0.625421
	1.43593	0.405421	0.211354	0.625139		1.43593	0.405421	0.211354	0.625139
	1.43677	0.406553	0.210545	0.625603		1.43677	0.406553	0.210545	0.625603
	1.4376	0.40732	0.21051	0.626535		1.4376	0.40732	0.21051	0.626535
	1.43843	0.408552	0.210022	0.627469		1.43843	0.408552	0.210022	0.627469
	1.43926	0.409681	0.209906	0.628395		1.43926	0.409681	0.209906	0.628395
	1.44009	0.409591	0.20985	0.62937		1.44009	0.409591	0.20985	0.62937
	1.44093	0.409557	0.209651	0.630681		1.44093	0.409557	0.209651	0.630681
	1.44176	0.408999	0.210196	0.632511		1.44176	0.408999	0.210196	0.632511
	1.44259	0.409059	0.209834	0.634321		1.44259	0.409059	0.209834	0.634321
	1.44342	0.409489	0.209234	0.63616		1.44342	0.409489	0.209234	0.63616
	1.44426	0.409442	0.208905	0.637986		1.44426	0.409442	0.208905	0.637986
	1.44509	0.409494	0.208497	0.639482		1.44509	0.409494	0.208497	0.639482
	1.44592	0.408948	0.209457	0.640509		1.44592	0.408948	0.209457	0.640509
	1.44675	0.408385	0.209699	0.641534		1.44675	0.408385	0.209699	0.641534
	1.44759	0.407187	0.209607	0.642553		1.44759	0.407187	0.209607	0.642553
	1.44842	0.407063	0.210054	0.643481		1.44842	0.407063	0.210054	0.643481
	1.44925	0.407239	0.2087	0.644067		1.44925	0.407239	0.2087	0.644067
	1.45008	0.407438	0.208343	0.644514		1.45008	0.407438	0.208343	0.644514
	1.45092	0.408225	0.207678	0.644963		1.45092	0.408225	0.207678	0.644963
	1.45175	0.40831	0.206381	0.645353		1.45175	0.40831	0.206381	0.645353
	1.45258	0.408454	0.206142	0.645464		1.45258	0.408454	0.206142	0.645464
	1.45341	0.408836	0.207516	0.645428		1.45341	0.408836	0.207516	0.645428
	1.45425	0.409431	0.208577	0.645692		1.45425	0.409431	0.208577	0.645692
	1.45508	0.409913	0.208379	0.645956		1.45508	0.409913	0.208379	0.645956
	1.45591	0.4096	0.208084	0.646331		1.45591	0.4096	0.208084	0.646331
	1.45674	0.409743	0.207567	0.647101		1.45674	0.409743	0.207567	0.647101
	1.45758	0.409737	0.207733	0.647582		1.45758	0.409737	0.207733	0.647582
	1.45841	0.409682	0.208933	0.647832		1.45841	0.409682	0.208933	0.647832
	1.45924	0.409002	0.208284	0.648085		1.45924	0.409002	0.208284	0.648085
	1.46007	0.408278	0.207976	0.648427		1.46007	0.408278	0.207976	0.648427
	1.4609	0.409168	0.207462	0.649167		1.4609	0.409168	0.207462	0.649167
	1.46174	0.410197	0.206906	0.650165		1.46174	0.410197	0.206906	0.650165
	1.46257	0.410438	0.205658	0.651166		1.46257	0.410438	0.205658	0.651166
	1.4634	0.410204	0.205585	0.652174		1.4634	0.410204	0.205585	0.652174
	1.46423	0.411031	0.205882	0.652768		1.46423	0.411031	0.205882	0.652768
	1.46507	0.410897	0.206924	0.651798		1.46507	0.410897	0.206924	0.651798
	1.4659	0.410085	0.206648	0.650623		1.4659	0.410085	0.206648	0.650623
	1.46673	0.411252	0.206092	0.649452		1.46673	0.411252	0.206092	0.649452
	1.46756	0.41171	0.204943	0.648316		1.46756	0.41171	0.204943	0.648316
	1.4684	0.412807	0.204953	0.647453		1.4684	0.412807	0.204953	0.647453
	1.46923	0.413405	0.204266	0.647		1.46923	0.413405	0.204266	0.647
	1.47006	0.413073	0.205497	0.646641		1.47006	0.413073	0.205497	0.646641
	1.47089	0.41272	0.205839	0.646283		1.47089	0.41272	0.205839	0.646283
	1.47173	0.411974	0.206603	0.645905		1.47173	0.411974	0.206603	0.645905
	1.47256	0.412923	0.207357	0.645334		1.47256	0.412923	0.207357	0.645334
	1.47339	0.414191	0.207141	0.644476		1.47339	0.414191	0.207141	0.644476
	1.47422	0.413993	0.206546	0.643943		1.47422	0.413993	0.206546	0.643943
	1.47506	0.413464	0.205572	0.643411		1.47506	0.413464	0.205572	0.643411
	1.47589	0.413475	0.204616	0.642893		1.47589	0.413475	0.204616	0.642893
	1.47672	0.414563	0.204497	0.642331		1.47672	0.414563	0.204497	0.642331
	1.47755	0.416125	0.205179	0.641326		1.47755	0.416125	0.205179	0.641326
	1.47839	0.416914	0.205202	0.639862		1.47839	0.416914	0.205202	0.639862
	1.47922	0.417382	0.204019	0.63835		1.47922	0.417382	0.204019	0.63835
	1.48005	0.417794	0.203873	0.636841		1.48005	0.417794	0.203873	0.636841
	1.48088	0.417885	0.203564	0.635683		1.48088	0.417885	0.203564	0.635683
	1.48172	0.417154	0.204058	0.634653		1.48172	0.417154	0.204058	0.634653
	1.48255	0.416771	0.203803	0.633448		1.48255	0.416771	0.203803	0.633448
	1.48338	0.416552	0.204663	0.632241		1.48338	0.416552	0.204663	0.632241
	1.48421	0.416758	0.204498	0.631031		1.48421	0.416758	0.204498	0.631031
	1.48504	0.416217	0.2042	0.630281		1.48504	0.416217	0.2042	0.630281
	1.48588	0.41539	0.203253	0.631675		1.48588	0.41539	0.203253	0.631675
	1.48671	0.415784	0.202341	0.633091		1.48671	0.415784	0.202341	0.633091
	1.48754	0.415748	0.201564	0.634509		1.48754	0.415748	0.201564	0.634509
	1.48838	0.415743	0.201367	0.635934		1.48838	0.415743	0.201367	0.635934
	1.48921	0.415627	0.200878	0.636912		1.48921	0.415627	0.200878	0.636912
	1.49004	0.415745	0.200045	0.637264		1.49004	0.415745	0.200045	0.637264
	1.49087	0.416559	0.198712	0.637613		1.49087	0.416559	0.198712	0.637613
	1.49171	0.416147	0.198447	0.637959		1.49171	0.416147	0.198447	0.637959
	1.49254	0.415942	0.197514	0.638306		1.49254	0.415942	0.197514	0.638306
	1.49337	0.415541	0.197987	0.637417		1.49337	0.415541	0.197987	0.637417
	1.4942	0.415138	0.198149	0.636451		1.4942	0.415138	0.198149	0.636451
	1.49503	0.415141	0.198935	0.635475		1.49503	0.415141	0.198935	0.635475
	1.49587	0.415064	0.19799	0.634501		1.49587	0.415064	0.19799	0.634501
	1.4967	0.41475	0.198423	0.633539		1.4967	0.41475	0.198423	0.633539
	1.49753	0.413909	0.197861	0.63346		1.49753	0.413909	0.197861	0.63346
	1.49836	0.412495	0.196426	0.633502		1.49836	0.412495	0.196426	0.633502
	1.4992	0.411551	0.195161	0.633543		1.4992	0.411551	0.195161	0.633543
	1.50003	0.411121	0.195154	0.633587		1.50003	0.411121	0.195154	0.633587
	1.50086	0.410761	0.193872	0.633773		1.50086	0.410761	0.193872	0.633773
	1.50169	0.411238	0.194305	0.634147		1.50169	0.411238	0.194305	0.634147
	1.50253	0.411063	0.19288	0.633986		1.50253	0.411063	0.19288	0.633986
	1.50336	0.410584	0.192958	0.633824		1.50336	0.410584	0.192958	0.633824
	1.50419	0.410921	0.191925	0.633667		1.50419	0.410921	0.191925	0.633667
	1.50502	0.411326	0.192327	0.633645		1.50502	0.411326	0.192327	0.633645
	1.50586	0.412508	0.193111	0.633483		1.50586	0.412508	0.193111	0.633483
	1.50669	0.413297	0.191986	0.627458		1.50669	0.413297	0.191986	0.627458
	1.50752	0.41327	0.192684	-0.000469		1.50752	0.41327	0.192684	-0.000469
	1.50835	0.413251	0.192227	-0.000924		1.50835	0.413251	0.192227	-0.000924
	1.50919	0.412726	0.191799	-0.001424		1.50919	0.412726	0.191799	-0.001424
	1.51002	0.412266	0.191782	-0.001829		1.51002	0.412266	0.191782	-0.001829
	1.51085	0.411616	0.192097	-0.00207		1.51085	0.411616	0.192097	-0.00207
	1.51168	0.412372	0.192489	-0.002312		1.51168	0.412372	0.192489	-0.002312
	1.51252	0.413298	0.192244	-0.002552		1.51252	0.413298	0.192244	-0.002552
	1.51335	0.41313	0.192432	-0.002788		1.51335	0.41313	0.192432	-0.002788
	1.51418	0.412555	0.191305	-0.002295		1.51418	0.412555	0.191305	-0.002295
	1.51501	0.411455	0.190037	-0.000924		1.51501	0.411455	0.190037	-0.000924
	1.51585	0.411203	0.189269	0.000442		1.51585	0.411203	0.189269	0.000442
	1.51668	0.411494	0.191545	0.001805		1.51668	0.411494	0.191545	0.001805
	1.51751	0.411857	0.191199	0.003211		1.51751	0.411857	0.191199	0.003211
	1.51834	0.411972	0.192054	0.003871		1.51834	0.411972	0.192054	0.003871
	1.51917	0.411668	0.193869	0.004436		1.51917	0.411668	0.193869	0.004436
	1.52001	0.410589	0.195402	0.005004		1.52001	0.410589	0.195402	0.005004
	1.52084	0.410501	0.195363	0.005554		1.52084	0.410501	0.195363	0.005554
	1.52167	0.410967	0.195829	0.005479		1.52167	0.410967	0.195829	0.005479
	1.5225	0.411173	0.195119	0.004389		1.5225	0.411173	0.195119	0.004389
	1.52334	0.41112	0.196478	0.003308		1.52334	0.41112	0.196478	0.003308
	1.52417	0.411273	0.196467	0.002221		1.52417	0.411273	0.196467	0.002221
	1.525	0.411434	0.196541	0.001162		1.525	0.411434	0.196541	0.001162
	1.52583	0.410802	0.197339	0.0007		1.52583	0.410802	0.197339	0.0007
	1.52667	0.410113	0.196832	0.000106		1.52667	0.410113	0.196832	0.000106
	1.5275	0.409847	0.198009	-0.000491		1.5275	0.409847	0.198009	-0.000491
	1.52833	0.410096	0.19571	-0.001092		1.52833	0.410096	0.19571	-0.001092
	1.52916	0.410073	0.196319	-0.001824		1.52916	0.410073	0.196319	-0.001824
	1.53	0.40974	0.196262	-0.003339		1.53	0.40974	0.196262	-0.003339
	1.53083	0.410067	0.19647	-0.004678		1.53083	0.410067	0.19647	-0.004678
	1.53166	0.410465	0.197297	-0.006108		1.53166	0.410465	0.197297	-0.006108
	1.53249	0.410244	0.197854	-0.007604		1.53249	0.410244	0.197854	-0.007604
	1.53333	0.409233	0.198009	-0.009153		1.53333	0.409233	0.198009	-0.009153
	1.53416	0.410322	0.19745	-0.010863		1.53416	0.410322	0.19745	-0.010863
	1.53499	0.410852	0.19743	-0.012143		1.53499	0.410852	0.19743	-0.012143
	1.53582	0.411348	0.198227	-0.013295		1.53582	0.411348	0.198227	-0.013295
	1.53666	0.411182	0.197654	-0.014445		1.53666	0.411182	0.197654	-0.014445
	1.53749	0.410892	0.196528	-0.015385		1.53749	0.410892	0.196528	-0.015385
	1.53832	0.410946	0.195227	-0.015466		1.53832	0.410946	0.195227	-0.015466
	1.53915	0.410294	0.194481	-0.015422		1.53915	0.410294	0.194481	-0.015422
	1.53998	0.409925	0.193662	-0.015404		1.53998	0.409925	0.193662	-0.015404
	1.54082	0.410232	0.194058	-0.015386		1.54082	0.410232	0.194058	-0.015386
	1.54165	0.409926	0.194182	-0.015405		1.54165	0.409926	0.194182	-0.015405
	1.54248	0.409203	0.19313	-0.015389		1.54248	0.409203	0.19313	-0.015389
	1.54331	0.408942	0.192629	-0.014986		1.54331	0.408942	0.192629	-0.014986
	1.54415	0.409418	0.192927	-0.014485		1.54415	0.409418	0.192927	-0.014485
	1.54498	0.409925	0.192609	-0.013985		1.54498	0.409925	0.192609	-0.013985
	1.54581	0.40998	0.192487	-0.013342		1.54581	0.40998	0.192487	-0.013342
	1.54665	0.410323	0.191473	-0.01199		1.54665	0.410323	0.191473	-0.01199
	1.54748	0.409337	0.191766	-0.010632		1.54748	0.409337	0.191766	-0.010632
	1.54831	0.407964	0.192964	-0.009311		1.54831	0.407964	0.192964	-0.009311
	1.54914	0.407999	0.195764	-0.007985		1.54914	0.407999	0.195764	-0.007985
	1.54997	0.408707	0.196302	-0.006904		1.54997	0.408707	0.196302	-0.006904
	1.55081	0.410312	0.197492	-0.006387		1.55081	0.410312	0.197492	-0.006387
	1.55164	0.411561	0.198121	-0.005993		1.55164	0.411561	0.198121	-0.005993
	1.55247	0.411296	0.198017	-0.005598		1.55247	0.411296	0.198017	-0.005598
	1.5533	0.41056	0.198043	-0.005205		1.5533	0.41056	0.198043	-0.005205
	1.55414	0.410019	0.196377	-0.004667		1.55414	0.410019	0.196377	-0.004667
	1.55497	0.40877	0.196239	-0.003787		1.55497	0.40877	0.196239	-0.003787
	1.5558	0.407611	0.196485	-0.002852		1.5558	0.407611	0.196485	-0.002852
	1.55663	0.406624	0.195962	-0.001904		1.55663	0.406624	0.195962	-0.001904
	1.55747	0.406639	0.195099	-0.000963		1.55747	0.406639	0.195099	-0.000963
	1.5583	0.406199	0.194954	-0.00029		1.5583	0.406199	0.194954	-0.00029
	1.55913	0.405515	0.195789	-0.000624		1.55913	0.405515	0.195789	-0.000624
	1.55996	0.405679	0.195584	-0.001151		1.55996	0.405679	0.195584	-0.001151
	1.5608	0.406428	0.194902	-0.001682		1.5608	0.406428	0.194902	-0.001682
	1.56163	0.406512	0.19344	-0.002213		1.56163	0.406512	0.19344	-0.002213
	1.56246	0.406025	0.193785	-0.002681		1.56246	0.406025	0.193785	-0.002681
	1.56329	0.404395	0.194062	-0.002778		1.56329	0.404395	0.194062	-0.002778
	1.56413	0.402554	0.193622	-0.002807		1.56413	0.402554	0.193622	-0.002807
	1.56496	0.401681	0.192814	-0.002836		1.56496	0.401681	0.192814	-0.002836
	1.56579	0.400598	0.193402	-0.002864		1.56579	0.400598	0.193402	-0.002864
	1.56662	0.399055	0.19335	-0.002514		1.56662	0.399055	0.19335	-0.002514
	1.56746	0.398452	0.193328	-0.003318		1.56746	0.398452	0.193328	-0.003318
	1.56829	0.399136	0.191248	-0.004349		1.56829	0.399136	0.191248	-0.004349
	1.56912	0.400478	0.189999	-0.005377		1.56912	0.400478	0.189999	-0.005377
	1.56995	0.400553	0.189146	-0.006593		1.56995	0.400553	0.189146	-0.006593
	1.57079	0.399156	0.188942	-0.008225		1.57079	0.399156	0.188942	-0.008225
	1.57162	0.397729	0.186794	-0.00855		1.57162	0.397729	0.186794	-0.00855
	1.57245	0.396081	0.185876	-0.008632		1.57245	0.396081	0.185876	-0.008632
	1.57328	0.39487	0.184128	-0.008715		1.57328	0.39487	0.184128	-0.008715
	1.57411	0.394114	0.182984	-0.008511		1.57411	0.394114	0.182984	-0.008511
	1.57495	0.393757	0.184679	-0.008079		1.57495	0.393757	0.184679	-0.008079
	1.57578	0.393689	0.184127	-0.007778		1.57578	0.393689	0.184127	-0.007778
	1.57661	0.393869	0.185289	-0.007504		1.57661	0.393869	0.185289	-0.007504
	1.57744	0.394335	0.184937	-0.007229		1.57744	0.394335	0.184937	-0.007229
	1.57828	0.393669	0.185847	-0.006965		1.57828	0.393669	0.185847	-0.006965
	1.57911	0.393985	0.185719	-0.006647		1.57911	0.393985	0.185719	-0.006647
	1.57994	0.394617	0.186041	-0.006266		1.57994	0.394617	0.186041	-0.006266
	1.58077	0.394199	0.186234	-0.005877		1.58077	0.394199	0.186234	-0.005877
	1.58161	0.393706	0.186815	-0.005484		1.58161	0.393706	0.186815	-0.005484
	1.58244	0.39369	0.186262	-0.004602		1.58244	0.39369	0.186262	-0.004602
	1.58327	0.393909	0.185665	-0.003679		1.58327	0.393909	0.185665	-0.003679
	1.5841	0.39422	0.185929	-0.00281		1.5841	0.39422	0.185929	-0.00281
	1.58494	0.395986	0.186928	-0.001908		1.58494	0.395986	0.186928	-0.001908
	1.58577	0.395906	0.187281	-0.000951		1.58577	0.395906	0.187281	-0.000951
	1.5866	0.396082	0.186313	-0.000415		1.5866	0.396082	0.186313	-0.000415
	1.58743	0.397271	0.18572	-0.000596		1.58743	0.397271	0.18572	-0.000596
	1.58827	0.396945	0.186369	-0.001149		1.58827	0.396945	0.186369	-0.001149
	1.5891	0.396016	0.187634	-0.001761		1.5891	0.396016	0.187634	-0.001761
	1.58993	0.395611	0.187828	-0.00234		1.58993	0.395611	0.187828	-0.00234
	1.59076	0.394793	0.186986	-0.002457		1.59076	0.394793	0.186986	-0.002457
	1.5916	0.394207	0.185587	-0.001764		1.5916	0.394207	0.185587	-0.001764
	1.59243	0.393095	0.18627	-0.000744		1.59243	0.393095	0.18627	-0.000744
	1.59326	0.3924	0.186906	0.000277		1.59326	0.3924	0.186906	0.000277
	1.59409	0.393126	0.187736	0.000974		1.59409	0.393126	0.187736	0.000974
	1.59492	0.394126	0.18857	0.000947		1.59492	0.394126	0.18857	0.000947
	1.59576	0.395776	0.188892	0.000397		1.59576	0.395776	0.188892	0.000397
	1.59659	0.39636	0.18902	-0.000277		1.59659	0.39636	0.18902	-0.000277
	1.59742	0.396316	0.18671	-0.000951		1.59742	0.396316	0.18671	-0.000951
	1.59825	0.396143	0.186375	-0.001203		1.59825	0.396143	0.186375	-0.001203
	1.59909	0.396217	0.1863	-0.000787		1.59909	0.396217	0.1863	-0.000787
	1.59992	0.396378	0.186225	-0.000123		1.59992	0.396378	0.186225	-0.000123
	1.60075	0.396235	0.185393	0.00054		1.60075	0.396235	0.185393	0.00054
	1.60159	0.397216	0.184759	0.001205		1.60159	0.397216	0.184759	0.001205
	1.60242	0.397481	0.184402	0.001497		1.60242	0.397481	0.184402	0.001497
	1.60325	0.396788	0.184658	0.001182		1.60325	0.396788	0.184658	0.001182
	1.60408	0.396116	0.184603	0.000604		1.60408	0.396116	0.184603	0.000604
	1.60491	0.397174	0.18416	4e-06		1.60491	0.397174	0.18416	4e-06
	1.60575	0.399056	0.18341	-0.000569		1.60575	0.399056	0.18341	-0.000569
	1.60658	0.399959	0.182713	-0.000848		1.60658	0.399959	0.182713	-0.000848
	1.60741	0.399857	0.183933	-0.000509		1.60741	0.399857	0.183933	-0.000509
	1.60824	0.399746	0.184703	0.000136		1.60824	0.399746	0.184703	0.000136
	1.60908	0.400987	0.184195	0.000806		1.60908	0.400987	0.184195	0.000806
	1.60991	0.402241	0.183983	0.001191		1.60991	0.402241	0.183983	0.001191
	1.61074	0.40243	0.183605	0.000964		1.61074	0.40243	0.183605	0.000964
	1.61157	0.403388	0.183734	0.00017		1.61157	0.403388	0.183734	0.00017
	1.61241	0.404697	0.184782	-0.000788		1.61241	0.404697	0.184782	-0.000788
	1.61324	0.405373	0.184989	-0.00175		1.61324	0.405373	0.184989	-0.00175
	1.61407	0.405468	0.184536	-0.002356		1.61407	0.405468	0.184536	-0.002356
	1.6149	0.406152	0.184427	-0.00223		1.6149	0.406152	0.184427	-0.00223
	1.61574	0.40624	0.18418	-0.001478		1.61574	0.40624	0.18418	-0.001478
	1.61657	0.406083	0.183919	-0.000547		1.61657	0.406083	0.183919	-0.000547
	1.6174	0.40632	0.184394	0.000391		1.6174	0.40632	0.184394	0.000391
	1.61823	0.406797	0.185447	0.001191		1.61823	0.406797	0.185447	0.001191
	1.61907	0.406927	0.186413	0.001466		1.61907	0.406927	0.186413	0.001466
	1.6199	0.406983	0.186437	0.00107		1.6199	0.406983	0.186437	0.00107
	1.62073	0.407085	0.185694	0.000444		1.62073	0.407085	0.185694	0.000444
	1.62156	0.406378	0.187415	-0.000184		1.62156	0.406378	0.187415	-0.000184
	1.6224	0.405555	0.18854	-0.000694		1.6224	0.405555	0.18854	-0.000694
	1.62323	0.404583	0.18822	-0.000753		1.62323	0.404583	0.18822	-0.000753
	1.62406	0.404821	0.187952	-0.000565		1.62406	0.404821	0.187952	-0.000565
	1.62489	0.405482	0.18729	-0.000355		1.62489	0.405482	0.18729	-0.000355
	1.62573	0.404338	0.188149	-0.000122		1.62573	0.404338	0.188149	-0.000122
	1.62656	0.402401	0.18849	0.000142		1.62656	0.402401	0.18849	0.000142
	1.62739	0.4018	0.189489	0.000137		1.62739	0.4018	0.189489	0.000137
	1.62822	0.400851	0.189071	-8e-06		1.62822	0.400851	0.189071	-8e-06
	1.62905	0.400137	0.188636	-0.000154		1.62905	0.400137	0.188636	-0.000154
	1.62989	0.399522	0.187064	-0.000393		1.62989	0.399522	0.187064	-0.000393
	1.63072	0.397862	0.187226	-0.000428		1.63072	0.397862	0.187226	-0.000428
	1.63155	0.395943	0.187814	9.9e-05		1.63155	0.395943	0.187814	9.9e-05
	1.63238	0.394698	0.188195	0.000837		1.63238	0.394698	0.188195	0.000837
	1.63322	0.394365	0.188104	0.001576		1.63322	0.394365	0.188104	0.001576
	1.63405	0.394649	0.188627	0.002314		1.63405	0.394649	0.188627	0.002314
	1.63488	0.395538	0.188385	0.002693		1.63488	0.395538	0.188385	0.002693
	1.63571	0.396022	0.187975	0.002668		1.63571	0.396022	0.187975	0.002668
	1.63655	0.39549	0.188073	0.002539		1.63655	0.39549	0.188073	0.002539
	1.63738	0.394337	0.188353	0.002417		1.63738	0.394337	0.188353	0.002417
	1.63821	0.394724	0.188404	0.002091		1.63821	0.394724	0.188404	0.002091
	1.63904	0.395036	0.189013	0.001614		1.63904	0.395036	0.189013	0.001614
	1.63988	0.394564	0.18859	0.001254		1.63988	0.394564	0.18859	0.001254
	1.64071	0.394803	0.188415	0.000909		1.64071	0.394803	0.188415	0.000909
	1.64154	0.395403	0.189736	0.000537		1.64154	0.395403	0.189736	0.000537
	1.64237	0.396408	0.189422	-8.7e-05		1.64237	0.396408	0.189422	-8.7e-05
	1.64321	0.396791	0.188875	-0.001086		1.64321	0.396791	0.188875	-0.001086
	1.64404	0.398085	0.189436	-0.002199		1.64404	0.398085	0.189436	-0.002199
	1.64487	0.399087	0.189902	-0.003321		1.64487	0.399087	0.189902	-0.003321
	1.6457	0.398525	0.190596	-0.004248		1.6457	0.398525	0.190596	-0.004248
	1.64654	0.398635	0.190747	-0.004635		1.64654	0.398635	0.190747	-0.004635
	1.64737	0.39921	0.190663	-0.004685		1.64737	0.39921	0.190663	-0.004685
	1.6482	0.399229	0.190058	-0.00478		1.6482	0.399229	0.190058	-0.00478
	1.64903	0.400127	0.188953	-0.004874		1.64903	0.400127	0.188953	-0.004874
	1.64986	0.40205	0.188666	-0.004777		1.64986	0.40205	0.188666	-0.004777
	1.6507	0.402498	0.189573	-0.004247		1.6507	0.402498	0.189573	-0.004247
	1.65153	0.402506	0.189317	-0.003449		1.65153	0.402506	0.189317	-0.003449
	1.65236	0.403289	0.189077	-0.002616		1.65236	0.403289	0.189077	-0.002616
	1.65319	0.404147	0.188758	-0.001782		1.65319	0.404147	0.188758	-0.001782
	1.65403	0.40417	0.187824	-0.001579		1.65403	0.40417	0.187824	-0.001579
	1.65486	0.404177	0.187281	-0.002328		1.65486	0.404177	0.187281	-0.002328
	1.65569	0.403588	0.188084	-0.003273		1.65569	0.403588	0.188084	-0.003273
	1.65653	0.402175	0.188383	-0.004223		1.65653	0.402175	0.188383	-0.004223
	1.65736	0.402944	0.187736	-0.00517		1.65736	0.402944	0.187736	-0.00517
	1.65819	0.40363	0.186982	-0.006041		1.65819	0.40363	0.186982	-0.006041
	1.65902	0.403076	0.187108	-0.006618		1.65902	0.403076	0.187108	-0.006618
	1.65985	0.40196	0.186189	-0.006948		1.65985	0.40196	0.186189	-0.006948
	1.66069	0.402251	0.185721	-0.00728		1.66069	0.402251	0.185721	-0.00728
	1.66152	0.402798	0.186147	-0.00761		1.66152	0.402798	0.186147	-0.00761
[truncated: 34,045 more rows]

## Sheet: Supp. Fig. 8a
Supp. Fig. 8a	PAPP-A2 WT		PAPP-A WT
Cleavage Efficiency(%)	IGFBP5 WT	IGFBP5 K128D	IGFBP5 WT	IGFBP5 K128D
Replicates	98.55	0.18	99.06	1.32
	100	2.33	100	0.89
	99.97	1.67	100	1.33
Supp. Fig. 8b
Supp. Fig. 8c

## Sheet: Supp. Fig.10
Unprocessed uncropped SDS-PAGE reducing gel images
Unprocessed uncropped image of Supp. Fig. 10a
		PAPP-A2 WT
			R136D/K137D/R138D						IGFBP5 WT
Unprocessed uncropped image of Supp. Fig. 10b
		PAPP-A WT
			R136D/K137D/R138D						IGFBP5 WT

[truncated: 3 more sheets: Supp. Fig.11, Supp. Fig. 12b, Supp. Fig.15b]
