# Supplementary material for: Cryo-EM structure of human PAPP-A2 and mechanism of substrate recognition
Source: Commun Chem. 2023 Oct 28;6:234. doi: 10.1038/s42004-023-01032-y (PMC10613257; doi:10.1038/s42004-023-01032-y)
Supplement: Supplementary file 6 — Supplementary Data 3 [file 42004_2023_1032_MOESM6_ESM.txt]

ATOM      1  N   PRO A   1      -7.347  -2.180   7.699  1.00 27.22           N  
ATOM      2  H2  PRO A   1      -6.932  -2.135   6.779  1.00 27.22           H  
ATOM      3  H3  PRO A   1      -7.920  -1.358   7.819  1.00 27.22           H  
ATOM      4  CA  PRO A   1      -6.313  -2.253   8.757  1.00 27.22           C  
ATOM      5  HA  PRO A   1      -6.004  -1.249   9.045  1.00 27.22           H  
ATOM      6  C   PRO A   1      -5.051  -3.004   8.277  1.00 27.22           C  
ATOM      7  CB  PRO A   1      -6.984  -2.938   9.967  1.00 27.22           C  
ATOM      8  HB2 PRO A   1      -6.361  -3.745  10.352  1.00 27.22           H  
ATOM      9  HB3 PRO A   1      -7.159  -2.214  10.763  1.00 27.22           H  
ATOM     10  O   PRO A   1      -5.096  -4.227   8.144  1.00 27.22           O  
ATOM     11  CG  PRO A   1      -8.321  -3.488   9.438  1.00 27.22           C  
ATOM     12  HG2 PRO A   1      -9.147  -2.859   9.771  1.00 27.22           H  
ATOM     13  HG3 PRO A   1      -8.491  -4.522   9.738  1.00 27.22           H  
ATOM     14  CD  PRO A   1      -8.173  -3.378   7.925  1.00 27.22           C  
ATOM     15  HD2 PRO A   1      -7.652  -4.262   7.555  1.00 27.22           H  
ATOM     16  HD3 PRO A   1      -9.148  -3.300   7.443  1.00 27.22           H  
ATOM     17  N   PRO A   2      -3.942  -2.296   7.990  1.00 29.20           N  
ATOM     18  CA  PRO A   2      -2.642  -2.888   7.670  1.00 29.20           C  
ATOM     19  HA  PRO A   2      -2.766  -3.758   7.025  1.00 29.20           H  
ATOM     20  C   PRO A   2      -1.878  -3.331   8.937  1.00 29.20           C  
ATOM     21  CB  PRO A   2      -1.914  -1.792   6.888  1.00 29.20           C  
ATOM     22  HB2 PRO A   2      -2.278  -1.769   5.860  1.00 29.20           H  
ATOM     23  HB3 PRO A   2      -0.830  -1.904   6.905  1.00 29.20           H  
ATOM     24  O   PRO A   2      -2.351  -3.199  10.066  1.00 29.20           O  
ATOM     25  CG  PRO A   2      -2.372  -0.538   7.623  1.00 29.20           C  
ATOM     26  HG2 PRO A   2      -1.786  -0.439   8.536  1.00 29.20           H  
ATOM     27  HG3 PRO A   2      -2.287   0.357   7.006  1.00 29.20           H  
ATOM     28  CD  PRO A   2      -3.828  -0.846   7.981  1.00 29.20           C  
ATOM     29  HD2 PRO A   2      -4.480  -0.411   7.224  1.00 29.20           H  
ATOM     30  HD3 PRO A   2      -4.081  -0.441   8.960  1.00 29.20           H  
ATOM     31  N   GLU A   3      -0.686  -3.897   8.752  1.00 29.48           N  
ATOM     32  H   GLU A   3      -0.361  -3.982   7.800  1.00 29.48           H  
ATOM     33  CA  GLU A   3      -0.031  -4.764   9.736  1.00 29.48           C  
ATOM     34  HA  GLU A   3      -0.809  -5.171  10.382  1.00 29.48           H  
ATOM     35  C   GLU A   3       0.995  -4.067  10.652  1.00 29.48           C  
ATOM     36  CB  GLU A   3       0.637  -5.957   9.021  1.00 29.48           C  
ATOM     37  HB2 GLU A   3       1.569  -5.632   8.559  1.00 29.48           H  
ATOM     38  HB3 GLU A   3       0.895  -6.691   9.783  1.00 29.48           H  
ATOM     39  O   GLU A   3       1.612  -3.063  10.294  1.00 29.48           O  
ATOM     40  CG  GLU A   3      -0.234  -6.662   7.962  1.00 29.48           C  
ATOM     41  HG2 GLU A   3       0.014  -7.723   7.990  1.00 29.48           H  
ATOM     42  HG3 GLU A   3      -1.288  -6.573   8.224  1.00 29.48           H  
ATOM     43  CD  GLU A   3       0.013  -6.141   6.533  1.00 29.48           C  
ATOM     44  OE1 GLU A   3       0.216  -6.989   5.633  1.00 29.48           O  
ATOM     45  OE2 GLU A   3       0.067  -4.912   6.323  1.00 29.48           O  
ATOM     46  N   GLU A   4       1.255  -4.679  11.813  1.00 30.87           N  
ATOM     47  H   GLU A   4       0.720  -5.506  12.037  1.00 30.87           H  
ATOM     48  CA  GLU A   4       2.419  -4.424  12.675  1.00 30.87           C  
ATOM     49  HA  GLU A   4       3.073  -3.707  12.179  1.00 30.87           H  
ATOM     50  C   GLU A   4       3.180  -5.753  12.832  1.00 30.87           C  
ATOM     51  CB  GLU A   4       1.951  -3.814  14.013  1.00 30.87           C  
ATOM     52  HB2 GLU A   4       1.179  -3.077  13.789  1.00 30.87           H  
ATOM     53  HB3 GLU A   4       1.488  -4.580  14.636  1.00 30.87           H  
ATOM     54  O   GLU A   4       2.581  -6.772  13.181  1.00 30.87           O  
ATOM     55  CG  GLU A   4       3.056  -3.080  14.794  1.00 30.87           C  
ATOM     56  HG2 GLU A   4       3.900  -2.866  14.139  1.00 30.87           H  
ATOM     57  HG3 GLU A   4       2.652  -2.119  15.111  1.00 30.87           H  
ATOM     58  CD  GLU A   4       3.544  -3.842  16.035  1.00 30.87           C  
ATOM     59  OE1 GLU A   4       4.192  -4.902  15.876  1.00 30.87           O  
ATOM     60  OE2 GLU A   4       3.337  -3.357  17.178  1.00 30.87           O  
ATOM     61  N   SER A   5       4.470  -5.796  12.477  1.00 29.79           N  
ATOM     62  H   SER A   5       4.955  -4.932  12.279  1.00 29.79           H  
ATOM     63  CA  SER A   5       5.153  -7.041  12.074  1.00 29.79           C  
ATOM     64  HA  SER A   5       4.402  -7.650  11.570  1.00 29.79           H  
ATOM     65  C   SER A   5       5.669  -7.936  13.212  1.00 29.79           C  
ATOM     66  CB  SER A   5       6.224  -6.762  11.013  1.00 29.79           C  
ATOM     67  HB2 SER A   5       5.755  -6.270  10.161  1.00 29.79           H  
ATOM     68  HB3 SER A   5       6.648  -7.704  10.669  1.00 29.79           H  
ATOM     69  O   SER A   5       6.649  -8.664  13.045  1.00 29.79           O  
ATOM     70  OG  SER A   5       7.257  -5.935  11.510  1.00 29.79           O  
ATOM     71  HG  SER A   5       8.082  -6.315  11.199  1.00 29.79           H  
ATOM     72  N   ASN A   6       4.997  -7.948  14.367  1.00 33.61           N  
ATOM     73  H   ASN A   6       4.194  -7.339  14.439  1.00 33.61           H  
ATOM     74  CA  ASN A   6       5.314  -8.834  15.492  1.00 33.61           C  
ATOM     75  HA  ASN A   6       6.400  -8.861  15.581  1.00 33.61           H  
ATOM     76  C   ASN A   6       4.862 -10.294  15.244  1.00 33.61           C  
ATOM     77  CB  ASN A   6       4.764  -8.214  16.787  1.00 33.61           C  
ATOM     78  HB2 ASN A   6       4.932  -7.138  16.756  1.00 33.61           H  
ATOM     79  HB3 ASN A   6       3.691  -8.390  16.865  1.00 33.61           H  
ATOM     80  O   ASN A   6       4.023 -10.841  15.965  1.00 33.61           O  
ATOM     81  CG  ASN A   6       5.470  -8.756  18.014  1.00 33.61           C  
ATOM     82  ND2 ASN A   6       5.261 -10.003  18.359  1.00 33.61           N  
ATOM     83 HD21 ASN A   6       4.702 -10.579  17.745  1.00 33.61           H  
ATOM     84 HD22 ASN A   6       5.824 -10.396  19.099  1.00 33.61           H  
ATOM     85  OD1 ASN A   6       6.241  -8.061  18.659  1.00 33.61           O  
ATOM     86  N   GLN A   7       5.418 -10.917  14.206  1.00 34.29           N  
ATOM     87  H   GLN A   7       6.094 -10.394  13.668  1.00 34.29           H  
ATOM     88  CA  GLN A   7       5.170 -12.305  13.819  1.00 34.29           C  
ATOM     89  HA  GLN A   7       4.093 -12.462  13.759  1.00 34.29           H  
ATOM     90  C   GLN A   7       5.727 -13.329  14.830  1.00 34.29           C  
ATOM     91  CB  GLN A   7       5.780 -12.545  12.426  1.00 34.29           C  
ATOM     92  HB2 GLN A   7       5.733 -13.613  12.212  1.00 34.29           H  
ATOM     93  HB3 GLN A   7       6.828 -12.248  12.430  1.00 34.29           H  
ATOM     94  O   GLN A   7       6.521 -13.004  15.711  1.00 34.29           O  
ATOM     95  CG  GLN A   7       5.041 -11.807  11.296  1.00 34.29           C  
ATOM     96  HG2 GLN A   7       3.990 -12.096  11.306  1.00 34.29           H  
ATOM     97  HG3 GLN A   7       5.110 -10.731  11.454  1.00 34.29           H  
ATOM     98  CD  GLN A   7       5.617 -12.136   9.920  1.00 34.29           C  
ATOM     99  NE2 GLN A   7       5.801 -13.399   9.600  1.00 34.29           N  
ATOM    100 HE21 GLN A   7       6.298 -13.571   8.737  1.00 34.29           H  
ATOM    101 HE22 GLN A   7       5.712 -14.131  10.290  1.00 34.29           H  
ATOM    102  OE1 GLN A   7       5.890 -11.268   9.107  1.00 34.29           O  
ATOM    103  N   ASN A   8       5.327 -14.591  14.652  1.00 36.26           N  
ATOM    104  H   ASN A   8       4.712 -14.762  13.869  1.00 36.26           H  
ATOM    105  CA  ASN A   8       6.073 -15.766  15.108  1.00 36.26           C  
ATOM    106  HA  ASN A   8       6.695 -15.493  15.961  1.00 36.26           H  
ATOM    107  C   ASN A   8       7.000 -16.219  13.950  1.00 36.26           C  
ATOM    108  CB  ASN A   8       5.047 -16.838  15.547  1.00 36.26           C  
ATOM    109  HB2 ASN A   8       4.193 -16.347  16.014  1.00 36.26           H  
ATOM    110  HB3 ASN A   8       4.691 -17.382  14.672  1.00 36.26           H  
ATOM    111  O   ASN A   8       6.663 -15.974  12.789  1.00 36.26           O  
ATOM    112  CG  ASN A   8       5.590 -17.834  16.558  1.00 36.26           C  
ATOM    113  ND2 ASN A   8       6.544 -18.643  16.175  1.00 36.26           N  
ATOM    114 HD21 ASN A   8       6.950 -19.283  16.843  1.00 36.26           H  
ATOM    115 HD22 ASN A   8       6.754 -18.724  15.191  1.00 36.26           H  
ATOM    116  OD1 ASN A   8       5.150 -17.901  17.702  1.00 36.26           O  
ATOM    117  N   GLY A   9       8.136 -16.859  14.244  1.00 30.26           N  
ATOM    118  H   GLY A   9       8.380 -17.002  15.214  1.00 30.26           H  
ATOM    119  CA  GLY A   9       9.127 -17.278  13.238  1.00 30.26           C  
ATOM    120  HA2 GLY A   9       8.645 -17.391  12.268  1.00 30.26           H  
ATOM    121  HA3 GLY A   9       9.528 -18.253  13.516  1.00 30.26           H  
ATOM    122  C   GLY A   9      10.305 -16.302  13.090  1.00 30.26           C  
ATOM    123  O   GLY A   9      10.497 -15.418  13.923  1.00 30.26           O  
ATOM    124  N   GLY A  10      11.122 -16.474  12.042  1.00 29.85           N  
ATOM    125  H   GLY A  10      10.889 -17.178  11.356  1.00 29.85           H  
ATOM    126  CA  GLY A  10      12.323 -15.649  11.812  1.00 29.85           C  
ATOM    127  HA2 GLY A  10      12.706 -15.848  10.811  1.00 29.85           H  
ATOM    128  HA3 GLY A  10      12.050 -14.595  11.870  1.00 29.85           H  
ATOM    129  C   GLY A  10      13.462 -15.903  12.813  1.00 29.85           C  
ATOM    130  O   GLY A  10      14.168 -14.970  13.195  1.00 29.85           O  
ATOM    131  N   GLU A  11      13.595 -17.153  13.279  1.00 31.48           N  
ATOM    132  H   GLU A  11      12.928 -17.831  12.940  1.00 31.48           H  
ATOM    133  CA  GLU A  11      14.456 -17.562  14.409  1.00 31.48           C  
ATOM    134  HA  GLU A  11      15.136 -16.735  14.614  1.00 31.48           H  
ATOM    135  C   GLU A  11      15.394 -18.758  14.090  1.00 31.48           C  
ATOM    136  CB  GLU A  11      13.573 -17.761  15.663  1.00 31.48           C  
ATOM    137  HB2 GLU A  11      12.526 -17.655  15.380  1.00 31.48           H  
ATOM    138  HB3 GLU A  11      13.671 -18.786  16.023  1.00 31.48           H  
ATOM    139  O   GLU A  11      15.938 -19.404  14.980  1.00 31.48           O  
ATOM    140  CG  GLU A  11      13.841 -16.758  16.807  1.00 31.48           C  
ATOM    141  HG2 GLU A  11      14.369 -15.882  16.430  1.00 31.48           H  
ATOM    142  HG3 GLU A  11      12.876 -16.404  17.169  1.00 31.48           H  
ATOM    143  CD  GLU A  11      14.592 -17.367  18.002  1.00 31.48           C  
ATOM    144  OE1 GLU A  11      15.740 -16.949  18.282  1.00 31.48           O  
ATOM    145  OE2 GLU A  11      13.986 -18.234  18.671  1.00 31.48           O  
ATOM    146  N   GLY A  12      15.602 -19.049  12.801  1.00 28.76           N  
ATOM    147  H   GLY A  12      15.012 -18.546  12.154  1.00 28.76           H  
ATOM    148  CA  GLY A  12      16.861 -19.542  12.213  1.00 28.76           C  
ATOM    149  HA2 GLY A  12      16.678 -19.641  11.144  1.00 28.76           H  
ATOM    150  HA3 GLY A  12      17.612 -18.763  12.344  1.00 28.76           H  
ATOM    151  C   GLY A  12      17.525 -20.864  12.644  1.00 28.76           C  
ATOM    152  O   GLY A  12      18.556 -21.204  12.065  1.00 28.76           O  
ATOM    153  N   SER A  13      16.992 -21.638  13.596  1.00 31.91           N  
ATOM    154  H   SER A  13      16.208 -21.245  14.097  1.00 31.91           H  
ATOM    155  CA  SER A  13      17.594 -22.904  14.090  1.00 31.91           C  
ATOM    156  HA  SER A  13      16.980 -23.222  14.932  1.00 31.91           H  
ATOM    157  C   SER A  13      19.016 -22.742  14.675  1.00 31.91           C  
ATOM    158  CB  SER A  13      17.475 -24.039  13.047  1.00 31.91           C  
ATOM    159  HB2 SER A  13      17.656 -24.993  13.543  1.00 31.91           H  
ATOM    160  HB3 SER A  13      16.461 -24.050  12.649  1.00 31.91           H  
ATOM    161  O   SER A  13      19.917 -23.540  14.408  1.00 31.91           O  
ATOM    162  OG  SER A  13      18.393 -23.916  11.972  1.00 31.91           O  
ATOM    163  HG  SER A  13      18.456 -22.979  11.769  1.00 31.91           H  
ATOM    164  N   TYR A  14      19.252 -21.667  15.434  1.00 30.21           N  
ATOM    165  H   TYR A  14      18.477 -21.067  15.676  1.00 30.21           H  
ATOM    166  CA  TYR A  14      20.606 -21.168  15.702  1.00 30.21           C  
ATOM    167  HA  TYR A  14      21.059 -21.030  14.720  1.00 30.21           H  
ATOM    168  C   TYR A  14      21.555 -22.139  16.445  1.00 30.21           C  
ATOM    169  CB  TYR A  14      20.520 -19.777  16.341  1.00 30.21           C  
ATOM    170  HB2 TYR A  14      19.909 -19.840  17.241  1.00 30.21           H  
ATOM    171  HB3 TYR A  14      21.518 -19.460  16.642  1.00 30.21           H  
ATOM    172  O   TYR A  14      21.160 -23.019  17.210  1.00 30.21           O  
ATOM    173  CG  TYR A  14      19.958 -18.720  15.401  1.00 30.21           C  
ATOM    174  CD1 TYR A  14      20.658 -18.378  14.224  1.00 30.21           C  
ATOM    175  HD1 TYR A  14      21.587 -18.873  13.981  1.00 30.21           H  
ATOM    176  CD2 TYR A  14      18.732 -18.088  15.686  1.00 30.21           C  
ATOM    177  HD2 TYR A  14      18.148 -18.382  16.546  1.00 30.21           H  
ATOM    178  CE1 TYR A  14      20.134 -17.418  13.337  1.00 30.21           C  
ATOM    179  HE1 TYR A  14      20.648 -17.188  12.415  1.00 30.21           H  
ATOM    180  CE2 TYR A  14      18.241 -17.080  14.837  1.00 30.21           C  
ATOM    181  HE2 TYR A  14      17.311 -16.583  15.071  1.00 30.21           H  
ATOM    182  OH  TYR A  14      18.408 -15.843  12.792  1.00 30.21           O  
ATOM    183  HH  TYR A  14      18.849 -15.872  11.940  1.00 30.21           H  
ATOM    184  CZ  TYR A  14      18.927 -16.758  13.650  1.00 30.21           C  
ATOM    185  N   ARG A  15      22.856 -21.999  16.143  1.00 30.91           N  
ATOM    186  H   ARG A  15      23.107 -21.172  15.621  1.00 30.91           H  
ATOM    187  CA  ARG A  15      23.846 -23.092  16.169  1.00 30.91           C  
ATOM    188  HA  ARG A  15      23.290 -24.029  16.143  1.00 30.91           H  
ATOM    189  C   ARG A  15      24.740 -23.137  17.418  1.00 30.91           C  
ATOM    190  CB  ARG A  15      24.665 -22.996  14.867  1.00 30.91           C  
ATOM    191  HB2 ARG A  15      23.975 -23.073  14.027  1.00 30.91           H  
ATOM    192  HB3 ARG A  15      25.157 -22.025  14.818  1.00 30.91           H  
ATOM    193  O   ARG A  15      25.342 -22.139  17.799  1.00 30.91           O  
ATOM    194  CG  ARG A  15      25.729 -24.093  14.743  1.00 30.91           C  
ATOM    195  HG2 ARG A  15      26.523 -23.901  15.465  1.00 30.91           H  
ATOM    196  HG3 ARG A  15      25.273 -25.056  14.975  1.00 30.91           H  
ATOM    197  CD  ARG A  15      26.354 -24.154  13.344  1.00 30.91           C  
ATOM    198  HD2 ARG A  15      25.563 -24.206  12.595  1.00 30.91           H  
ATOM    199  HD3 ARG A  15      26.937 -23.249  13.170  1.00 30.91           H  
ATOM    200  NE  ARG A  15      27.219 -25.340  13.237  1.00 30.91           N  
ATOM    201  HE  ARG A  15      27.491 -25.754  14.117  1.00 30.91           H  
ATOM    202  NH1 ARG A  15      27.323 -25.563  10.929  1.00 30.91           N  
ATOM    203 HH11 ARG A  15      27.701 -26.070  10.142  1.00 30.91           H  
ATOM    204 HH12 ARG A  15      26.640 -24.837  10.768  1.00 30.91           H  
ATOM    205  NH2 ARG A  15      28.356 -27.013  12.212  1.00 30.91           N  
ATOM    206 HH21 ARG A  15      28.582 -27.476  11.343  1.00 30.91           H  
ATOM    207 HH22 ARG A  15      28.548 -27.440  13.107  1.00 30.91           H  
ATOM    208  CZ  ARG A  15      27.619 -25.948  12.136  1.00 30.91           C  
ATOM    209  N   GLU A  16      24.932 -24.341  17.965  1.00 30.13           N  
ATOM    210  H   GLU A  16      24.412 -25.115  17.576  1.00 30.13           H  
ATOM    211  CA  GLU A  16      25.934 -24.644  19.005  1.00 30.13           C  
ATOM    212  HA  GLU A  16      26.009 -23.768  19.650  1.00 30.13           H  
ATOM    213  C   GLU A  16      27.329 -24.917  18.394  1.00 30.13           C  
ATOM    214  CB  GLU A  16      25.452 -25.831  19.869  1.00 30.13           C  
ATOM    215  HB2 GLU A  16      24.370 -25.920  19.778  1.00 30.13           H  
ATOM    216  HB3 GLU A  16      25.884 -26.756  19.488  1.00 30.13           H  
ATOM    217  O   GLU A  16      27.431 -25.501  17.309  1.00 30.13           O  
ATOM    218  CG  GLU A  16      25.760 -25.703  21.372  1.00 30.13           C  
ATOM    219  HG2 GLU A  16      25.210 -24.848  21.766  1.00 30.13           H  
ATOM    220  HG3 GLU A  16      25.388 -26.593  21.879  1.00 30.13           H  
ATOM    221  CD  GLU A  16      27.252 -25.535  21.675  1.00 30.13           C  
ATOM    222  OE1 GLU A  16      28.014 -26.518  21.573  1.00 30.13           O  
ATOM    223  OE2 GLU A  16      27.676 -24.387  21.940  1.00 30.13           O  
ATOM    224  N   ALA A  17      28.406 -24.513  19.082  1.00 31.34           N  
ATOM    225  H   ALA A  17      28.264 -24.121  20.002  1.00 31.34           H  
ATOM    226  CA  ALA A  17      29.791 -24.645  18.605  1.00 31.34           C  
ATOM    227  HA  ALA A  17      29.879 -25.595  18.079  1.00 31.34           H  
ATOM    228  C   ALA A  17      30.870 -24.657  19.724  1.00 31.34           C  
ATOM    229  CB  ALA A  17      30.042 -23.506  17.597  1.00 31.34           C  
ATOM    230  HB1 ALA A  17      29.992 -22.544  18.107  1.00 31.34           H  
ATOM    231  HB2 ALA A  17      31.029 -23.619  17.147  1.00 31.34           H  
ATOM    232  HB3 ALA A  17      29.294 -23.531  16.805  1.00 31.34           H  
ATOM    233  O   ALA A  17      32.023 -24.329  19.448  1.00 31.34           O  
ATOM    234  N   GLU A  18      30.520 -24.989  20.975  1.00 31.97           N  
ATOM    235  H   GLU A  18      29.601 -25.385  21.112  1.00 31.97           H  
ATOM    236  CA  GLU A  18      31.163 -24.428  22.185  1.00 31.97           C  
ATOM    237  HA  GLU A  18      30.546 -24.778  23.013  1.00 31.97           H  
ATOM    238  C   GLU A  18      31.008 -22.885  22.202  1.00 31.97           C  
ATOM    239  CB  GLU A  18      32.577 -25.016  22.453  1.00 31.97           C  
ATOM    240  HB2 GLU A  18      32.538 -26.087  22.251  1.00 31.97           H  
ATOM    241  HB3 GLU A  18      33.308 -24.571  21.778  1.00 31.97           H  
ATOM    242  O   GLU A  18      31.959 -22.113  22.096  1.00 31.97           O  
ATOM    243  CG  GLU A  18      33.044 -24.827  23.914  1.00 31.97           C  
ATOM    244  HG2 GLU A  18      33.314 -23.782  24.066  1.00 31.97           H  
ATOM    245  HG3 GLU A  18      32.205 -25.041  24.576  1.00 31.97           H  
ATOM    246  CD  GLU A  18      34.227 -25.738  24.325  1.00 31.97           C  
ATOM    247  OE1 GLU A  18      33.969 -26.884  24.771  1.00 31.97           O  
ATOM    248  OE2 GLU A  18      35.396 -25.281  24.286  1.00 31.97           O  
ATOM    249  N   THR A  19      29.731 -22.484  22.257  1.00 31.16           N  
ATOM    250  H   THR A  19      29.062 -23.239  22.311  1.00 31.16           H  
ATOM    251  CA  THR A  19      29.117 -21.149  22.074  1.00 31.16           C  
ATOM    252  HA  THR A  19      29.172 -20.918  21.010  1.00 31.16           H  
ATOM    253  C   THR A  19      29.743 -19.950  22.792  1.00 31.16           C  
ATOM    254  CB  THR A  19      27.619 -21.184  22.483  1.00 31.16           C  
ATOM    255  HB  THR A  19      27.332 -20.237  22.940  1.00 31.16           H  
ATOM    256  O   THR A  19      30.441 -20.060  23.800  1.00 31.16           O  
ATOM    257  CG2 THR A  19      26.726 -21.384  21.263  1.00 31.16           C  
ATOM    258 HG21 THR A  19      27.107 -22.196  20.644  1.00 31.16           H  
ATOM    259 HG22 THR A  19      26.714 -20.468  20.672  1.00 31.16           H  
ATOM    260 HG23 THR A  19      25.705 -21.600  21.579  1.00 31.16           H  
ATOM    261  OG1 THR A  19      27.331 -22.197  23.429  1.00 31.16           O  
ATOM    262  HG1 THR A  19      27.357 -23.019  22.934  1.00 31.16           H  
ATOM    263  N   PHE A  20      29.366 -18.753  22.315  1.00 33.90           N  
ATOM    264  H   PHE A  20      28.729 -18.732  21.531  1.00 33.90           H  
ATOM    265  CA  PHE A  20      29.642 -17.465  22.960  1.00 33.90           C  
ATOM    266  HA  PHE A  20      30.723 -17.348  23.042  1.00 33.90           H  
ATOM    267  C   PHE A  20      29.037 -17.356  24.376  1.00 33.90           C  
ATOM    268  CB  PHE A  20      29.081 -16.328  22.095  1.00 33.90           C  
ATOM    269  HB2 PHE A  20      29.609 -15.424  22.397  1.00 33.90           H  
ATOM    270  HB3 PHE A  20      28.031 -16.177  22.345  1.00 33.90           H  
ATOM    271  O   PHE A  20      29.488 -16.543  25.192  1.00 33.90           O  
ATOM    272  CG  PHE A  20      29.181 -16.462  20.583  1.00 33.90           C  
ATOM    273  CD1 PHE A  20      30.315 -15.988  19.897  1.00 33.90           C  
ATOM    274  HD1 PHE A  20      31.142 -15.562  20.447  1.00 33.90           H  
ATOM    275  CD2 PHE A  20      28.095 -16.980  19.849  1.00 33.90           C  
ATOM    276  HD2 PHE A  20      27.210 -17.330  20.360  1.00 33.90           H  
ATOM    277  CE1 PHE A  20      30.359 -16.022  18.491  1.00 33.90           C  
ATOM    278  HE1 PHE A  20      31.221 -15.633  17.969  1.00 33.90           H  
ATOM    279  CE2 PHE A  20      28.142 -17.023  18.444  1.00 33.90           C  
ATOM    280  HE2 PHE A  20      27.304 -17.417  17.889  1.00 33.90           H  
ATOM    281  CZ  PHE A  20      29.272 -16.538  17.764  1.00 33.90           C  
ATOM    282  HZ  PHE A  20      29.301 -16.555  16.685  1.00 33.90           H  
ATOM    283  N   ASN A  21      28.025 -18.178  24.664  1.00 35.12           N  
ATOM    284  H   ASN A  21      27.529 -18.560  23.871  1.00 35.12           H  
ATOM    285  CA  ASN A  21      27.482 -18.499  25.981  1.00 35.12           C  
ATOM    286  HA  ASN A  21      26.579 -19.078  25.786  1.00 35.12           H  
ATOM    287  C   ASN A  21      27.000 -17.244  26.736  1.00 35.12           C  
ATOM    288  CB  ASN A  21      28.466 -19.438  26.715  1.00 35.12           C  
ATOM    289  HB2 ASN A  21      29.212 -19.818  26.017  1.00 35.12           H  
ATOM    290  HB3 ASN A  21      28.997 -18.900  27.501  1.00 35.12           H  
ATOM    291  O   ASN A  21      27.445 -16.942  27.847  1.00 35.12           O  
ATOM    292  CG  ASN A  21      27.768 -20.644  27.307  1.00 35.12           C  
ATOM    293  ND2 ASN A  21      27.316 -21.560  26.479  1.00 35.12           N  
ATOM    294 HD21 ASN A  21      26.803 -22.342  26.861  1.00 35.12           H  
ATOM    295 HD22 ASN A  21      27.428 -21.464  25.479  1.00 35.12           H  
ATOM    296  OD1 ASN A  21      27.631 -20.782  28.515  1.00 35.12           O  
ATOM    297  N   SER A  22      26.129 -16.469  26.083  1.00 37.80           N  
ATOM    298  H   SER A  22      25.740 -16.906  25.260  1.00 37.80           H  
ATOM    299  CA  SER A  22      25.638 -15.106  26.386  1.00 37.80           C  
ATOM    300  HA  SER A  22      25.004 -14.824  25.546  1.00 37.80           H  
ATOM    301  C   SER A  22      26.696 -13.992  26.492  1.00 37.80           C  
ATOM    302  CB  SER A  22      24.723 -15.116  27.621  1.00 37.80           C  
ATOM    303  HB2 SER A  22      24.229 -14.149  27.715  1.00 37.80           H  
ATOM    304  HB3 SER A  22      23.961 -15.887  27.498  1.00 37.80           H  
ATOM    305  O   SER A  22      26.341 -12.814  26.555  1.00 37.80           O  
ATOM    306  OG  SER A  22      25.467 -15.368  28.800  1.00 37.80           O  
ATOM    307  HG  SER A  22      26.104 -16.051  28.578  1.00 37.80           H  
ATOM    308  N   GLN A  23      27.991 -14.327  26.523  1.00 38.02           N  
ATOM    309  H   GLN A  23      28.228 -15.297  26.375  1.00 38.02           H  
ATOM    310  CA  GLN A  23      29.052 -13.447  27.035  1.00 38.02           C  
ATOM    311  HA  GLN A  23      28.597 -12.638  27.607  1.00 38.02           H  
ATOM    312  C   GLN A  23      29.897 -12.765  25.948  1.00 38.02           C  
ATOM    313  CB  GLN A  23      29.936 -14.264  27.998  1.00 38.02           C  
ATOM    314  HB2 GLN A  23      30.207 -15.202  27.515  1.00 38.02           H  
ATOM    315  HB3 GLN A  23      30.855 -13.715  28.205  1.00 38.02           H  
ATOM    316  O   GLN A  23      30.528 -11.751  26.242  1.00 38.02           O  
ATOM    317  CG  GLN A  23      29.239 -14.549  29.341  1.00 38.02           C  
ATOM    318  HG2 GLN A  23      28.190 -14.795  29.174  1.00 38.02           H  
ATOM    319  HG3 GLN A  23      29.274 -13.654  29.961  1.00 38.02           H  
ATOM    320  CD  GLN A  23      29.889 -15.709  30.090  1.00 38.02           C  
ATOM    321  NE2 GLN A  23      29.550 -16.932  29.749  1.00 38.02           N  
ATOM    322 HE21 GLN A  23      29.998 -17.711  30.210  1.00 38.02           H  
ATOM    323 HE22 GLN A  23      28.861 -17.063  29.022  1.00 38.02           H  
ATOM    324  OE1 GLN A  23      30.703 -15.537  30.989  1.00 38.02           O  
ATOM    325  N   VAL A  24      29.927 -13.301  24.720  1.00 44.72           N  
ATOM    326  H   VAL A  24      29.451 -14.181  24.587  1.00 44.72           H  
ATOM    327  CA  VAL A  24      30.681 -12.734  23.574  1.00 44.72           C  
ATOM    328  HA  VAL A  24      30.775 -11.662  23.744  1.00 44.72           H  
ATOM    329  C   VAL A  24      29.903 -12.882  22.248  1.00 44.72           C  
ATOM    330  CB  VAL A  24      32.118 -13.319  23.463  1.00 44.72           C  
ATOM    331  HB  VAL A  24      32.086 -14.241  22.882  1.00 44.72           H  
ATOM    332  O   VAL A  24      30.484 -13.125  21.197  1.00 44.72           O  
ATOM    333  CG1 VAL A  24      33.059 -12.318  22.773  1.00 44.72           C  
ATOM    334 HG11 VAL A  24      33.141 -11.408  23.366  1.00 44.72           H  
ATOM    335 HG12 VAL A  24      32.679 -12.055  21.786  1.00 44.72           H  
ATOM    336 HG13 VAL A  24      34.047 -12.761  22.644  1.00 44.72           H  
ATOM    337  CG2 VAL A  24      32.787 -13.663  24.805  1.00 44.72           C  
ATOM    338 HG21 VAL A  24      32.840 -12.775  25.434  1.00 44.72           H  
ATOM    339 HG22 VAL A  24      32.221 -14.443  25.315  1.00 44.72           H  
ATOM    340 HG23 VAL A  24      33.794 -14.042  24.627  1.00 44.72           H  
ATOM    341  N   GLY A  25      28.569 -12.845  22.321  1.00 59.42           N  
ATOM    342  H   GLY A  25      28.161 -12.626  23.218  1.00 59.42           H  
ATOM    343  CA  GLY A  25      27.642 -13.116  21.208  1.00 59.42           C  
ATOM    344  HA2 GLY A  25      26.618 -13.077  21.581  1.00 59.42           H  
ATOM    345  HA3 GLY A  25      27.816 -14.130  20.850  1.00 59.42           H  
ATOM    346  C   GLY A  25      27.742 -12.180  19.991  1.00 59.42           C  
ATOM    347  O   GLY A  25      28.436 -11.162  20.013  1.00 59.42           O  
ATOM    348  N   LEU A  26      27.039 -12.570  18.924  1.00 76.96           N  
ATOM    349  H   LEU A  26      26.406 -13.344  19.065  1.00 76.96           H  
ATOM    350  CA  LEU A  26      27.265 -12.170  17.530  1.00 76.96           C  
ATOM    351  HA  LEU A  26      28.184 -12.667  17.218  1.00 76.96           H  
ATOM    352  C   LEU A  26      27.391 -10.641  17.294  1.00 76.96           C  
ATOM    353  CB  LEU A  26      26.115 -12.770  16.693  1.00 76.96           C  
ATOM    354  HB2 LEU A  26      26.056 -13.841  16.888  1.00 76.96           H  
ATOM    355  HB3 LEU A  26      25.181 -12.323  17.033  1.00 76.96           H  
ATOM    356  O   LEU A  26      26.428  -9.907  17.547  1.00 76.96           O  
ATOM    357  CG  LEU A  26      26.222 -12.559  15.170  1.00 76.96           C  
ATOM    358  HG  LEU A  26      26.378 -11.502  14.954  1.00 76.96           H  
ATOM    359  CD1 LEU A  26      27.364 -13.371  14.558  1.00 76.96           C  
ATOM    360 HD11 LEU A  26      27.384 -13.209  13.480  1.00 76.96           H  
ATOM    361 HD12 LEU A  26      28.323 -13.043  14.960  1.00 76.96           H  
ATOM    362 HD13 LEU A  26      27.224 -14.434  14.756  1.00 76.96           H  
ATOM    363  CD2 LEU A  26      24.917 -12.998  14.505  1.00 76.96           C  
ATOM    364 HD21 LEU A  26      24.087 -12.406  14.891  1.00 76.96           H  
ATOM    365 HD22 LEU A  26      24.731 -14.054  14.698  1.00 76.96           H  
ATOM    366 HD23 LEU A  26      24.985 -12.839  13.429  1.00 76.96           H  
ATOM    367  N   PRO A  27      28.521 -10.151  16.740  1.00 83.29           N  
ATOM    368  CA  PRO A  27      28.634  -8.792  16.204  1.00 83.29           C  
ATOM    369  HA  PRO A  27      28.275  -8.069  16.937  1.00 83.29           H  
ATOM    370  C   PRO A  27      27.825  -8.626  14.910  1.00 83.29           C  
ATOM    371  CB  PRO A  27      30.132  -8.570  15.966  1.00 83.29           C  
ATOM    372  HB2 PRO A  27      30.595  -8.188  16.876  1.00 83.29           H  
ATOM    373  HB3 PRO A  27      30.324  -7.904  15.125  1.00 83.29           H  
ATOM    374  O   PRO A  27      27.933  -9.435  13.990  1.00 83.29           O  
ATOM    375  CG  PRO A  27      30.648  -9.977  15.680  1.00 83.29           C  
ATOM    376  HG2 PRO A  27      31.712 -10.078  15.894  1.00 83.29           H  
ATOM    377  HG3 PRO A  27      30.429 -10.244  14.647  1.00 83.29           H  
ATOM    378  CD  PRO A  27      29.800 -10.842  16.602  1.00 83.29           C  
ATOM    379  HD2 PRO A  27      29.699 -11.832  16.156  1.00 83.29           H  
ATOM    380  HD3 PRO A  27      30.275 -10.916  17.580  1.00 83.29           H  
ATOM    381  N   ILE A  28      27.038  -7.552  14.818  1.00 84.53           N  
ATOM    382  H   ILE A  28      27.027  -6.896  15.585  1.00 84.53           H  
ATOM    383  CA  ILE A  28      26.160  -7.270  13.672  1.00 84.53           C  
ATOM    384  HA  ILE A  28      26.462  -7.907  12.840  1.00 84.53           H  
ATOM    385  C   ILE A  28      26.326  -5.825  13.190  1.00 84.53           C  
ATOM    386  CB  ILE A  28      24.685  -7.618  13.991  1.00 84.53           C  
ATOM    387  HB  ILE A  28      24.116  -7.460  13.075  1.00 84.53           H  
ATOM    388  O   ILE A  28      26.495  -4.899  13.986  1.00 84.53           O  
ATOM    389  CG1 ILE A  28      24.079  -6.718  15.092  1.00 84.53           C  
ATOM    390 HG12 ILE A  28      24.177  -5.677  14.785  1.00 84.53           H  
ATOM    391 HG13 ILE A  28      24.628  -6.859  16.023  1.00 84.53           H  
ATOM    392  CG2 ILE A  28      24.543  -9.103  14.376  1.00 84.53           C  
ATOM    393 HG21 ILE A  28      23.516  -9.434  14.223  1.00 84.53           H  
ATOM    394 HG22 ILE A  28      24.824  -9.251  15.418  1.00 84.53           H  
ATOM    395 HG23 ILE A  28      25.202  -9.722  13.767  1.00 84.53           H  
ATOM    396  CD1 ILE A  28      22.593  -6.968  15.365  1.00 84.53           C  
ATOM    397 HD11 ILE A  28      22.225  -6.227  16.075  1.00 84.53           H  
ATOM    398 HD12 ILE A  28      22.449  -7.962  15.787  1.00 84.53           H  
ATOM    399 HD13 ILE A  28      22.027  -6.887  14.437  1.00 84.53           H  
ATOM    400  N   LEU A  29      26.251  -5.601  11.879  1.00 88.79           N  
ATOM    401  H   LEU A  29      26.060  -6.380  11.264  1.00 88.79           H  
ATOM    402  CA  LEU A  29      26.252  -4.251  11.311  1.00 88.79           C  
ATOM    403  HA  LEU A  29      26.786  -3.574  11.978  1.00 88.79           H  
ATOM    404  C   LEU A  29      24.825  -3.726  11.189  1.00 88.79           C  
ATOM    405  CB  LEU A  29      26.952  -4.242   9.943  1.00 88.79           C  
ATOM    406  HB2 LEU A  29      26.451  -4.955   9.289  1.00 88.79           H  
ATOM    407  HB3 LEU A  29      26.834  -3.250   9.506  1.00 88.79           H  
ATOM    408  O   LEU A  29      23.973  -4.416  10.645  1.00 88.79           O  
ATOM    409  CG  LEU A  29      28.447  -4.585   9.987  1.00 88.79           C  
ATOM    410  HG  LEU A  29      28.578  -5.607  10.342  1.00 88.79           H  
ATOM    411  CD1 LEU A  29      29.027  -4.473   8.577  1.00 88.79           C  
ATOM    412 HD11 LEU A  29      28.529  -5.194   7.928  1.00 88.79           H  
ATOM    413 HD12 LEU A  29      28.872  -3.467   8.185  1.00 88.79           H  
ATOM    414 HD13 LEU A  29      30.093  -4.700   8.593  1.00 88.79           H  
ATOM    415  CD2 LEU A  29      29.230  -3.640  10.899  1.00 88.79           C  
ATOM    416 HD21 LEU A  29      29.025  -2.600  10.642  1.00 88.79           H  
ATOM    417 HD22 LEU A  29      28.948  -3.816  11.937  1.00 88.79           H  
ATOM    418 HD23 LEU A  29      30.295  -3.848  10.797  1.00 88.79           H  
ATOM    419  N   TYR A  30      24.579  -2.495  11.629  1.00 89.10           N  
ATOM    420  H   TYR A  30      25.326  -2.009  12.105  1.00 89.10           H  
ATOM    421  CA  TYR A  30      23.351  -1.749  11.369  1.00 89.10           C  
ATOM    422  HA  TYR A  30      22.602  -2.413  10.937  1.00 89.10           H  
ATOM    423  C   TYR A  30      23.621  -0.625  10.362  1.00 89.10           C  
ATOM    424  CB  TYR A  30      22.769  -1.206  12.679  1.00 89.10           C  
ATOM    425  HB2 TYR A  30      23.540  -0.649  13.212  1.00 89.10           H  
ATOM    426  HB3 TYR A  30      22.480  -2.040  13.319  1.00 89.10           H  
ATOM    427  O   TYR A  30      24.368   0.320  10.652  1.00 89.10           O  
ATOM    428  CG  TYR A  30      21.566  -0.309  12.453  1.00 89.10           C  
ATOM    429  CD1 TYR A  30      21.712   1.091  12.506  1.00 89.10           C  
ATOM    430  HD1 TYR A  30      22.678   1.516  12.734  1.00 89.10           H  
ATOM    431  CD2 TYR A  30      20.327  -0.873  12.092  1.00 89.10           C  
ATOM    432  HD2 TYR A  30      20.216  -1.945  12.019  1.00 89.10           H  
ATOM    433  CE1 TYR A  30      20.623   1.930  12.198  1.00 89.10           C  
ATOM    434  HE1 TYR A  30      20.739   3.004  12.205  1.00 89.10           H  
ATOM    435  CE2 TYR A  30      19.235  -0.038  11.787  1.00 89.10           C  
ATOM    436  HE2 TYR A  30      18.278  -0.452  11.506  1.00 89.10           H  
ATOM    437  OH  TYR A  30      18.350   2.165  11.469  1.00 89.10           O  
ATOM    438  HH  TYR A  30      18.491   3.102  11.623  1.00 89.10           H  
ATOM    439  CZ  TYR A  30      19.386   1.362  11.821  1.00 89.10           C  
ATOM    440  N   PHE A  31      22.990  -0.725   9.192  1.00 89.58           N  
ATOM    441  H   PHE A  31      22.362  -1.505   9.059  1.00 89.58           H  
ATOM    442  CA  PHE A  31      22.988   0.308   8.159  1.00 89.58           C  
ATOM    443  HA  PHE A  31      23.885   0.920   8.248  1.00 89.58           H  
ATOM    444  C   PHE A  31      21.764   1.207   8.338  1.00 89.58           C  
ATOM    445  CB  PHE A  31      22.984  -0.339   6.767  1.00 89.58           C  
ATOM    446  HB2 PHE A  31      22.114  -0.989   6.674  1.00 89.58           H  
ATOM    447  HB3 PHE A  31      22.879   0.452   6.024  1.00 89.58           H  
ATOM    448  O   PHE A  31      20.639   0.720   8.431  1.00 89.58           O  
ATOM    449  CG  PHE A  31      24.234  -1.132   6.435  1.00 89.58           C  
ATOM    450  CD1 PHE A  31      25.312  -0.504   5.782  1.00 89.58           C  
ATOM    451  HD1 PHE A  31      25.254   0.542   5.519  1.00 89.58           H  
ATOM    452  CD2 PHE A  31      24.320  -2.497   6.771  1.00 89.58           C  
ATOM    453  HD2 PHE A  31      23.497  -2.985   7.272  1.00 89.58           H  
ATOM    454  CE1 PHE A  31      26.468  -1.237   5.460  1.00 89.58           C  
ATOM    455  HE1 PHE A  31      27.287  -0.752   4.951  1.00 89.58           H  
ATOM    456  CE2 PHE A  31      25.479  -3.227   6.452  1.00 89.58           C  
ATOM    457  HE2 PHE A  31      25.543  -4.274   6.708  1.00 89.58           H  
ATOM    458  CZ  PHE A  31      26.552  -2.600   5.794  1.00 89.58           C  
ATOM    459  HZ  PHE A  31      27.436  -3.166   5.543  1.00 89.58           H  
ATOM    460  N   SER A  32      21.965   2.526   8.344  1.00 83.90           N  
ATOM    461  H   SER A  32      22.913   2.865   8.260  1.00 83.90           H  
ATOM    462  CA  SER A  32      20.894   3.512   8.555  1.00 83.90           C  
ATOM    463  HA  SER A  32      20.117   3.033   9.150  1.00 83.90           H  
ATOM    464  C   SER A  32      20.200   3.988   7.269  1.00 83.90           C  
ATOM    465  CB  SER A  32      21.413   4.688   9.391  1.00 83.90           C  
ATOM    466  HB2 SER A  32      21.853   4.302  10.311  1.00 83.90           H  
ATOM    467  HB3 SER A  32      20.575   5.335   9.652  1.00 83.90           H  
ATOM    468  O   SER A  32      19.456   4.967   7.307  1.00 83.90           O  
ATOM    469  OG  SER A  32      22.380   5.455   8.703  1.00 83.90           O  
ATOM    470  HG  SER A  32      23.163   4.908   8.596  1.00 83.90           H  
ATOM    471  N   GLY A  33      20.440   3.338   6.121  1.00 84.09           N  
ATOM    472  H   GLY A  33      20.988   2.490   6.146  1.00 84.09           H  
ATOM    473  CA  GLY A  33      19.943   3.791   4.811  1.00 84.09           C  
ATOM    474  HA2 GLY A  33      18.874   3.990   4.877  1.00 84.09           H  
ATOM    475  HA3 GLY A  33      20.102   3.001   4.077  1.00 84.09           H  
ATOM    476  C   GLY A  33      20.632   5.060   4.293  1.00 84.09           C  
ATOM    477  O   GLY A  33      20.190   5.655   3.314  1.00 84.09           O  
ATOM    478  N   ARG A  34      21.708   5.491   4.962  1.00 80.88           N  
ATOM    479  H   ARG A  34      22.016   4.910   5.729  1.00 80.88           H  
ATOM    480  CA  ARG A  34      22.526   6.660   4.620  1.00 80.88           C  
ATOM    481  HA  ARG A  34      21.999   7.246   3.866  1.00 80.88           H  
ATOM    482  C   ARG A  34      23.851   6.215   3.984  1.00 80.88           C  
ATOM    483  CB  ARG A  34      22.714   7.515   5.890  1.00 80.88           C  
ATOM    484  HB2 ARG A  34      23.198   6.906   6.653  1.00 80.88           H  
ATOM    485  HB3 ARG A  34      23.370   8.356   5.666  1.00 80.88           H  
ATOM    486  O   ARG A  34      24.094   5.035   3.763  1.00 80.88           O  
ATOM    487  CG  ARG A  34      21.393   8.085   6.444  1.00 80.88           C  
ATOM    488  HG2 ARG A  34      20.968   8.773   5.714  1.00 80.88           H  
ATOM    489  HG3 ARG A  34      20.678   7.283   6.632  1.00 80.88           H  
ATOM    490  CD  ARG A  34      21.659   8.822   7.762  1.00 80.88           C  
ATOM    491  HD2 ARG A  34      22.496   9.505   7.616  1.00 80.88           H  
ATOM    492  HD3 ARG A  34      21.935   8.079   8.510  1.00 80.88           H  
ATOM    493  NE  ARG A  34      20.489   9.593   8.231  1.00 80.88           N  
ATOM    494  HE  ARG A  34      19.667   9.592   7.644  1.00 80.88           H  
ATOM    495  NH1 ARG A  34      21.376  10.245  10.240  1.00 80.88           N  
ATOM    496 HH11 ARG A  34      21.228  10.694  11.132  1.00 80.88           H  
ATOM    497 HH12 ARG A  34      22.111   9.571  10.085  1.00 80.88           H  
ATOM    498  NH2 ARG A  34      19.369  10.978   9.662  1.00 80.88           N  
ATOM    499 HH21 ARG A  34      18.624  11.073   8.986  1.00 80.88           H  
ATOM    500 HH22 ARG A  34      19.304  11.536  10.501  1.00 80.88           H  
ATOM    501  CZ  ARG A  34      20.410  10.265   9.365  1.00 80.88           C  
ATOM    502  N   ARG A  35      24.730   7.188   3.722  1.00 84.27           N  
ATOM    503  H   ARG A  35      24.421   8.125   3.940  1.00 84.27           H  
ATOM    504  CA  ARG A  35      26.087   7.026   3.163  1.00 84.27           C  
ATOM    505  HA  ARG A  35      26.030   6.407   2.268  1.00 84.27           H  
ATOM    506  C   ARG A  35      27.042   6.270   4.099  1.00 84.27           C  
ATOM    507  CB  ARG A  35      26.626   8.408   2.763  1.00 84.27           C  
ATOM    508  HB2 ARG A  35      27.682   8.310   2.509  1.00 84.27           H  
ATOM    509  HB3 ARG A  35      26.535   9.107   3.595  1.00 84.27           H  
ATOM    510  O   ARG A  35      27.874   6.881   4.780  1.00 84.27           O  
ATOM    511  CG  ARG A  35      25.875   8.935   1.539  1.00 84.27           C  
ATOM    512  HG2 ARG A  35      24.842   9.164   1.801  1.00 84.27           H  
ATOM    513  HG3 ARG A  35      25.885   8.145   0.788  1.00 84.27           H  
ATOM    514  CD  ARG A  35      26.536  10.169   0.925  1.00 84.27           C  
ATOM    515  HD2 ARG A  35      26.484  10.994   1.635  1.00 84.27           H  
ATOM    516  HD3 ARG A  35      27.580   9.933   0.715  1.00 84.27           H  
ATOM    517  NE  ARG A  35      25.854  10.528  -0.331  1.00 84.27           N  
ATOM    518  HE  ARG A  35      25.154   9.875  -0.652  1.00 84.27           H  
ATOM    519  NH1 ARG A  35      27.072  12.392  -0.868  1.00 84.27           N  
ATOM    520 HH11 ARG A  35      27.627  12.241  -0.038  1.00 84.27           H  
ATOM    521 HH12 ARG A  35      27.245  13.155  -1.507  1.00 84.27           H  
ATOM    522  NH2 ARG A  35      25.444  11.703  -2.236  1.00 84.27           N  
ATOM    523 HH21 ARG A  35      25.636  12.452  -2.885  1.00 84.27           H  
ATOM    524 HH22 ARG A  35      24.760  11.015  -2.517  1.00 84.27           H  
ATOM    525  CZ  ARG A  35      26.122  11.539  -1.135  1.00 84.27           C  
ATOM    526  N   GLU A  36      26.857   4.955   4.152  1.00 87.81           N  
ATOM    527  H   GLU A  36      26.066   4.598   3.635  1.00 87.81           H  
ATOM    528  CA  GLU A  36      27.541   4.003   5.036  1.00 87.81           C  
ATOM    529  HA  GLU A  36      28.439   4.484   5.423  1.00 87.81           H  
ATOM    530  C   GLU A  36      28.037   2.750   4.274  1.00 87.81           C  
ATOM    531  CB  GLU A  36      26.629   3.668   6.242  1.00 87.81           C  
ATOM    532  HB2 GLU A  36      27.122   2.932   6.877  1.00 87.81           H  
ATOM    533  HB3 GLU A  36      25.694   3.244   5.875  1.00 87.81           H  
ATOM    534  O   GLU A  36      28.213   1.685   4.868  1.00 87.81           O  
ATOM    535  CG  GLU A  36      26.336   4.917   7.098  1.00 87.81           C  
ATOM    536  HG2 GLU A  36      25.881   5.688   6.477  1.00 87.81           H  
ATOM    537  HG3 GLU A  36      27.285   5.307   7.468  1.00 87.81           H  
ATOM    538  CD  GLU A  36      25.387   4.688   8.282  1.00 87.81           C  
ATOM    539  OE1 GLU A  36      25.512   5.444   9.274  1.00 87.81           O  
ATOM    540  OE2 GLU A  36      24.432   3.883   8.174  1.00 87.81           O  
ATOM    541  N   ARG A  37      28.259   2.856   2.950  1.00 89.96           N  
ATOM    542  H   ARG A  37      28.194   3.770   2.527  1.00 89.96           H  
ATOM    543  CA  ARG A  37      28.692   1.731   2.100  1.00 89.96           C  
ATOM    544  HA  ARG A  37      28.012   0.896   2.270  1.00 89.96           H  
ATOM    545  C   ARG A  37      30.100   1.261   2.463  1.00 89.96           C  
ATOM    546  CB  ARG A  37      28.647   2.109   0.609  1.00 89.96           C  
ATOM    547  HB2 ARG A  37      29.117   1.312   0.032  1.00 89.96           H  
ATOM    548  HB3 ARG A  37      29.222   3.023   0.458  1.00 89.96           H  
ATOM    549  O   ARG A  37      31.024   2.071   2.587  1.00 89.96           O  
ATOM    550  CG  ARG A  37      27.225   2.307   0.072  1.00 89.96           C  
ATOM    551  HG2 ARG A  37      26.686   1.365   0.175  1.00 89.96           H  
ATOM    552  HG3 ARG A  37      26.708   3.067   0.658  1.00 89.96           H  
ATOM    553  CD  ARG A  37      27.233   2.714  -1.412  1.00 89.96           C  
ATOM    554  HD2 ARG A  37      26.226   2.571  -1.804  1.00 89.96           H  
ATOM    555  HD3 ARG A  37      27.905   2.053  -1.959  1.00 89.96           H  
ATOM    556  NE  ARG A  37      27.627   4.126  -1.618  1.00 89.96           N  
ATOM    557  HE  ARG A  37      27.963   4.640  -0.816  1.00 89.96           H  
ATOM    558  NH1 ARG A  37      26.921   4.335  -3.809  1.00 89.96           N  
ATOM    559 HH11 ARG A  37      26.849   3.330  -3.884  1.00 89.96           H  
ATOM    560 HH12 ARG A  37      26.668   4.906  -4.603  1.00 89.96           H  
ATOM    561  NH2 ARG A  37      27.519   6.128  -2.693  1.00 89.96           N  
ATOM    562 HH21 ARG A  37      27.812   6.505  -1.803  1.00 89.96           H  
ATOM    563 HH22 ARG A  37      26.943   6.668  -3.322  1.00 89.96           H  
ATOM    564  CZ  ARG A  37      27.358   4.842  -2.699  1.00 89.96           C  
ATOM    565  N   LEU A  38      30.287  -0.056   2.539  1.00 90.86           N  
ATOM    566  H   LEU A  38      29.492  -0.649   2.348  1.00 90.86           H  
ATOM    567  CA  LEU A  38      31.583  -0.687   2.806  1.00 90.86           C  
ATOM    568  HA  LEU A  38      32.307   0.081   3.080  1.00 90.86           H  
ATOM    569  C   LEU A  38      32.139  -1.380   1.559  1.00 90.86           C  
ATOM    570  CB  LEU A  38      31.467  -1.668   3.985  1.00 90.86           C  
ATOM    571  HB2 LEU A  38      30.688  -2.395   3.755  1.00 90.86           H  
ATOM    572  HB3 LEU A  38      32.406  -2.214   4.066  1.00 90.86           H  
ATOM    573  O   LEU A  38      31.430  -2.109   0.875  1.00 90.86           O  
ATOM    574  CG  LEU A  38      31.157  -1.030   5.351  1.00 90.86           C  
ATOM    575  HG  LEU A  38      30.191  -0.526   5.315  1.00 90.86           H  
ATOM    576  CD1 LEU A  38      31.090  -2.135   6.407  1.00 90.86           C  
ATOM    577 HD11 LEU A  38      32.044  -2.659   6.470  1.00 90.86           H  
ATOM    578 HD12 LEU A  38      30.313  -2.849   6.135  1.00 90.86           H  
ATOM    579 HD13 LEU A  38      30.842  -1.711   7.380  1.00 90.86           H  
ATOM    580  CD2 LEU A  38      32.232  -0.023   5.779  1.00 90.86           C  
ATOM    581 HD21 LEU A  38      32.174   0.859   5.142  1.00 90.86           H  
ATOM    582 HD22 LEU A  38      33.221  -0.474   5.704  1.00 90.86           H  
ATOM    583 HD23 LEU A  38      32.053   0.295   6.806  1.00 90.86           H  
ATOM    584  N   LEU A  39      33.430  -1.177   1.303  1.00 87.50           N  
ATOM    585  H   LEU A  39      33.929  -0.554   1.922  1.00 87.50           H  
ATOM    586  CA  LEU A  39      34.227  -1.795   0.247  1.00 87.50           C  
ATOM    587  HA  LEU A  39      33.573  -2.327  -0.444  1.00 87.50           H  
ATOM    588  C   LEU A  39      35.206  -2.798   0.869  1.00 87.50           C  
ATOM    589  CB  LEU A  39      34.954  -0.661  -0.505  1.00 87.50           C  
ATOM    590  HB2 LEU A  39      35.502  -0.067   0.227  1.00 87.50           H  
ATOM    591  HB3 LEU A  39      34.210  -0.013  -0.968  1.00 87.50           H  
ATOM    592  O   LEU A  39      35.917  -2.462   1.823  1.00 87.50           O  
ATOM    593  CG  LEU A  39      35.959  -1.119  -1.577  1.00 87.50           C  
ATOM    594  HG  LEU A  39      36.686  -1.799  -1.132  1.00 87.50           H  
ATOM    595  CD1 LEU A  39      35.277  -1.810  -2.753  1.00 87.50           C  
ATOM    596 HD11 LEU A  39      34.776  -2.715  -2.410  1.00 87.50           H  
ATOM    597 HD12 LEU A  39      36.036  -2.098  -3.480  1.00 87.50           H  
ATOM    598 HD13 LEU A  39      34.547  -1.147  -3.216  1.00 87.50           H  
ATOM    599  CD2 LEU A  39      36.725   0.087  -2.124  1.00 87.50           C  
ATOM    600 HD21 LEU A  39      37.242   0.590  -1.307  1.00 87.50           H  
ATOM    601 HD22 LEU A  39      36.035   0.782  -2.601  1.00 87.50           H  
ATOM    602 HD23 LEU A  39      37.462  -0.251  -2.852  1.00 87.50           H  
ATOM    603  N   LEU A  40      35.277  -4.012   0.319  1.00 88.13           N  
ATOM    604  H   LEU A  40      34.649  -4.242  -0.438  1.00 88.13           H  
ATOM    605  CA  LEU A  40      36.257  -5.012   0.753  1.00 88.13           C  
ATOM    606  HA  LEU A  40      36.201  -5.084   1.839  1.00 88.13           H  
ATOM    607  C   LEU A  40      37.681  -4.576   0.363  1.00 88.13           C  
ATOM    608  CB  LEU A  40      35.893  -6.379   0.145  1.00 88.13           C  
ATOM    609  HB2 LEU A  40      34.845  -6.598   0.351  1.00 88.13           H  
ATOM    610  HB3 LEU A  40      36.014  -6.316  -0.937  1.00 88.13           H  
ATOM    611  O   LEU A  40      37.921  -4.147  -0.769  1.00 88.13           O  
ATOM    612  CG  LEU A  40      36.751  -7.543   0.676  1.00 88.13           C  
ATOM    613  HG  LEU A  40      37.808  -7.307   0.551  1.00 88.13           H  
ATOM    614  CD1 LEU A  40      36.481  -7.853   2.148  1.00 88.13           C  
ATOM    615 HD11 LEU A  40      37.105  -8.685   2.473  1.00 88.13           H  
ATOM    616 HD12 LEU A  40      36.708  -6.992   2.778  1.00 88.13           H  
ATOM    617 HD13 LEU A  40      35.435  -8.126   2.287  1.00 88.13           H  
ATOM    618  CD2 LEU A  40      36.455  -8.807  -0.123  1.00 88.13           C  
ATOM    619 HD21 LEU A  40      37.054  -9.626   0.275  1.00 88.13           H  
ATOM    620 HD22 LEU A  40      36.703  -8.655  -1.173  1.00 88.13           H  
ATOM    621 HD23 LEU A  40      35.402  -9.075  -0.028  1.00 88.13           H  
ATOM    622  N   ARG A  41      38.655  -4.707   1.271  1.00 84.46           N  
ATOM    623  H   ARG A  41      38.418  -5.060   2.188  1.00 84.46           H  
ATOM    624  CA  ARG A  41      40.062  -4.426   0.946  1.00 84.46           C  
ATOM    625  HA  ARG A  41      40.099  -3.422   0.523  1.00 84.46           H  
ATOM    626  C   ARG A  41      40.590  -5.430  -0.092  1.00 84.46           C  
ATOM    627  CB  ARG A  41      40.938  -4.486   2.200  1.00 84.46           C  
ATOM    628  HB2 ARG A  41      40.706  -5.408   2.734  1.00 84.46           H  
ATOM    629  HB3 ARG A  41      41.986  -4.515   1.903  1.00 84.46           H  
ATOM    630  O   ARG A  41      40.471  -6.635   0.127  1.00 84.46           O  
ATOM    631  CG  ARG A  41      40.734  -3.304   3.146  1.00 84.46           C  
ATOM    632  HG2 ARG A  41      39.686  -3.249   3.442  1.00 84.46           H  
ATOM    633  HG3 ARG A  41      41.023  -2.377   2.650  1.00 84.46           H  
ATOM    634  CD  ARG A  41      41.604  -3.534   4.384  1.00 84.46           C  
ATOM    635  HD2 ARG A  41      41.366  -4.525   4.771  1.00 84.46           H  
ATOM    636  HD3 ARG A  41      42.658  -3.542   4.104  1.00 84.46           H  
ATOM    637  NE  ARG A  41      41.349  -2.541   5.440  1.00 84.46           N  
ATOM    638  HE  ARG A  41      40.708  -2.833   6.164  1.00 84.46           H  
ATOM    639  NH1 ARG A  41      42.808  -0.916   4.741  1.00 84.46           N  
ATOM    640 HH11 ARG A  41      43.230  -0.006   4.862  1.00 84.46           H  
ATOM    641 HH12 ARG A  41      43.088  -1.537   3.995  1.00 84.46           H  
ATOM    642  NH2 ARG A  41      41.588  -0.611   6.592  1.00 84.46           N  
ATOM    643 HH21 ARG A  41      40.963  -1.020   7.271  1.00 84.46           H  
ATOM    644 HH22 ARG A  41      41.967   0.316   6.724  1.00 84.46           H  
ATOM    645  CZ  ARG A  41      41.914  -1.362   5.582  1.00 84.46           C  
ATOM    646  N   PRO A  42      41.301  -4.977  -1.143  1.00 82.08           N  
ATOM    647  CA  PRO A  42      41.857  -5.868  -2.170  1.00 82.08           C  
ATOM    648  HA  PRO A  42      41.062  -6.484  -2.590  1.00 82.08           H  
ATOM    649  C   PRO A  42      42.953  -6.812  -1.643  1.00 82.08           C  
ATOM    650  CB  PRO A  42      42.394  -4.927  -3.255  1.00 82.08           C  
ATOM    651  HB2 PRO A  42      43.260  -5.341  -3.772  1.00 82.08           H  
ATOM    652  HB3 PRO A  42      41.599  -4.712  -3.970  1.00 82.08           H  
ATOM    653  O   PRO A  42      43.324  -7.766  -2.315  1.00 82.08           O  
ATOM    654  CG  PRO A  42      42.745  -3.654  -2.487  1.00 82.08           C  
ATOM    655  HG2 PRO A  42      42.737  -2.775  -3.132  1.00 82.08           H  
ATOM    656  HG3 PRO A  42      43.715  -3.770  -2.004  1.00 82.08           H  
ATOM    657  CD  PRO A  42      41.645  -3.592  -1.431  1.00 82.08           C  
ATOM    658  HD2 PRO A  42      40.770  -3.083  -1.837  1.00 82.08           H  
ATOM    659  HD3 PRO A  42      42.011  -3.073  -0.546  1.00 82.08           H  
ATOM    660  N   GLU A  43      43.480  -6.559  -0.442  1.00 80.07           N  
ATOM    661  H   GLU A  43      43.151  -5.745   0.057  1.00 80.07           H  
ATOM    662  CA  GLU A  43      44.459  -7.418   0.236  1.00 80.07           C  
ATOM    663  HA  GLU A  43      45.174  -7.797  -0.494  1.00 80.07           H  
ATOM    664  C   GLU A  43      43.826  -8.652   0.909  1.00 80.07           C  
ATOM    665  CB  GLU A  43      45.224  -6.580   1.280  1.00 80.07           C  
ATOM    666  HB2 GLU A  43      45.891  -7.237   1.838  1.00 80.07           H  
ATOM    667  HB3 GLU A  43      44.504  -6.146   1.974  1.00 80.07           H  
ATOM    668  O   GLU A  43      44.546  -9.594   1.228  1.00 80.07           O  
ATOM    669  CG  GLU A  43      46.064  -5.454   0.647  1.00 80.07           C  
ATOM    670  HG2 GLU A  43      46.820  -5.903   0.004  1.00 80.07           H  
ATOM    671  HG3 GLU A  43      45.418  -4.838   0.021  1.00 80.07           H  
ATOM    672  CD  GLU A  43      46.754  -4.534   1.674  1.00 80.07           C  
ATOM    673  OE1 GLU A  43      47.212  -3.448   1.248  1.00 80.07           O  
ATOM    674  OE2 GLU A  43      46.820  -4.887   2.873  1.00 80.07           O  
ATOM    675  N   VAL A  44      42.504  -8.654   1.132  1.00 83.95           N  
ATOM    676  H   VAL A  44      41.957  -7.873   0.798  1.00 83.95           H  
ATOM    677  CA  VAL A  44      41.786  -9.730   1.845  1.00 83.95           C  
ATOM    678  HA  VAL A  44      42.420 -10.122   2.640  1.00 83.95           H  
ATOM    679  C   VAL A  44      41.464 -10.896   0.913  1.00 83.95           C  
ATOM    680  CB  VAL A  44      40.492  -9.182   2.488  1.00 83.95           C  
ATOM    681  HB  VAL A  44      39.881  -8.723   1.710  1.00 83.95           H  
ATOM    682  O   VAL A  44      41.652 -12.053   1.278  1.00 83.95           O  
ATOM    683  CG1 VAL A  44      39.650 -10.261   3.179  1.00 83.95           C  
ATOM    684 HG11 VAL A  44      39.263 -10.970   2.447  1.00 83.95           H  
ATOM    685 HG12 VAL A  44      40.252 -10.801   3.910  1.00 83.95           H  
ATOM    686 HG13 VAL A  44      38.802  -9.809   3.693  1.00 83.95           H  
ATOM    687  CG2 VAL A  44      40.807  -8.119   3.546  1.00 83.95           C  
ATOM    688 HG21 VAL A  44      41.522  -7.391   3.164  1.00 83.95           H  
ATOM    689 HG22 VAL A  44      41.228  -8.589   4.435  1.00 83.95           H  
ATOM    690 HG23 VAL A  44      39.880  -7.609   3.808  1.00 83.95           H  
ATOM    691  N   LEU A  45      40.991 -10.595  -0.299  1.00 77.58           N  
ATOM    692  H   LEU A  45      40.919  -9.619  -0.548  1.00 77.58           H  
ATOM    693  CA  LEU A  45      40.394 -11.568  -1.213  1.00 77.58           C  
ATOM    694  HA  LEU A  45      40.588 -12.575  -0.845  1.00 77.58           H  
ATOM    695  C   LEU A  45      41.048 -11.426  -2.597  1.00 77.58           C  
ATOM    696  CB  LEU A  45      38.869 -11.343  -1.172  1.00 77.58           C  
ATOM    697  HB2 LEU A  45      38.611 -10.464  -1.762  1.00 77.58           H  
ATOM    698  HB3 LEU A  45      38.596 -11.147  -0.135  1.00 77.58           H  
ATOM    699  O   LEU A  45      40.670 -10.579  -3.402  1.00 77.58           O  
ATOM    700  CG  LEU A  45      38.013 -12.539  -1.613  1.00 77.58           C  
ATOM    701  HG  LEU A  45      38.225 -13.380  -0.954  1.00 77.58           H  
ATOM    702  CD1 LEU A  45      36.528 -12.186  -1.503  1.00 77.58           C  
ATOM    703 HD11 LEU A  45      35.918 -13.040  -1.799  1.00 77.58           H  
ATOM    704 HD12 LEU A  45      36.292 -11.336  -2.142  1.00 77.58           H  
ATOM    705 HD13 LEU A  45      36.289 -11.940  -0.468  1.00 77.58           H  
ATOM    706  CD2 LEU A  45      38.290 -12.957  -3.048  1.00 77.58           C  
ATOM    707 HD21 LEU A  45      37.561 -13.704  -3.362  1.00 77.58           H  
ATOM    708 HD22 LEU A  45      39.276 -13.415  -3.120  1.00 77.58           H  
ATOM    709 HD23 LEU A  45      38.233 -12.090  -3.708  1.00 77.58           H  
ATOM    710  N   ALA A  46      42.082 -12.237  -2.840  1.00 69.59           N  
ATOM    711  H   ALA A  46      42.335 -12.891  -2.114  1.00 69.59           H  
ATOM    712  CA  ALA A  46      43.039 -12.031  -3.935  1.00 69.59           C  
ATOM    713  HA  ALA A  46      43.364 -10.991  -3.899  1.00 69.59           H  
ATOM    714  C   ALA A  46      42.480 -12.261  -5.357  1.00 69.59           C  
ATOM    715  CB  ALA A  46      44.258 -12.921  -3.663  1.00 69.59           C  
ATOM    716  HB1 ALA A  46      43.966 -13.970  -3.692  1.00 69.59           H  
ATOM    717  HB2 ALA A  46      44.678 -12.685  -2.685  1.00 69.59           H  
ATOM    718  HB3 ALA A  46      45.014 -12.740  -4.428  1.00 69.59           H  
ATOM    719  O   ALA A  46      43.015 -11.703  -6.314  1.00 69.59           O  
ATOM    720  N   GLU A  47      41.417 -13.055  -5.504  1.00 82.94           N  
ATOM    721  H   GLU A  47      41.036 -13.504  -4.683  1.00 82.94           H  
ATOM    722  CA  GLU A  47      40.585 -13.100  -6.712  1.00 82.94           C  
ATOM    723  HA  GLU A  47      40.626 -12.124  -7.197  1.00 82.94           H  
ATOM    724  C   GLU A  47      39.135 -13.372  -6.298  1.00 82.94           C  
ATOM    725  CB  GLU A  47      41.098 -14.153  -7.725  1.00 82.94           C  
ATOM    726  HB2 GLU A  47      41.003 -15.151  -7.297  1.00 82.94           H  
ATOM    727  HB3 GLU A  47      42.153 -13.959  -7.918  1.00 82.94           H  
ATOM    728  O   GLU A  47      38.851 -14.396  -5.680  1.00 82.94           O  
ATOM    729  CG  GLU A  47      40.333 -14.089  -9.069  1.00 82.94           C  
ATOM    730  HG2 GLU A  47      39.286 -14.326  -8.884  1.00 82.94           H  
ATOM    731  HG3 GLU A  47      40.378 -13.064  -9.437  1.00 82.94           H  
ATOM    732  CD  GLU A  47      40.857 -15.031 -10.181  1.00 82.94           C  
ATOM    733  OE1 GLU A  47      40.232 -15.064 -11.278  1.00 82.94           O  
ATOM    734  OE2 GLU A  47      41.893 -15.705  -9.983  1.00 82.94           O  
ATOM    735  N   ILE A  48      38.217 -12.457  -6.630  1.00 85.56           N  
ATOM    736  H   ILE A  48      38.511 -11.635  -7.138  1.00 85.56           H  
ATOM    737  CA  ILE A  48      36.779 -12.648  -6.399  1.00 85.56           C  
ATOM    738  HA  ILE A  48      36.635 -12.941  -5.359  1.00 85.56           H  
ATOM    739  C   ILE A  48      36.288 -13.776  -7.328  1.00 85.56           C  
ATOM    740  CB  ILE A  48      35.991 -11.332  -6.620  1.00 85.56           C  
ATOM    741  HB  ILE A  48      36.157 -11.002  -7.645  1.00 85.56           H  
ATOM    742  O   ILE A  48      36.487 -13.666  -8.543  1.00 85.56           O  
ATOM    743  CG1 ILE A  48      36.484 -10.219  -5.661  1.00 85.56           C  
ATOM    744 HG12 ILE A  48      37.561 -10.097  -5.774  1.00 85.56           H  
ATOM    745 HG13 ILE A  48      36.289 -10.517  -4.630  1.00 85.56           H  
ATOM    746  CG2 ILE A  48      34.479 -11.568  -6.429  1.00 85.56           C  
ATOM    747 HG21 ILE A  48      33.926 -10.654  -6.644  1.00 85.56           H  
ATOM    748 HG22 ILE A  48      34.271 -11.884  -5.407  1.00 85.56           H  
ATOM    749 HG23 ILE A  48      34.115 -12.330  -7.118  1.00 85.56           H  
ATOM    750  CD1 ILE A  48      35.851  -8.840  -5.906  1.00 85.56           C  
ATOM    751 HD11 ILE A  48      36.361  -8.097  -5.294  1.00 85.56           H  
ATOM    752 HD12 ILE A  48      35.955  -8.564  -6.955  1.00 85.56           H  
ATOM    753 HD13 ILE A  48      34.796  -8.846  -5.630  1.00 85.56           H  
ATOM    754  N   PRO A  49      35.640 -14.838  -6.804  1.00 86.16           N  
ATOM    755  CA  PRO A  49      35.070 -15.907  -7.618  1.00 86.16           C  
ATOM    756  HA  PRO A  49      35.897 -16.495  -8.016  1.00 86.16           H  
ATOM    757  C   PRO A  49      34.207 -15.392  -8.774  1.00 86.16           C  
ATOM    758  CB  PRO A  49      34.272 -16.783  -6.655  1.00 86.16           C  
ATOM    759  HB2 PRO A  49      33.271 -16.373  -6.524  1.00 86.16           H  
ATOM    760  HB3 PRO A  49      34.222 -17.819  -6.992  1.00 86.16           H  
ATOM    761  O   PRO A  49      33.299 -14.580  -8.597  1.00 86.16           O  
ATOM    762  CG  PRO A  49      35.054 -16.644  -5.353  1.00 86.16           C  
ATOM    763  HG2 PRO A  49      35.896 -17.335  -5.364  1.00 86.16           H  
ATOM    764  HG3 PRO A  49      34.423 -16.827  -4.483  1.00 86.16           H  
ATOM    765  CD  PRO A  49      35.579 -15.207  -5.396  1.00 86.16           C  
ATOM    766  HD2 PRO A  49      36.569 -15.176  -4.941  1.00 86.16           H  
ATOM    767  HD3 PRO A  49      34.915 -14.529  -4.862  1.00 86.16           H  
ATOM    768  N   ARG A  50      34.525 -15.875  -9.979  1.00 81.28           N  
ATOM    769  H   ARG A  50      35.327 -16.489 -10.012  1.00 81.28           H  
ATOM    770  CA  ARG A  50      33.964 -15.381 -11.247  1.00 81.28           C  
ATOM    771  HA  ARG A  50      33.121 -14.731 -11.012  1.00 81.28           H  
ATOM    772  C   ARG A  50      33.380 -16.462 -12.153  1.00 81.28           C  
ATOM    773  CB  ARG A  50      35.022 -14.516 -11.968  1.00 81.28           C  
ATOM    774  HB2 ARG A  50      35.333 -13.711 -11.302  1.00 81.28           H  
ATOM    775  HB3 ARG A  50      34.575 -14.064 -12.853  1.00 81.28           H  
ATOM    776  O   ARG A  50      32.786 -16.105 -13.162  1.00 81.28           O  
ATOM    777  CG  ARG A  50      36.258 -15.327 -12.385  1.00 81.28           C  
ATOM    778  HG2 ARG A  50      36.715 -15.771 -11.501  1.00 81.28           H  
ATOM    779  HG3 ARG A  50      35.938 -16.130 -13.049  1.00 81.28           H  
ATOM    780  CD  ARG A  50      37.328 -14.480 -13.095  1.00 81.28           C  
ATOM    781  HD2 ARG A  50      36.902 -13.999 -13.976  1.00 81.28           H  
ATOM    782  HD3 ARG A  50      37.672 -13.707 -12.408  1.00 81.28           H  
ATOM    783  NE  ARG A  50      38.477 -15.327 -13.466  1.00 81.28           N  
ATOM    784  HE  ARG A  50      39.213 -15.354 -12.774  1.00 81.28           H  
ATOM    785  NH1 ARG A  50      37.528 -16.368 -15.291  1.00 81.28           N  
ATOM    786 HH11 ARG A  50      36.864 -15.612 -15.368  1.00 81.28           H  
ATOM    787 HH12 ARG A  50      37.317 -17.302 -15.613  1.00 81.28           H  
ATOM    788  NH2 ARG A  50      39.155 -17.374 -14.204  1.00 81.28           N  
ATOM    789 HH21 ARG A  50      39.736 -17.426 -13.379  1.00 81.28           H  
ATOM    790 HH22 ARG A  50      38.771 -18.225 -14.589  1.00 81.28           H  
ATOM    791  CZ  ARG A  50      38.405 -16.325 -14.328  1.00 81.28           C  
ATOM    792  N   GLU A  51      33.574 -17.747 -11.847  1.00 83.83           N  
ATOM    793  H   GLU A  51      33.989 -17.952 -10.949  1.00 83.83           H  
ATOM    794  CA  GLU A  51      33.102 -18.884 -12.662  1.00 83.83           C  
ATOM    795  HA  GLU A  51      32.709 -18.510 -13.608  1.00 83.83           H  
ATOM    796  C   GLU A  51      31.903 -19.575 -12.009  1.00 83.83           C  
ATOM    797  CB  GLU A  51      34.267 -19.845 -13.001  1.00 83.83           C  
ATOM    798  HB2 GLU A  51      33.869 -20.827 -13.260  1.00 83.83           H  
ATOM    799  HB3 GLU A  51      34.931 -19.943 -12.142  1.00 83.83           H  
ATOM    800  O   GLU A  51      30.799 -19.461 -12.532  1.00 83.83           O  
ATOM    801  CG  GLU A  51      35.035 -19.291 -14.212  1.00 83.83           C  
ATOM    802  HG2 GLU A  51      35.250 -18.240 -14.020  1.00 83.83           H  
ATOM    803  HG3 GLU A  51      34.376 -19.359 -15.077  1.00 83.83           H  
ATOM    804  CD  GLU A  51      36.358 -19.973 -14.585  1.00 83.83           C  
ATOM    805  OE1 GLU A  51      37.249 -19.222 -15.075  1.00 83.83           O  
ATOM    806  OE2 GLU A  51      36.465 -21.211 -14.472  1.00 83.83           O  
ATOM    807  N   ALA A  52      32.109 -20.198 -10.847  1.00 90.04           N  
ATOM    808  H   ALA A  52      33.042 -20.234 -10.462  1.00 90.04           H  
ATOM    809  CA  ALA A  52      31.050 -20.653  -9.951  1.00 90.04           C  
ATOM    810  HA  ALA A  52      30.091 -20.330 -10.355  1.00 90.04           H  
ATOM    811  C   ALA A  52      31.240 -20.005  -8.571  1.00 90.04           C  
ATOM    812  CB  ALA A  52      31.057 -22.185  -9.885  1.00 90.04           C  
ATOM    813  HB1 ALA A  52      30.898 -22.598 -10.881  1.00 90.04           H  
ATOM    814  HB2 ALA A  52      32.009 -22.537  -9.489  1.00 90.04           H  
ATOM    815  HB3 ALA A  52      30.253 -22.523  -9.230  1.00 90.04           H  
ATOM    816  O   ALA A  52      32.380 -19.763  -8.166  1.00 90.04           O  
ATOM    817  N   PHE A  53      30.148 -19.682  -7.877  1.00 90.38           N  
ATOM    818  H   PHE A  53      29.241 -19.887  -8.272  1.00 90.38           H  
ATOM    819  CA  PHE A  53      30.183 -19.087  -6.540  1.00 90.38           C  
ATOM    820  HA  PHE A  53      30.939 -19.614  -5.959  1.00 90.38           H  
ATOM    821  C   PHE A  53      28.854 -19.227  -5.790  1.00 90.38           C  
ATOM    822  CB  PHE A  53      30.593 -17.604  -6.623  1.00 90.38           C  
ATOM    823  HB2 PHE A  53      30.784 -17.241  -5.613  1.00 90.38           H  
ATOM    824  HB3 PHE A  53      31.538 -17.540  -7.162  1.00 90.38           H  
ATOM    825  O   PHE A  53      27.794 -19.430  -6.390  1.00 90.38           O  
ATOM    826  CG  PHE A  53      29.612 -16.659  -7.295  1.00 90.38           C  
ATOM    827  CD1 PHE A  53      29.687 -16.435  -8.683  1.00 90.38           C  
ATOM    828  HD1 PHE A  53      30.416 -16.969  -9.274  1.00 90.38           H  
ATOM    829  CD2 PHE A  53      28.661 -15.960  -6.526  1.00 90.38           C  
ATOM    830  HD2 PHE A  53      28.602 -16.119  -5.459  1.00 90.38           H  
ATOM    831  CE1 PHE A  53      28.819 -15.515  -9.298  1.00 90.38           C  
ATOM    832  HE1 PHE A  53      28.876 -15.344 -10.363  1.00 90.38           H  
ATOM    833  CE2 PHE A  53      27.793 -15.041  -7.141  1.00 90.38           C  
ATOM    834  HE2 PHE A  53      27.070 -14.504  -6.545  1.00 90.38           H  
ATOM    835  CZ  PHE A  53      27.875 -14.816  -8.526  1.00 90.38           C  
ATOM    836  HZ  PHE A  53      27.215 -14.099  -8.992  1.00 90.38           H  
ATOM    837  N   THR A  54      28.928 -19.045  -4.472  1.00 91.43           N  
ATOM    838  H   THR A  54      29.842 -18.896  -4.069  1.00 91.43           H  
ATOM    839  CA  THR A  54      27.771 -18.878  -3.585  1.00 91.43           C  
ATOM    840  HA  THR A  54      26.880 -18.692  -4.186  1.00 91.43           H  
ATOM    841  C   THR A  54      28.002 -17.679  -2.679  1.00 91.43           C  
ATOM    842  CB  THR A  54      27.508 -20.126  -2.730  1.00 91.43           C  
ATOM    843  HB  THR A  54      28.331 -20.275  -2.032  1.00 91.43           H  
ATOM    844  O   THR A  54      29.095 -17.521  -2.130  1.00 91.43           O  
ATOM    845  CG2 THR A  54      26.214 -20.025  -1.926  1.00 91.43           C  
ATOM    846 HG21 THR A  54      26.331 -19.308  -1.113  1.00 91.43           H  
ATOM    847 HG22 THR A  54      25.389 -19.710  -2.565  1.00 91.43           H  
ATOM    848 HG23 THR A  54      25.985 -20.998  -1.492  1.00 91.43           H  
ATOM    849  OG1 THR A  54      27.417 -21.259  -3.558  1.00 91.43           O  
ATOM    850  HG1 THR A  54      28.291 -21.391  -3.933  1.00 91.43           H  
ATOM    851  N   VAL A  55      26.970 -16.856  -2.512  1.00 91.31           N  
ATOM    852  H   VAL A  55      26.108 -17.074  -2.991  1.00 91.31           H  
ATOM    853  CA  VAL A  55      26.901 -15.796  -1.502  1.00 91.31           C  
ATOM    854  HA  VAL A  55      27.812 -15.814  -0.904  1.00 91.31           H  
ATOM    855  C   VAL A  55      25.738 -16.088  -0.566  1.00 91.31           C  
ATOM    856  CB  VAL A  55      26.803 -14.404  -2.155  1.00 91.31           C  
ATOM    857  HB  VAL A  55      27.695 -14.294  -2.772  1.00 91.31           H  
ATOM    858  O   VAL A  55      24.648 -16.405  -1.032  1.00 91.31           O  
ATOM    859  CG1 VAL A  55      25.603 -14.190  -3.088  1.00 91.31           C  
ATOM    860 HG11 VAL A  55      25.664 -13.200  -3.541  1.00 91.31           H  
ATOM    861 HG12 VAL A  55      24.668 -14.271  -2.533  1.00 91.31           H  
ATOM    862 HG13 VAL A  55      25.614 -14.935  -3.883  1.00 91.31           H  
ATOM    863  CG2 VAL A  55      26.826 -13.286  -1.105  1.00 91.31           C  
ATOM    864 HG21 VAL A  55      25.933 -13.334  -0.482  1.00 91.31           H  
ATOM    865 HG22 VAL A  55      27.704 -13.399  -0.468  1.00 91.31           H  
ATOM    866 HG23 VAL A  55      26.862 -12.314  -1.597  1.00 91.31           H  
ATOM    867  N   GLU A  56      25.959 -15.981   0.738  1.00 88.64           N  
ATOM    868  H   GLU A  56      26.889 -15.763   1.065  1.00 88.64           H  
ATOM    869  CA  GLU A  56      24.925 -16.161   1.762  1.00 88.64           C  
ATOM    870  HA  GLU A  56      23.948 -16.001   1.307  1.00 88.64           H  
ATOM    871  C   GLU A  56      25.072 -15.101   2.861  1.00 88.64           C  
ATOM    872  CB  GLU A  56      24.929 -17.604   2.302  1.00 88.64           C  
ATOM    873  HB2 GLU A  56      24.100 -17.718   3.000  1.00 88.64           H  
ATOM    874  HB3 GLU A  56      24.770 -18.284   1.465  1.00 88.64           H  
ATOM    875  O   GLU A  56      26.187 -14.689   3.202  1.00 88.64           O  
ATOM    876  CG  GLU A  56      26.241 -17.973   3.003  1.00 88.64           C  
ATOM    877  HG2 GLU A  56      27.051 -17.755   2.307  1.00 88.64           H  
ATOM    878  HG3 GLU A  56      26.359 -17.343   3.885  1.00 88.64           H  
ATOM    879  CD  GLU A  56      26.376 -19.445   3.420  1.00 88.64           C  
ATOM    880  OE1 GLU A  56      27.512 -19.801   3.817  1.00 88.64           O  
ATOM    881  OE2 GLU A  56      25.409 -20.224   3.275  1.00 88.64           O  
ATOM    882  N   ALA A  57      23.946 -14.610   3.377  1.00 89.27           N  
ATOM    883  H   ALA A  57      23.062 -14.952   3.028  1.00 89.27           H  
ATOM    884  CA  ALA A  57      23.905 -13.549   4.372  1.00 89.27           C  
ATOM    885  HA  ALA A  57      24.811 -13.609   4.974  1.00 89.27           H  
ATOM    886  C   ALA A  57      22.701 -13.682   5.312  1.00 89.27           C  
ATOM    887  CB  ALA A  57      23.876 -12.193   3.653  1.00 89.27           C  
ATOM    888  HB1 ALA A  57      23.878 -11.391   4.391  1.00 89.27           H  
ATOM    889  HB2 ALA A  57      24.752 -12.094   3.012  1.00 89.27           H  
ATOM    890  HB3 ALA A  57      22.975 -12.119   3.045  1.00 89.27           H  
ATOM    891  O   ALA A  57      21.586 -13.972   4.881  1.00 89.27           O  
ATOM    892  N   TRP A  58      22.915 -13.371   6.591  1.00 89.44           N  
ATOM    893  H   TRP A  58      23.847 -13.077   6.847  1.00 89.44           H  
ATOM    894  CA  TRP A  58      21.832 -13.159   7.557  1.00 89.44           C  
ATOM    895  HA  TRP A  58      20.948 -13.716   7.246  1.00 89.44           H  
ATOM    896  C   TRP A  58      21.466 -11.680   7.588  1.00 89.44           C  
ATOM    897  CB  TRP A  58      22.237 -13.671   8.942  1.00 89.44           C  
ATOM    898  HB2 TRP A  58      21.577 -13.223   9.684  1.00 89.44           H  
ATOM    899  HB3 TRP A  58      23.254 -13.354   9.174  1.00 89.44           H  
ATOM    900  O   TRP A  58      22.325 -10.838   7.869  1.00 89.44           O  
ATOM    901  CG  TRP A  58      22.125 -15.154   9.087  1.00 89.44           C  
ATOM    902  CD1 TRP A  58      23.111 -16.056   8.881  1.00 89.44           C  
ATOM    903  HD1 TRP A  58      24.122 -15.821   8.584  1.00 89.44           H  
ATOM    904  CD2 TRP A  58      20.928 -15.932   9.400  1.00 89.44           C  
ATOM    905  CE2 TRP A  58      21.277 -17.315   9.386  1.00 89.44           C  
ATOM    906  CE3 TRP A  58      19.574 -15.609   9.651  1.00 89.44           C  
ATOM    907  HE3 TRP A  58      19.260 -14.576   9.624  1.00 89.44           H  
ATOM    908  NE1 TRP A  58      22.615 -17.333   9.060  1.00 89.44           N  
ATOM    909  HE1 TRP A  58      23.142 -18.172   8.868  1.00 89.44           H  
ATOM    910  CH2 TRP A  58      19.002 -17.975   9.850  1.00 89.44           C  
ATOM    911  HH2 TRP A  58      18.257 -18.750   9.957  1.00 89.44           H  
ATOM    912  CZ2 TRP A  58      20.341 -18.329   9.621  1.00 89.44           C  
ATOM    913  HZ2 TRP A  58      20.628 -19.369   9.574  1.00 89.44           H  
ATOM    914  CZ3 TRP A  58      18.618 -16.621   9.863  1.00 89.44           C  
ATOM    915  HZ3 TRP A  58      17.577 -16.367   9.992  1.00 89.44           H  
ATOM    916  N   VAL A  59      20.204 -11.358   7.307  1.00 88.35           N  
ATOM    917  H   VAL A  59      19.555 -12.102   7.095  1.00 88.35           H  
ATOM    918  CA  VAL A  59      19.725  -9.983   7.112  1.00 88.35           C  
ATOM    919  HA  VAL A  59      20.484  -9.285   7.467  1.00 88.35           H  
ATOM    920  C   VAL A  59      18.449  -9.751   7.920  1.00 88.35           C  
ATOM    921  CB  VAL A  59      19.477  -9.695   5.613  1.00 88.35           C  
ATOM    922  HB  VAL A  59      18.593 -10.241   5.284  1.00 88.35           H  
ATOM    923  O   VAL A  59      17.574 -10.609   7.953  1.00 88.35           O  
ATOM    924  CG1 VAL A  59      19.247  -8.197   5.370  1.00 88.35           C  
ATOM    925 HG11 VAL A  59      20.109  -7.627   5.716  1.00 88.35           H  
ATOM    926 HG12 VAL A  59      18.354  -7.863   5.898  1.00 88.35           H  
ATOM    927 HG13 VAL A  59      19.097  -8.011   4.307  1.00 88.35           H  
ATOM    928  CG2 VAL A  59      20.655 -10.118   4.723  1.00 88.35           C  
ATOM    929 HG21 VAL A  59      21.569  -9.616   5.042  1.00 88.35           H  
ATOM    930 HG22 VAL A  59      20.797 -11.198   4.775  1.00 88.35           H  
ATOM    931 HG23 VAL A  59      20.440  -9.875   3.683  1.00 88.35           H  
ATOM    932  N   LYS A  60      18.328  -8.578   8.546  1.00 90.28           N  
ATOM    933  H   LYS A  60      19.118  -7.950   8.507  1.00 90.28           H  
ATOM    934  CA  LYS A  60      17.114  -8.107   9.227  1.00 90.28           C  
ATOM    935  HA  LYS A  60      16.303  -8.814   9.051  1.00 90.28           H  
ATOM    936  C   LYS A  60      16.711  -6.744   8.652  1.00 90.28           C  
ATOM    937  CB  LYS A  60      17.362  -8.081  10.739  1.00 90.28           C  
ATOM    938  HB2 LYS A  60      18.111  -7.324  10.969  1.00 90.28           H  
ATOM    939  HB3 LYS A  60      17.736  -9.059  11.044  1.00 90.28           H  
ATOM    940  O   LYS A  60      17.159  -5.713   9.161  1.00 90.28           O  
ATOM    941  CG  LYS A  60      16.099  -7.775  11.543  1.00 90.28           C  
ATOM    942  HG2 LYS A  60      15.727  -6.782  11.293  1.00 90.28           H  
ATOM    943  HG3 LYS A  60      15.334  -8.507  11.286  1.00 90.28           H  
ATOM    944  CD  LYS A  60      16.378  -7.846  13.049  1.00 90.28           C  
ATOM    945  HD2 LYS A  60      16.965  -6.981  13.360  1.00 90.28           H  
ATOM    946  HD3 LYS A  60      16.914  -8.767  13.278  1.00 90.28           H  
ATOM    947  CE  LYS A  60      15.015  -7.866  13.730  1.00 90.28           C  
ATOM    948  HE2 LYS A  60      14.464  -6.966  13.454  1.00 90.28           H  
ATOM    949  HE3 LYS A  60      14.474  -8.718  13.318  1.00 90.28           H  
ATOM    950  NZ  LYS A  60      15.064  -8.009  15.199  1.00 90.28           N  
ATOM    951  HZ1 LYS A  60      15.534  -8.868  15.445  1.00 90.28           H  
ATOM    952  HZ2 LYS A  60      15.527  -7.218  15.623  1.00 90.28           H  
ATOM    953  HZ3 LYS A  60      14.115  -8.066  15.542  1.00 90.28           H  
ATOM    954  N   PRO A  61      15.951  -6.710   7.544  1.00 89.56           N  
ATOM    955  CA  PRO A  61      15.583  -5.464   6.875  1.00 89.56           C  
ATOM    956  HA  PRO A  61      16.466  -4.847   6.708  1.00 89.56           H  
ATOM    957  C   PRO A  61      14.564  -4.660   7.696  1.00 89.56           C  
ATOM    958  CB  PRO A  61      15.010  -5.906   5.526  1.00 89.56           C  
ATOM    959  HB2 PRO A  61      14.275  -5.202   5.135  1.00 89.56           H  
ATOM    960  HB3 PRO A  61      15.824  -6.048   4.815  1.00 89.56           H  
ATOM    961  O   PRO A  61      13.618  -5.222   8.249  1.00 89.56           O  
ATOM    962  CG  PRO A  61      14.395  -7.269   5.840  1.00 89.56           C  
ATOM    963  HG2 PRO A  61      13.425  -7.133   6.317  1.00 89.56           H  
ATOM    964  HG3 PRO A  61      14.309  -7.894   4.951  1.00 89.56           H  
ATOM    965  CD  PRO A  61      15.364  -7.857   6.859  1.00 89.56           C  
ATOM    966  HD2 PRO A  61      14.818  -8.502   7.547  1.00 89.56           H  
ATOM    967  HD3 PRO A  61      16.141  -8.427   6.349  1.00 89.56           H  
ATOM    968  N   GLU A  62      14.709  -3.334   7.738  1.00 87.41           N  
ATOM    969  H   GLU A  62      15.511  -2.910   7.292  1.00 87.41           H  
ATOM    970  CA  GLU A  62      13.653  -2.460   8.273  1.00 87.41           C  
ATOM    971  HA  GLU A  62      13.255  -2.919   9.178  1.00 87.41           H  
ATOM    972  C   GLU A  62      12.470  -2.336   7.292  1.00 87.41           C  
ATOM    973  CB  GLU A  62      14.202  -1.075   8.672  1.00 87.41           C  
ATOM    974  HB2 GLU A  62      13.353  -0.445   8.935  1.00 87.41           H  
ATOM    975  HB3 GLU A  62      14.721  -0.625   7.826  1.00 87.41           H  
ATOM    976  O   GLU A  62      12.614  -2.535   6.079  1.00 87.41           O  
ATOM    977  CG  GLU A  62      15.142  -1.145   9.888  1.00 87.41           C  
ATOM    978  HG2 GLU A  62      16.089  -1.581   9.568  1.00 87.41           H  
ATOM    979  HG3 GLU A  62      14.699  -1.812  10.627  1.00 87.41           H  
ATOM    980  CD  GLU A  62      15.408   0.219  10.553  1.00 87.41           C  
ATOM    981  OE1 GLU A  62      15.707   0.229  11.765  1.00 87.41           O  
ATOM    982  OE2 GLU A  62      15.323   1.265   9.871  1.00 87.41           O  
ATOM    983  N   GLY A  63      11.284  -1.998   7.804  1.00 80.50           N  
ATOM    984  H   GLY A  63      11.200  -1.848   8.800  1.00 80.50           H  
ATOM    985  CA  GLY A  63      10.117  -1.667   6.983  1.00 80.50           C  
ATOM    986  HA2 GLY A  63       9.251  -1.547   7.635  1.00 80.50           H  
ATOM    987  HA3 GLY A  63       9.906  -2.482   6.291  1.00 80.50           H  
ATOM    988  C   GLY A  63      10.328  -0.374   6.186  1.00 80.50           C  
ATOM    989  O   GLY A  63      10.912   0.576   6.703  1.00 80.50           O  
ATOM    990  N   GLY A  64       9.905  -0.340   4.920  1.00 80.04           N  
ATOM    991  H   GLY A  64       9.393  -1.137   4.570  1.00 80.04           H  
ATOM    992  CA  GLY A  64      10.128   0.795   4.014  1.00 80.04           C  
ATOM    993  HA2 GLY A  64       9.794   1.711   4.501  1.00 80.04           H  
ATOM    994  HA3 GLY A  64       9.524   0.657   3.118  1.00 80.04           H  
ATOM    995  C   GLY A  64      11.602   0.974   3.615  1.00 80.04           C  
ATOM    996  O   GLY A  64      12.324   1.762   4.224  1.00 80.04           O  
ATOM    997  N   GLN A  65      12.067   0.237   2.601  1.00 85.00           N  
ATOM    998  H   GLN A  65      11.427  -0.400   2.150  1.00 85.00           H  
ATOM    999  CA  GLN A  65      13.422   0.364   2.028  1.00 85.00           C  
ATOM   1000  HA  GLN A  65      14.125   0.617   2.822  1.00 85.00           H  
ATOM   1001  C   GLN A  65      13.522   1.478   0.964  1.00 85.00           C  
ATOM   1002  CB  GLN A  65      13.847  -0.988   1.414  1.00 85.00           C  
ATOM   1003  HB2 GLN A  65      14.776  -0.865   0.858  1.00 85.00           H  
ATOM   1004  HB3 GLN A  65      13.084  -1.314   0.707  1.00 85.00           H  
ATOM   1005  O   GLN A  65      12.513   2.017   0.513  1.00 85.00           O  
ATOM   1006  CG  GLN A  65      14.071  -2.103   2.441  1.00 85.00           C  
ATOM   1007  HG2 GLN A  65      13.160  -2.234   3.026  1.00 85.00           H  
ATOM   1008  HG3 GLN A  65      14.265  -3.036   1.914  1.00 85.00           H  
ATOM   1009  CD  GLN A  65      15.240  -1.838   3.383  1.00 85.00           C  
ATOM   1010  NE2 GLN A  65      15.040  -2.008   4.666  1.00 85.00           N  
ATOM   1011 HE21 GLN A  65      14.132  -2.256   5.032  1.00 85.00           H  
ATOM   1012 HE22 GLN A  65      15.839  -1.905   5.275  1.00 85.00           H  
ATOM   1013  OE1 GLN A  65      16.343  -1.479   2.989  1.00 85.00           O  
ATOM   1014  N   ASN A  66      14.743   1.749   0.486  1.00 83.00           N  
ATOM   1015  H   ASN A  66      15.529   1.268   0.900  1.00 83.00           H  
ATOM   1016  CA  ASN A  66      14.953   2.351  -0.838  1.00 83.00           C  
ATOM   1017  HA  ASN A  66      14.326   3.238  -0.934  1.00 83.00           H  
ATOM   1018  C   ASN A  66      14.546   1.351  -1.945  1.00 83.00           C  
ATOM   1019  CB  ASN A  66      16.428   2.772  -0.978  1.00 83.00           C  
ATOM   1020  HB2 ASN A  66      16.602   3.141  -1.989  1.00 83.00           H  
ATOM   1021  HB3 ASN A  66      17.067   1.902  -0.828  1.00 83.00           H  
ATOM   1022  O   ASN A  66      14.486   0.142  -1.702  1.00 83.00           O  
ATOM   1023  CG  ASN A  66      16.840   3.880  -0.021  1.00 83.00           C  
ATOM   1024  ND2 ASN A  66      18.066   3.882   0.435  1.00 83.00           N  
ATOM   1025 HD21 ASN A  66      18.620   3.044   0.326  1.00 83.00           H  
ATOM   1026 HD22 ASN A  66      18.286   4.611   1.097  1.00 83.00           H  
ATOM   1027  OD1 ASN A  66      16.086   4.753   0.356  1.00 83.00           O  
ATOM   1028  N   ASN A  67      14.286   1.821  -3.171  1.00 83.01           N  
ATOM   1029  H   ASN A  67      14.365   2.814  -3.338  1.00 83.01           H  
ATOM   1030  CA  ASN A  67      13.901   0.943  -4.285  1.00 83.01           C  
ATOM   1031  HA  ASN A  67      14.023  -0.093  -3.969  1.00 83.01           H  
ATOM   1032  C   ASN A  67      14.752   1.161  -5.557  1.00 83.01           C  
ATOM   1033  CB  ASN A  67      12.400   1.115  -4.576  1.00 83.01           C  
ATOM   1034  HB2 ASN A  67      11.837   1.032  -3.647  1.00 83.01           H  
ATOM   1035  HB3 ASN A  67      12.223   2.104  -4.997  1.00 83.01           H  
ATOM   1036  O   ASN A  67      14.517   2.146  -6.258  1.00 83.01           O  
ATOM   1037  CG  ASN A  67      11.888   0.054  -5.539  1.00 83.01           C  
ATOM   1038  ND2 ASN A  67      10.795   0.312  -6.215  1.00 83.01           N  
ATOM   1039 HD21 ASN A  67      10.447  -0.431  -6.804  1.00 83.01           H  
ATOM   1040 HD22 ASN A  67      10.338   1.207  -6.119  1.00 83.01           H  
ATOM   1041  OD1 ASN A  67      12.430  -1.033  -5.678  1.00 83.01           O  
ATOM   1042  N   PRO A  68      15.665   0.234  -5.916  1.00 83.48           N  
ATOM   1043  CA  PRO A  68      16.113  -0.919  -5.127  1.00 83.48           C  
ATOM   1044  HA  PRO A  68      15.264  -1.508  -4.779  1.00 83.48           H  
ATOM   1045  C   PRO A  68      16.970  -0.511  -3.914  1.00 83.48           C  
ATOM   1046  CB  PRO A  68      16.915  -1.779  -6.112  1.00 83.48           C  
ATOM   1047  HB2 PRO A  68      16.235  -2.425  -6.668  1.00 83.48           H  
ATOM   1048  HB3 PRO A  68      17.683  -2.374  -5.619  1.00 83.48           H  
ATOM   1049  O   PRO A  68      17.521   0.588  -3.860  1.00 83.48           O  
ATOM   1050  CG  PRO A  68      17.518  -0.744  -7.059  1.00 83.48           C  
ATOM   1051  HG2 PRO A  68      18.397  -0.293  -6.598  1.00 83.48           H  
ATOM   1052  HG3 PRO A  68      17.770  -1.175  -8.028  1.00 83.48           H  
ATOM   1053  CD  PRO A  68      16.398   0.291  -7.173  1.00 83.48           C  
ATOM   1054  HD2 PRO A  68      16.807   1.285  -7.349  1.00 83.48           H  
ATOM   1055  HD3 PRO A  68      15.727   0.020  -7.988  1.00 83.48           H  
ATOM   1056  N   ALA A  69      17.128  -1.437  -2.971  1.00 89.88           N  
ATOM   1057  H   ALA A  69      16.595  -2.291  -3.057  1.00 89.88           H  
ATOM   1058  CA  ALA A  69      18.095  -1.385  -1.880  1.00 89.88           C  
ATOM   1059  HA  ALA A  69      18.655  -0.450  -1.920  1.00 89.88           H  
ATOM   1060  C   ALA A  69      19.079  -2.557  -2.021  1.00 89.88           C  
ATOM   1061  CB  ALA A  69      17.339  -1.429  -0.549  1.00 89.88           C  
ATOM   1062  HB1 ALA A  69      16.742  -0.524  -0.438  1.00 89.88           H  
ATOM   1063  HB2 ALA A  69      18.050  -1.483   0.275  1.00 89.88           H  
ATOM   1064  HB3 ALA A  69      16.685  -2.301  -0.513  1.00 89.88           H  
ATOM   1065  O   ALA A  69      18.657  -3.714  -2.077  1.00 89.88           O  
ATOM   1066  N   ILE A  70      20.383  -2.283  -2.091  1.00 89.80           N  
ATOM   1067  H   ILE A  70      20.677  -1.321  -2.008  1.00 89.80           H  
ATOM   1068  CA  ILE A  70      21.416  -3.314  -2.268  1.00 89.80           C  
ATOM   1069  HA  ILE A  70      20.957  -4.211  -2.685  1.00 89.80           H  
ATOM   1070  C   ILE A  70      22.015  -3.707  -0.919  1.00 89.80           C  
ATOM   1071  CB  ILE A  70      22.497  -2.857  -3.266  1.00 89.80           C  
ATOM   1072  HB  ILE A  70      22.970  -1.961  -2.863  1.00 89.80           H  
ATOM   1073  O   ILE A  70      22.603  -2.884  -0.221  1.00 89.80           O  
ATOM   1074  CG1 ILE A  70      21.924  -2.482  -4.650  1.00 89.80           C  
ATOM   1075 HG12 ILE A  70      22.752  -2.378  -5.351  1.00 89.80           H  
ATOM   1076 HG13 ILE A  70      21.428  -1.515  -4.575  1.00 89.80           H  
ATOM   1077  CG2 ILE A  70      23.600  -3.922  -3.414  1.00 89.80           C  
ATOM   1078 HG21 ILE A  70      24.094  -4.095  -2.458  1.00 89.80           H  
ATOM   1079 HG22 ILE A  70      24.370  -3.557  -4.095  1.00 89.80           H  
ATOM   1080 HG23 ILE A  70      23.190  -4.863  -3.781  1.00 89.80           H  
ATOM   1081  CD1 ILE A  70      20.936  -3.475  -5.265  1.00 89.80           C  
ATOM   1082 HD11 ILE A  70      20.004  -3.482  -4.699  1.00 89.80           H  
ATOM   1083 HD12 ILE A  70      20.721  -3.168  -6.288  1.00 89.80           H  
ATOM   1084 HD13 ILE A  70      21.360  -4.479  -5.273  1.00 89.80           H  
ATOM   1085  N   ILE A  71      21.913  -4.992  -0.584  1.00 89.26           N  
ATOM   1086  H   ILE A  71      21.497  -5.626  -1.251  1.00 89.26           H  
ATOM   1087  CA  ILE A  71      22.518  -5.574   0.619  1.00 89.26           C  
ATOM   1088  HA  ILE A  71      22.447  -4.862   1.441  1.00 89.26           H  
ATOM   1089  C   ILE A  71      24.007  -5.834   0.354  1.00 89.26           C  
ATOM   1090  CB  ILE A  71      21.755  -6.860   1.021  1.00 89.26           C  
ATOM   1091  HB  ILE A  71      21.774  -7.547   0.175  1.00 89.26           H  
ATOM   1092  O   ILE A  71      24.864  -5.379   1.113  1.00 89.26           O  
ATOM   1093  CG1 ILE A  71      20.279  -6.552   1.375  1.00 89.26           C  
ATOM   1094 HG12 ILE A  71      20.227  -6.144   2.385  1.00 89.26           H  
ATOM   1095 HG13 ILE A  71      19.872  -5.799   0.700  1.00 89.26           H  
ATOM   1096  CG2 ILE A  71      22.440  -7.553   2.213  1.00 89.26           C  
ATOM   1097 HG21 ILE A  71      21.899  -8.459   2.486  1.00 89.26           H  
ATOM   1098 HG22 ILE A  71      22.464  -6.882   3.073  1.00 89.26           H  
ATOM   1099 HG23 ILE A  71      23.459  -7.846   1.960  1.00 89.26           H  
ATOM   1100  CD1 ILE A  71      19.364  -7.779   1.280  1.00 89.26           C  
ATOM   1101 HD11 ILE A  71      18.342  -7.475   1.506  1.00 89.26           H  
ATOM   1102 HD12 ILE A  71      19.396  -8.194   0.272  1.00 89.26           H  
ATOM   1103 HD13 ILE A  71      19.669  -8.546   1.991  1.00 89.26           H  
ATOM   1104  N   ALA A  72      24.311  -6.518  -0.753  1.00 89.78           N  
ATOM   1105  H   ALA A  72      23.555  -6.811  -1.356  1.00 89.78           H  
ATOM   1106  CA  ALA A  72      25.666  -6.850  -1.187  1.00 89.78           C  
ATOM   1107  HA  ALA A  72      26.348  -6.067  -0.856  1.00 89.78           H  
ATOM   1108  C   ALA A  72      25.744  -6.953  -2.718  1.00 89.78           C  
ATOM   1109  CB  ALA A  72      26.072  -8.181  -0.537  1.00 89.78           C  
ATOM   1110  HB1 ALA A  72      27.098  -8.428  -0.811  1.00 89.78           H  
ATOM   1111  HB2 ALA A  72      25.411  -8.979  -0.877  1.00 89.78           H  
ATOM   1112  HB3 ALA A  72      26.003  -8.102   0.547  1.00 89.78           H  
ATOM   1113  O   ALA A  72      24.792  -7.403  -3.353  1.00 89.78           O  
ATOM   1114  N   GLY A  73      26.873  -6.600  -3.332  1.00 89.41           N  
ATOM   1115  H   GLY A  73      27.612  -6.169  -2.795  1.00 89.41           H  
ATOM   1116  CA  GLY A  73      27.059  -6.786  -4.774  1.00 89.41           C  
ATOM   1117  HA2 GLY A  73      26.749  -7.795  -5.045  1.00 89.41           H  
ATOM   1118  HA3 GLY A  73      26.418  -6.094  -5.319  1.00 89.41           H  
ATOM   1119  C   GLY A  73      28.492  -6.592  -5.251  1.00 89.41           C  
ATOM   1120  O   GLY A  73      29.272  -5.868  -4.633  1.00 89.41           O  
ATOM   1121  N   VAL A  74      28.839  -7.230  -6.368  1.00 91.41           N  
ATOM   1122  H   VAL A  74      28.105  -7.724  -6.855  1.00 91.41           H  
ATOM   1123  CA  VAL A  74      30.103  -7.016  -7.084  1.00 91.41           C  
ATOM   1124  HA  VAL A  74      30.774  -6.434  -6.452  1.00 91.41           H  
ATOM   1125  C   VAL A  74      29.815  -6.213  -8.341  1.00 91.41           C  
ATOM   1126  CB  VAL A  74      30.817  -8.339  -7.406  1.00 91.41           C  
ATOM   1127  HB  VAL A  74      30.115  -9.018  -7.890  1.00 91.41           H  
ATOM   1128  O   VAL A  74      29.130  -6.699  -9.236  1.00 91.41           O  
ATOM   1129  CG1 VAL A  74      32.027  -8.150  -8.329  1.00 91.41           C  
ATOM   1130 HG11 VAL A  74      31.699  -7.807  -9.311  1.00 91.41           H  
ATOM   1131 HG12 VAL A  74      32.712  -7.422  -7.895  1.00 91.41           H  
ATOM   1132 HG13 VAL A  74      32.541  -9.103  -8.457  1.00 91.41           H  
ATOM   1133  CG2 VAL A  74      31.347  -8.976  -6.119  1.00 91.41           C  
ATOM   1134 HG21 VAL A  74      30.550  -9.014  -5.377  1.00 91.41           H  
ATOM   1135 HG22 VAL A  74      31.690  -9.991  -6.320  1.00 91.41           H  
ATOM   1136 HG23 VAL A  74      32.167  -8.383  -5.713  1.00 91.41           H  
ATOM   1137  N   PHE A  75      30.377  -5.008  -8.420  1.00 86.69           N  
ATOM   1138  H   PHE A  75      30.932  -4.698  -7.635  1.00 86.69           H  
ATOM   1139  CA  PHE A  75      30.069  -4.035  -9.473  1.00 86.69           C  
ATOM   1140  HA  PHE A  75      29.307  -4.445 -10.136  1.00 86.69           H  
ATOM   1141  C   PHE A  75      31.293  -3.700 -10.336  1.00 86.69           C  
ATOM   1142  CB  PHE A  75      29.483  -2.775  -8.818  1.00 86.69           C  
ATOM   1143  HB2 PHE A  75      30.216  -2.351  -8.133  1.00 86.69           H  
ATOM   1144  HB3 PHE A  75      29.296  -2.033  -9.595  1.00 86.69           H  
ATOM   1145  O   PHE A  75      32.424  -3.664  -9.832  1.00 86.69           O  
ATOM   1146  CG  PHE A  75      28.185  -3.022  -8.069  1.00 86.69           C  
ATOM   1147  CD1 PHE A  75      26.966  -3.021  -8.774  1.00 86.69           C  
ATOM   1148  HD1 PHE A  75      26.953  -2.836  -9.837  1.00 86.69           H  
ATOM   1149  CD2 PHE A  75      28.189  -3.281  -6.684  1.00 86.69           C  
ATOM   1150  HD2 PHE A  75      29.121  -3.323  -6.140  1.00 86.69           H  
ATOM   1151  CE1 PHE A  75      25.761  -3.277  -8.099  1.00 86.69           C  
ATOM   1152  HE1 PHE A  75      24.828  -3.278  -8.644  1.00 86.69           H  
ATOM   1153  CE2 PHE A  75      26.980  -3.515  -6.004  1.00 86.69           C  
ATOM   1154  HE2 PHE A  75      26.985  -3.702  -4.941  1.00 86.69           H  
ATOM   1155  CZ  PHE A  75      25.768  -3.523  -6.716  1.00 86.69           C  
ATOM   1156  HZ  PHE A  75      24.835  -3.718  -6.209  1.00 86.69           H  
ATOM   1157  N   ASP A  76      31.079  -3.397 -11.623  1.00 84.20           N  
ATOM   1158  H   ASP A  76      30.145  -3.484 -11.996  1.00 84.20           H  
ATOM   1159  CA  ASP A  76      32.106  -2.752 -12.453  1.00 84.20           C  
ATOM   1160  HA  ASP A  76      33.011  -3.352 -12.356  1.00 84.20           H  
ATOM   1161  C   ASP A  76      32.414  -1.344 -11.916  1.00 84.20           C  
ATOM   1162  CB  ASP A  76      31.734  -2.734 -13.952  1.00 84.20           C  
ATOM   1163  HB2 ASP A  76      31.259  -3.685 -14.197  1.00 84.20           H  
ATOM   1164  HB3 ASP A  76      31.011  -1.940 -14.142  1.00 84.20           H  
ATOM   1165  O   ASP A  76      31.517  -0.540 -11.665  1.00 84.20           O  
ATOM   1166  CG  ASP A  76      32.965  -2.560 -14.868  1.00 84.20           C  
ATOM   1167  OD1 ASP A  76      33.117  -3.362 -15.824  1.00 84.20           O  
ATOM   1168  OD2 ASP A  76      33.891  -1.787 -14.532  1.00 84.20           O  
ATOM   1169  N   ASN A  77      33.699  -1.063 -11.702  1.00 75.40           N  
ATOM   1170  H   ASN A  77      34.366  -1.797 -11.889  1.00 75.40           H  
ATOM   1171  CA  ASN A  77      34.199   0.237 -11.247  1.00 75.40           C  
ATOM   1172  HA  ASN A  77      33.363   0.930 -11.151  1.00 75.40           H  
ATOM   1173  C   ASN A  77      35.153   0.900 -12.268  1.00 75.40           C  
ATOM   1174  CB  ASN A  77      34.821   0.057  -9.848  1.00 75.40           C  
ATOM   1175  HB2 ASN A  77      35.430  -0.846  -9.819  1.00 75.40           H  
ATOM   1176  HB3 ASN A  77      35.468   0.909  -9.638  1.00 75.40           H  
ATOM   1177  O   ASN A  77      35.555   2.045 -12.071  1.00 75.40           O  
ATOM   1178  CG  ASN A  77      33.783   0.003  -8.734  1.00 75.40           C  
ATOM   1179  ND2 ASN A  77      33.035  -1.067  -8.597  1.00 75.40           N  
ATOM   1180 HD21 ASN A  77      32.329  -1.041  -7.876  1.00 75.40           H  
ATOM   1181 HD22 ASN A  77      33.080  -1.829  -9.258  1.00 75.40           H  
ATOM   1182  OD1 ASN A  77      33.646   0.924  -7.946  1.00 75.40           O  
ATOM   1183  N   CYS A  78      35.490   0.218 -13.370  1.00 77.01           N  
ATOM   1184  H   CYS A  78      35.020  -0.661 -13.532  1.00 77.01           H  
ATOM   1185  CA  CYS A  78      36.318   0.741 -14.466  1.00 77.01           C  
ATOM   1186  HA  CYS A  78      36.958   1.546 -14.104  1.00 77.01           H  
ATOM   1187  C   CYS A  78      35.486   1.286 -15.632  1.00 77.01           C  
ATOM   1188  CB  CYS A  78      37.196  -0.383 -15.007  1.00 77.01           C  
ATOM   1189  HB2 CYS A  78      36.556  -1.240 -15.215  1.00 77.01           H  
ATOM   1190  HB3 CYS A  78      37.622  -0.062 -15.957  1.00 77.01           H  
ATOM   1191  O   CYS A  78      35.896   2.246 -16.289  1.00 77.01           O  
ATOM   1192  SG  CYS A  78      38.562  -0.909 -13.952  1.00 77.01           S  
ATOM   1193  N   SER A  79      34.321   0.692 -15.912  1.00 69.88           N  
ATOM   1194  H   SER A  79      34.054  -0.133 -15.393  1.00 69.88           H  
ATOM   1195  CA  SER A  79      33.298   1.359 -16.713  1.00 69.88           C  
ATOM   1196  HA  SER A  79      33.773   1.843 -17.566  1.00 69.88           H  
ATOM   1197  C   SER A  79      32.666   2.440 -15.841  1.00 69.88           C  
ATOM   1198  CB  SER A  79      32.265   0.370 -17.273  1.00 69.88           C  
ATOM   1199  HB2 SER A  79      31.588   0.915 -17.931  1.00 69.88           H  
ATOM   1200  HB3 SER A  79      32.777  -0.393 -17.859  1.00 69.88           H  
ATOM   1201  O   SER A  79      31.752   2.160 -15.070  1.00 69.88           O  
ATOM   1202  OG  SER A  79      31.502  -0.264 -16.272  1.00 69.88           O  
ATOM   1203  HG  SER A  79      31.330   0.376 -15.577  1.00 69.88           H  
ATOM   1204  N   HIS A  80      33.202   3.659 -15.914  1.00 61.73           N  
ATOM   1205  H   HIS A  80      34.044   3.773 -16.461  1.00 61.73           H  
ATOM   1206  CA  HIS A  80      32.740   4.812 -15.139  1.00 61.73           C  
ATOM   1207  HA  HIS A  80      32.585   4.497 -14.107  1.00 61.73           H  
ATOM   1208  C   HIS A  80      31.382   5.322 -15.666  1.00 61.73           C  
ATOM   1209  CB  HIS A  80      33.830   5.889 -15.135  1.00 61.73           C  
ATOM   1210  HB2 HIS A  80      33.934   6.289 -16.144  1.00 61.73           H  
ATOM   1211  HB3 HIS A  80      33.483   6.697 -14.492  1.00 61.73           H  
ATOM   1212  O   HIS A  80      31.304   6.329 -16.362  1.00 61.73           O  
ATOM   1213  CG  HIS A  80      35.197   5.437 -14.660  1.00 61.73           C  
ATOM   1214  CD2 HIS A  80      36.393   5.838 -15.189  1.00 61.73           C  
ATOM   1215  HD2 HIS A  80      36.504   6.517 -16.022  1.00 61.73           H  
ATOM   1216  ND1 HIS A  80      35.500   4.598 -13.608  1.00 61.73           N  
ATOM   1217  HD1 HIS A  80      34.859   4.095 -13.013  1.00 61.73           H  
ATOM   1218  CE1 HIS A  80      36.837   4.508 -13.512  1.00 61.73           C  
ATOM   1219  HE1 HIS A  80      37.358   3.918 -12.773  1.00 61.73           H  
ATOM   1220  NE2 HIS A  80      37.432   5.244 -14.464  1.00 61.73           N  
ATOM   1221  N   THR A  81      30.353   4.523 -15.390  1.00 60.70           N  
ATOM   1222  H   THR A  81      30.572   3.707 -14.838  1.00 60.70           H  
ATOM   1223  CA  THR A  81      28.968   4.554 -15.880  1.00 60.70           C  
ATOM   1224  HA  THR A  81      28.577   5.571 -15.896  1.00 60.70           H  
ATOM   1225  C   THR A  81      28.133   3.675 -14.955  1.00 60.70           C  
ATOM   1226  CB  THR A  81      28.826   3.874 -17.261  1.00 60.70           C  
ATOM   1227  HB  THR A  81      27.781   3.609 -17.417  1.00 60.70           H  
ATOM   1228  O   THR A  81      28.655   2.676 -14.456  1.00 60.70           O  
ATOM   1229  CG2 THR A  81      29.237   4.766 -18.415  1.00 60.70           C  
ATOM   1230 HG21 THR A  81      28.660   5.690 -18.380  1.00 60.70           H  
ATOM   1231 HG22 THR A  81      30.296   5.004 -18.322  1.00 60.70           H  
ATOM   1232 HG23 THR A  81      29.051   4.260 -19.362  1.00 60.70           H  
ATOM   1233  OG1 THR A  81      29.611   2.693 -17.358  1.00 60.70           O  
ATOM   1234  HG1 THR A  81      29.563   2.289 -16.488  1.00 60.70           H  
ATOM   1235  N   VAL A  82      26.823   3.909 -14.850  1.00 66.23           N  
ATOM   1236  H   VAL A  82      26.436   4.755 -15.243  1.00 66.23           H  
ATOM   1237  CA  VAL A  82      25.904   2.845 -14.405  1.00 66.23           C  
ATOM   1238  HA  VAL A  82      26.206   2.524 -13.408  1.00 66.23           H  
ATOM   1239  C   VAL A  82      26.032   1.645 -15.360  1.00 66.23           C  
ATOM   1240  CB  VAL A  82      24.447   3.343 -14.321  1.00 66.23           C  
ATOM   1241  HB  VAL A  82      24.122   3.674 -15.307  1.00 66.23           H  
ATOM   1242  O   VAL A  82      25.908   1.792 -16.577  1.00 66.23           O  
ATOM   1243  CG1 VAL A  82      23.500   2.237 -13.836  1.00 66.23           C  
ATOM   1244 HG11 VAL A  82      23.819   1.863 -12.863  1.00 66.23           H  
ATOM   1245 HG12 VAL A  82      23.475   1.412 -14.547  1.00 66.23           H  
ATOM   1246 HG13 VAL A  82      22.488   2.631 -13.745  1.00 66.23           H  
ATOM   1247  CG2 VAL A  82      24.323   4.521 -13.344  1.00 66.23           C  
ATOM   1248 HG21 VAL A  82      23.283   4.842 -13.282  1.00 66.23           H  
ATOM   1249 HG22 VAL A  82      24.662   4.224 -12.352  1.00 66.23           H  
ATOM   1250 HG23 VAL A  82      24.916   5.369 -13.687  1.00 66.23           H  
ATOM   1251  N   SER A  83      26.328   0.460 -14.822  1.00 68.67           N  
ATOM   1252  H   SER A  83      26.457   0.400 -13.822  1.00 68.67           H  
ATOM   1253  CA  SER A  83      26.444  -0.787 -15.582  1.00 68.67           C  
ATOM   1254  HA  SER A  83      25.768  -0.746 -16.435  1.00 68.67           H  
ATOM   1255  C   SER A  83      26.058  -1.972 -14.703  1.00 68.67           C  
ATOM   1256  CB  SER A  83      27.884  -0.979 -16.085  1.00 68.67           C  
ATOM   1257  HB2 SER A  83      28.190  -0.095 -16.645  1.00 68.67           H  
ATOM   1258  HB3 SER A  83      28.559  -1.108 -15.239  1.00 68.67           H  
ATOM   1259  O   SER A  83      26.639  -2.159 -13.639  1.00 68.67           O  
ATOM   1260  OG  SER A  83      27.955  -2.115 -16.933  1.00 68.67           O  
ATOM   1261  HG  SER A  83      27.272  -2.013 -17.600  1.00 68.67           H  
ATOM   1262  N   ASP A  84      25.139  -2.814 -15.179  1.00 76.00           N  
ATOM   1263  H   ASP A  84      24.598  -2.538 -15.986  1.00 76.00           H  
ATOM   1264  CA  ASP A  84      24.652  -3.982 -14.426  1.00 76.00           C  
ATOM   1265  HA  ASP A  84      24.445  -3.662 -13.405  1.00 76.00           H  
ATOM   1266  C   ASP A  84      25.670  -5.144 -14.342  1.00 76.00           C  
ATOM   1267  CB  ASP A  84      23.330  -4.483 -15.034  1.00 76.00           C  
ATOM   1268  HB2 ASP A  84      22.911  -5.234 -14.363  1.00 76.00           H  
ATOM   1269  HB3 ASP A  84      23.545  -4.960 -15.990  1.00 76.00           H  
ATOM   1270  O   ASP A  84      25.339  -6.222 -13.853  1.00 76.00           O  
ATOM   1271  CG  ASP A  84      22.273  -3.396 -15.238  1.00 76.00           C  
ATOM   1272  OD1 ASP A  84      21.701  -3.372 -16.352  1.00 76.00           O  
ATOM   1273  OD2 ASP A  84      22.073  -2.590 -14.306  1.00 76.00           O  
ATOM   1274  N   LYS A  85      26.892  -4.965 -14.867  1.00 85.36           N  
ATOM   1275  H   LYS A  85      27.134  -4.021 -15.132  1.00 85.36           H  
ATOM   1276  CA  LYS A  85      27.932  -6.003 -14.960  1.00 85.36           C  
ATOM   1277  HA  LYS A  85      27.504  -6.885 -15.438  1.00 85.36           H  
ATOM   1278  C   LYS A  85      28.433  -6.436 -13.585  1.00 85.36           C  
ATOM   1279  CB  LYS A  85      29.109  -5.512 -15.811  1.00 85.36           C  
ATOM   1280  HB2 LYS A  85      29.953  -6.189 -15.676  1.00 85.36           H  
ATOM   1281  HB3 LYS A  85      29.404  -4.517 -15.479  1.00 85.36           H  
ATOM   1282  O   LYS A  85      28.907  -5.613 -12.799  1.00 85.36           O  
ATOM   1283  CG  LYS A  85      28.748  -5.483 -17.297  1.00 85.36           C  
ATOM   1284  HG2 LYS A  85      28.532  -6.497 -17.634  1.00 85.36           H  
ATOM   1285  HG3 LYS A  85      27.865  -4.864 -17.451  1.00 85.36           H  
ATOM   1286  CD  LYS A  85      29.914  -4.914 -18.107  1.00 85.36           C  
ATOM   1287  HD2 LYS A  85      30.132  -3.903 -17.763  1.00 85.36           H  
ATOM   1288  HD3 LYS A  85      30.797  -5.538 -17.971  1.00 85.36           H  
ATOM   1289  CE  LYS A  85      29.507  -4.891 -19.578  1.00 85.36           C  
ATOM   1290  HE2 LYS A  85      28.624  -4.259 -19.677  1.00 85.36           H  
ATOM   1291  HE3 LYS A  85      29.234  -5.900 -19.889  1.00 85.36           H  
ATOM   1292  NZ  LYS A  85      30.594  -4.366 -20.428  1.00 85.36           N  
ATOM   1293  HZ1 LYS A  85      30.219  -4.139 -21.338  1.00 85.36           H  
ATOM   1294  HZ2 LYS A  85      30.973  -3.524 -20.019  1.00 85.36           H  
ATOM   1295  HZ3 LYS A  85      31.325  -5.052 -20.550  1.00 85.36           H  
ATOM   1296  N   GLY A  86      28.422  -7.749 -13.362  1.00 83.21           N  
ATOM   1297  H   GLY A  86      28.013  -8.337 -14.074  1.00 83.21           H  
ATOM   1298  CA  GLY A  86      28.685  -8.375 -12.070  1.00 83.21           C  
ATOM   1299  HA2 GLY A  86      29.092  -7.638 -11.378  1.00 83.21           H  
ATOM   1300  HA3 GLY A  86      29.418  -9.172 -12.192  1.00 83.21           H  
ATOM   1301  C   GLY A  86      27.408  -8.983 -11.490  1.00 83.21           C  
ATOM   1302  O   GLY A  86      26.682  -9.675 -12.207  1.00 83.21           O  
ATOM   1303  N   TRP A  87      27.150  -8.769 -10.200  1.00 88.58           N  
ATOM   1304  H   TRP A  87      27.747  -8.141  -9.681  1.00 88.58           H  
ATOM   1305  CA  TRP A  87      25.935  -9.247  -9.531  1.00 88.58           C  
ATOM   1306  HA  TRP A  87      25.115  -9.190 -10.247  1.00 88.58           H  
ATOM   1307  C   TRP A  87      25.551  -8.372  -8.334  1.00 88.58           C  
ATOM   1308  CB  TRP A  87      26.101 -10.712  -9.090  1.00 88.58           C  
ATOM   1309  HB2 TRP A  87      26.283 -11.325  -9.973  1.00 88.58           H  
ATOM   1310  HB3 TRP A  87      25.162 -11.056  -8.656  1.00 88.58           H  
ATOM   1311  O   TRP A  87      26.401  -7.705  -7.746  1.00 88.58           O  
ATOM   1312  CG  TRP A  87      27.193 -10.965  -8.097  1.00 88.58           C  
ATOM   1313  CD1 TRP A  87      28.437 -11.388  -8.406  1.00 88.58           C  
ATOM   1314  HD1 TRP A  87      28.768 -11.611  -9.409  1.00 88.58           H  
ATOM   1315  CD2 TRP A  87      27.180 -10.794  -6.644  1.00 88.58           C  
ATOM   1316  CE2 TRP A  87      28.488 -11.076  -6.150  1.00 88.58           C  
ATOM   1317  CE3 TRP A  87      26.206 -10.419  -5.692  1.00 88.58           C  
ATOM   1318  HE3 TRP A  87      25.196 -10.222  -6.019  1.00 88.58           H  
ATOM   1319  NE1 TRP A  87      29.197 -11.488  -7.258  1.00 88.58           N  
ATOM   1320  HE1 TRP A  87      30.143 -11.841  -7.245  1.00 88.58           H  
ATOM   1321  CH2 TRP A  87      27.840 -10.532  -3.881  1.00 88.58           C  
ATOM   1322  HH2 TRP A  87      28.082 -10.423  -2.834  1.00 88.58           H  
ATOM   1323  CZ2 TRP A  87      28.827 -10.925  -4.799  1.00 88.58           C  
ATOM   1324  HZ2 TRP A  87      29.836 -11.119  -4.468  1.00 88.58           H  
ATOM   1325  CZ3 TRP A  87      26.527 -10.299  -4.326  1.00 88.58           C  
ATOM   1326  HZ3 TRP A  87      25.764 -10.012  -3.617  1.00 88.58           H  
ATOM   1327  N   ALA A  88      24.278  -8.412  -7.943  1.00 91.75           N  
ATOM   1328  H   ALA A  88      23.644  -9.005  -8.459  1.00 91.75           H  
ATOM   1329  CA  ALA A  88      23.760  -7.722  -6.765  1.00 91.75           C  
ATOM   1330  HA  ALA A  88      24.569  -7.592  -6.045  1.00 91.75           H  
ATOM   1331  C   ALA A  88      22.648  -8.528  -6.078  1.00 91.75           C  
ATOM   1332  CB  ALA A  88      23.269  -6.331  -7.182  1.00 91.75           C  
ATOM   1333  HB1 ALA A  88      22.458  -6.420  -7.904  1.00 91.75           H  
ATOM   1334  HB2 ALA A  88      24.092  -5.772  -7.628  1.00 91.75           H  
ATOM   1335  HB3 ALA A  88      22.916  -5.795  -6.301  1.00 91.75           H  
ATOM   1336  O   ALA A  88      21.738  -9.029  -6.738  1.00 91.75           O  
ATOM   1337  N   LEU A  89      22.718  -8.609  -4.751  1.00 90.66           N  
ATOM   1338  H   LEU A  89      23.491  -8.142  -4.299  1.00 90.66           H  
ATOM   1339  CA  LEU A  89      21.712  -9.161  -3.849  1.00 90.66           C  
ATOM   1340  HA  LEU A  89      20.945  -9.669  -4.433  1.00 90.66           H  
ATOM   1341  C   LEU A  89      21.066  -8.004  -3.072  1.00 90.66           C  
ATOM   1342  CB  LEU A  89      22.401 -10.172  -2.911  1.00 90.66           C  
ATOM   1343  HB2 LEU A  89      23.078  -9.621  -2.258  1.00 90.66           H  
ATOM   1344  HB3 LEU A  89      23.004 -10.861  -3.502  1.00 90.66           H  
ATOM   1345  O   LEU A  89      21.767  -7.157  -2.507  1.00 90.66           O  
ATOM   1346  CG  LEU A  89      21.428 -10.991  -2.042  1.00 90.66           C  
ATOM   1347  HG  LEU A  89      20.691 -10.329  -1.588  1.00 90.66           H  
ATOM   1348  CD1 LEU A  89      20.711 -12.050  -2.881  1.00 90.66           C  
ATOM   1349 HD11 LEU A  89      21.432 -12.755  -3.295  1.00 90.66           H  
ATOM   1350 HD12 LEU A  89      20.003 -12.598  -2.259  1.00 90.66           H  
ATOM   1351 HD13 LEU A  89      20.152 -11.585  -3.693  1.00 90.66           H  
ATOM   1352  CD2 LEU A  89      22.195 -11.698  -0.926  1.00 90.66           C  
ATOM   1353 HD21 LEU A  89      21.506 -12.278  -0.311  1.00 90.66           H  
ATOM   1354 HD22 LEU A  89      22.689 -10.965  -0.288  1.00 90.66           H  
ATOM   1355 HD23 LEU A  89      22.942 -12.373  -1.345  1.00 90.66           H  
ATOM   1356  N   GLY A  90      19.738  -7.943  -3.035  1.00 88.52           N  
ATOM   1357  H   GLY A  90      19.195  -8.656  -3.502  1.00 88.52           H  
ATOM   1358  CA  GLY A  90      19.040  -6.799  -2.452  1.00 88.52           C  
ATOM   1359  HA2 GLY A  90      19.205  -5.938  -3.100  1.00 88.52           H  
ATOM   1360  HA3 GLY A  90      19.458  -6.566  -1.472  1.00 88.52           H  
ATOM   1361  C   GLY A  90      17.538  -6.990  -2.291  1.00 88.52           C  
ATOM   1362  O   GLY A  90      17.021  -8.097  -2.418  1.00 88.52           O  
ATOM   1363  N   ILE A  91      16.841  -5.883  -2.041  1.00 88.65           N  
ATOM   1364  H   ILE A  91      17.359  -5.019  -1.976  1.00 88.65           H  
ATOM   1365  CA  ILE A  91      15.379  -5.778  -1.993  1.00 88.65           C  
ATOM   1366  HA  ILE A  91      14.952  -6.757  -2.209  1.00 88.65           H  
ATOM   1367  C   ILE A  91      14.923  -4.803  -3.088  1.00 88.65           C  
ATOM   1368  CB  ILE A  91      14.904  -5.360  -0.581  1.00 88.65           C  
ATOM   1369  HB  ILE A  91      15.406  -4.430  -0.312  1.00 88.65           H  
ATOM   1370  O   ILE A  91      15.547  -3.765  -3.307  1.00 88.65           O  
ATOM   1371  CG1 ILE A  91      15.277  -6.444   0.458  1.00 88.65           C  
ATOM   1372 HG12 ILE A  91      14.683  -7.339   0.277  1.00 88.65           H  
ATOM   1373 HG13 ILE A  91      16.327  -6.713   0.345  1.00 88.65           H  
ATOM   1374  CG2 ILE A  91      13.384  -5.110  -0.559  1.00 88.65           C  
ATOM   1375 HG21 ILE A  91      13.118  -4.292  -1.230  1.00 88.65           H  
ATOM   1376 HG22 ILE A  91      13.067  -4.810   0.439  1.00 88.65           H  
ATOM   1377 HG23 ILE A  91      12.847  -6.013  -0.847  1.00 88.65           H  
ATOM   1378  CD1 ILE A  91      15.091  -6.010   1.918  1.00 88.65           C  
ATOM   1379 HD11 ILE A  91      15.466  -6.799   2.571  1.00 88.65           H  
ATOM   1380 HD12 ILE A  91      14.037  -5.851   2.147  1.00 88.65           H  
ATOM   1381 HD13 ILE A  91      15.652  -5.096   2.109  1.00 88.65           H  
ATOM   1382  N   ARG A  92      13.842  -5.131  -3.799  1.00 85.38           N  
ATOM   1383  H   ARG A  92      13.382  -6.002  -3.578  1.00 85.38           H  
ATOM   1384  CA  ARG A  92      13.231  -4.268  -4.827  1.00 85.38           C  
ATOM   1385  HA  ARG A  92      13.406  -3.223  -4.567  1.00 85.38           H  
ATOM   1386  C   ARG A  92      11.725  -4.470  -4.884  1.00 85.38           C  
ATOM   1387  CB  ARG A  92      13.862  -4.542  -6.203  1.00 85.38           C  
ATOM   1388  HB2 ARG A  92      13.476  -3.809  -6.910  1.00 85.38           H  
ATOM   1389  HB3 ARG A  92      14.940  -4.400  -6.131  1.00 85.38           H  
ATOM   1390  O   ARG A  92      11.240  -5.519  -4.463  1.00 85.38           O  
ATOM   1391  CG  ARG A  92      13.573  -5.963  -6.730  1.00 85.38           C  
ATOM   1392  HG2 ARG A  92      13.967  -6.693  -6.023  1.00 85.38           H  
ATOM   1393  HG3 ARG A  92      12.500  -6.137  -6.807  1.00 85.38           H  
ATOM   1394  CD  ARG A  92      14.203  -6.194  -8.104  1.00 85.38           C  
ATOM   1395  HD2 ARG A  92      14.132  -7.255  -8.343  1.00 85.38           H  
ATOM   1396  HD3 ARG A  92      15.257  -5.921  -8.050  1.00 85.38           H  
ATOM   1397  NE  ARG A  92      13.492  -5.418  -9.138  1.00 85.38           N  
ATOM   1398  HE  ARG A  92      12.503  -5.291  -8.982  1.00 85.38           H  
ATOM   1399  NH1 ARG A  92      15.294  -4.917 -10.472  1.00 85.38           N  
ATOM   1400 HH11 ARG A  92      15.688  -4.448 -11.275  1.00 85.38           H  
ATOM   1401 HH12 ARG A  92      15.889  -5.415  -9.826  1.00 85.38           H  
ATOM   1402  NH2 ARG A  92      13.260  -4.175 -11.022  1.00 85.38           N  
ATOM   1403 HH21 ARG A  92      13.651  -3.711 -11.829  1.00 85.38           H  
ATOM   1404 HH22 ARG A  92      12.275  -4.094 -10.814  1.00 85.38           H  
ATOM   1405  CZ  ARG A  92      14.019  -4.845 -10.203  1.00 85.38           C  
ATOM   1406  N   SER A  93      10.995  -3.530  -5.475  1.00 81.49           N  
ATOM   1407  H   SER A  93      11.443  -2.687  -5.805  1.00 81.49           H  
ATOM   1408  CA  SER A  93       9.606  -3.792  -5.853  1.00 81.49           C  
ATOM   1409  HA  SER A  93       9.058  -4.059  -4.948  1.00 81.49           H  
ATOM   1410  C   SER A  93       9.501  -4.975  -6.819  1.00 81.49           C  
ATOM   1411  CB  SER A  93       8.910  -2.569  -6.424  1.00 81.49           C  
ATOM   1412  HB2 SER A  93       8.807  -1.817  -5.642  1.00 81.49           H  
ATOM   1413  HB3 SER A  93       7.918  -2.893  -6.740  1.00 81.49           H  
ATOM   1414  O   SER A  93      10.337  -5.155  -7.716  1.00 81.49           O  
ATOM   1415  OG  SER A  93       9.581  -1.992  -7.529  1.00 81.49           O  
ATOM   1416  HG  SER A  93       9.009  -2.132  -8.287  1.00 81.49           H  
ATOM   1417  N   GLY A  94       8.496  -5.809  -6.557  1.00 66.91           N  
ATOM   1418  H   GLY A  94       7.913  -5.598  -5.760  1.00 66.91           H  
ATOM   1419  CA  GLY A  94       8.375  -7.160  -7.080  1.00 66.91           C  
ATOM   1420  HA2 GLY A  94       9.313  -7.687  -6.909  1.00 66.91           H  
ATOM   1421  HA3 GLY A  94       7.596  -7.669  -6.512  1.00 66.91           H  
ATOM   1422  C   GLY A  94       8.031  -7.260  -8.564  1.00 66.91           C  
ATOM   1423  O   GLY A  94       8.131  -6.307  -9.339  1.00 66.91           O  
ATOM   1424  N   LYS A  95       7.623  -8.474  -8.945  1.00 54.55           N  
ATOM   1425  H   LYS A  95       7.498  -9.158  -8.213  1.00 54.55           H  
ATOM   1426  CA  LYS A  95       7.287  -8.884 -10.316  1.00 54.55           C  
ATOM   1427  HA  LYS A  95       8.185  -8.833 -10.932  1.00 54.55           H  
ATOM   1428  C   LYS A  95       6.272  -7.884 -10.925  1.00 54.55           C  
ATOM   1429  CB  LYS A  95       6.825 -10.366 -10.261  1.00 54.55           C  
ATOM   1430  HB2 LYS A  95       6.062 -10.471  -9.490  1.00 54.55           H  
ATOM   1431  HB3 LYS A  95       6.378 -10.641 -11.216  1.00 54.55           H  
ATOM   1432  O   LYS A  95       5.132  -7.804 -10.472  1.00 54.55           O  
ATOM   1433  CG  LYS A  95       8.006 -11.335  -9.968  1.00 54.55           C  
ATOM   1434  HG2 LYS A  95       8.708 -10.852  -9.288  1.00 54.55           H  
ATOM   1435  HG3 LYS A  95       8.534 -11.514 -10.905  1.00 54.55           H  
ATOM   1436  CD  LYS A  95       7.635 -12.698  -9.332  1.00 54.55           C  
ATOM   1437  HD2 LYS A  95       6.868 -13.190  -9.931  1.00 54.55           H  
ATOM   1438  HD3 LYS A  95       7.241 -12.517  -8.332  1.00 54.55           H  
ATOM   1439  CE  LYS A  95       8.883 -13.609  -9.247  1.00 54.55           C  
ATOM   1440  HE2 LYS A  95       9.075 -14.033 -10.233  1.00 54.55           H  
ATOM   1441  HE3 LYS A  95       9.741 -12.986  -8.992  1.00 54.55           H  
ATOM   1442  NZ  LYS A  95       8.802 -14.699  -8.233  1.00 54.55           N  
ATOM   1443  HZ1 LYS A  95       8.096 -15.390  -8.444  1.00 54.55           H  
ATOM   1444  HZ2 LYS A  95       9.689 -15.178  -8.180  1.00 54.55           H  
ATOM   1445  HZ3 LYS A  95       8.680 -14.323  -7.304  1.00 54.55           H  
ATOM   1446  N   ASP A  96       6.762  -7.085 -11.880  1.00 55.04           N  
ATOM   1447  H   ASP A  96       7.672  -7.331 -12.242  1.00 55.04           H  
ATOM   1448  CA  ASP A  96       6.141  -5.946 -12.589  1.00 55.04           C  
ATOM   1449  HA  ASP A  96       6.980  -5.393 -13.012  1.00 55.04           H  
ATOM   1450  C   ASP A  96       5.434  -4.862 -11.732  1.00 55.04           C  
ATOM   1451  CB  ASP A  96       5.355  -6.449 -13.820  1.00 55.04           C  
ATOM   1452  HB2 ASP A  96       4.720  -7.288 -13.537  1.00 55.04           H  
ATOM   1453  HB3 ASP A  96       4.712  -5.649 -14.187  1.00 55.04           H  
ATOM   1454  O   ASP A  96       4.291  -4.482 -12.001  1.00 55.04           O  
ATOM   1455  CG  ASP A  96       6.280  -6.859 -14.979  1.00 55.04           C  
ATOM   1456  OD1 ASP A  96       5.828  -6.753 -16.142  1.00 55.04           O  
ATOM   1457  OD2 ASP A  96       7.446  -7.233 -14.704  1.00 55.04           O  
ATOM   1458  N   LYS A  97       6.103  -4.320 -10.693  1.00 56.85           N  
ATOM   1459  H   LYS A  97       7.004  -4.709 -10.458  1.00 56.85           H  
ATOM   1460  CA  LYS A  97       5.516  -3.303  -9.778  1.00 56.85           C  
ATOM   1461  HA  LYS A  97       4.616  -2.907 -10.250  1.00 56.85           H  
ATOM   1462  C   LYS A  97       6.409  -2.075  -9.495  1.00 56.85           C  
ATOM   1463  CB  LYS A  97       5.087  -4.007  -8.474  1.00 56.85           C  
ATOM   1464  HB2 LYS A  97       5.941  -4.555  -8.077  1.00 56.85           H  
ATOM   1465  HB3 LYS A  97       4.786  -3.268  -7.732  1.00 56.85           H  
ATOM   1466  O   LYS A  97       7.634  -2.176  -9.432  1.00 56.85           O  
ATOM   1467  CG  LYS A  97       3.909  -4.975  -8.722  1.00 56.85           C  
ATOM   1468  HG2 LYS A  97       4.104  -5.572  -9.613  1.00 56.85           H  
ATOM   1469  HG3 LYS A  97       2.996  -4.405  -8.893  1.00 56.85           H  
ATOM   1470  CD  LYS A  97       3.694  -5.963  -7.576  1.00 56.85           C  
ATOM   1471  HD2 LYS A  97       4.668  -6.345  -7.270  1.00 56.85           H  
ATOM   1472  HD3 LYS A  97       3.217  -5.457  -6.737  1.00 56.85           H  
ATOM   1473  CE  LYS A  97       2.838  -7.142  -8.058  1.00 56.85           C  
ATOM   1474  HE2 LYS A  97       3.353  -7.601  -8.901  1.00 56.85           H  
ATOM   1475  HE3 LYS A  97       1.873  -6.776  -8.408  1.00 56.85           H  
ATOM   1476  NZ  LYS A  97       2.656  -8.144  -6.982  1.00 56.85           N  
ATOM   1477  HZ1 LYS A  97       2.112  -7.778  -6.214  1.00 56.85           H  
ATOM   1478  HZ2 LYS A  97       2.246  -9.001  -7.324  1.00 56.85           H  
ATOM   1479  HZ3 LYS A  97       3.559  -8.361  -6.584  1.00 56.85           H  
ATOM   1480  N   GLY A  98       5.767  -0.912  -9.280  1.00 61.03           N  
ATOM   1481  H   GLY A  98       4.763  -0.930  -9.389  1.00 61.03           H  
ATOM   1482  CA  GLY A  98       6.346   0.298  -8.644  1.00 61.03           C  
ATOM   1483  HA2 GLY A  98       5.690   1.150  -8.822  1.00 61.03           H  
ATOM   1484  HA3 GLY A  98       7.320   0.514  -9.083  1.00 61.03           H  
ATOM   1485  C   GLY A  98       6.526   0.119  -7.125  1.00 61.03           C  
ATOM   1486  O   GLY A  98       6.526  -1.022  -6.701  1.00 61.03           O  
ATOM   1487  N   LYS A  99       6.653   1.180  -6.299  1.00 75.64           N  
ATOM   1488  H   LYS A  99       6.572   2.101  -6.707  1.00 75.64           H  
ATOM   1489  CA  LYS A  99       6.939   1.123  -4.829  1.00 75.64           C  
ATOM   1490  HA  LYS A  99       7.821   0.499  -4.685  1.00 75.64           H  
ATOM   1491  C   LYS A  99       5.845   0.439  -3.950  1.00 75.64           C  
ATOM   1492  CB  LYS A  99       7.294   2.530  -4.273  1.00 75.64           C  
ATOM   1493  HB2 LYS A  99       6.478   3.211  -4.514  1.00 75.64           H  
ATOM   1494  HB3 LYS A  99       7.355   2.457  -3.188  1.00 75.64           H  
ATOM   1495  O   LYS A  99       5.305   1.039  -3.025  1.00 75.64           O  
ATOM   1496  CG  LYS A  99       8.630   3.151  -4.732  1.00 75.64           C  
ATOM   1497  HG2 LYS A  99       8.619   3.286  -5.813  1.00 75.64           H  
ATOM   1498  HG3 LYS A  99       9.444   2.478  -4.464  1.00 75.64           H  
ATOM   1499  CD  LYS A  99       8.861   4.519  -4.047  1.00 75.64           C  
ATOM   1500  HD2 LYS A  99       8.063   5.199  -4.346  1.00 75.64           H  
ATOM   1501  HD3 LYS A  99       8.821   4.392  -2.965  1.00 75.64           H  
ATOM   1502  CE  LYS A  99      10.202   5.171  -4.418  1.00 75.64           C  
ATOM   1503  HE2 LYS A  99      10.285   5.214  -5.504  1.00 75.64           H  
ATOM   1504  HE3 LYS A  99      11.018   4.556  -4.038  1.00 75.64           H  
ATOM   1505  NZ  LYS A  99      10.334   6.544  -3.868  1.00 75.64           N  
ATOM   1506  HZ1 LYS A  99      11.184   6.980  -4.195  1.00 75.64           H  
ATOM   1507  HZ2 LYS A  99       9.567   7.164  -4.083  1.00 75.64           H  
ATOM   1508  HZ3 LYS A  99      10.520   6.553  -2.875  1.00 75.64           H  
ATOM   1509  N   ARG A 100       5.556  -0.833  -4.240  1.00 78.86           N  
ATOM   1510  H   ARG A 100       6.061  -1.224  -5.022  1.00 78.86           H  
ATOM   1511  CA  ARG A 100       4.754  -1.818  -3.497  1.00 78.86           C  
ATOM   1512  HA  ARG A 100       4.803  -1.579  -2.434  1.00 78.86           H  
ATOM   1513  C   ARG A 100       5.338  -3.223  -3.694  1.00 78.86           C  
ATOM   1514  CB  ARG A 100       3.277  -1.758  -3.924  1.00 78.86           C  
ATOM   1515  HB2 ARG A 100       2.938  -0.726  -3.831  1.00 78.86           H  
ATOM   1516  HB3 ARG A 100       2.695  -2.365  -3.230  1.00 78.86           H  
ATOM   1517  O   ARG A 100       6.095  -3.426  -4.649  1.00 78.86           O  
ATOM   1518  CG  ARG A 100       2.995  -2.232  -5.360  1.00 78.86           C  
ATOM   1519  HG2 ARG A 100       3.304  -3.271  -5.474  1.00 78.86           H  
ATOM   1520  HG3 ARG A 100       3.550  -1.611  -6.063  1.00 78.86           H  
ATOM   1521  CD  ARG A 100       1.493  -2.123  -5.655  1.00 78.86           C  
ATOM   1522  HD2 ARG A 100       0.956  -2.753  -4.947  1.00 78.86           H  
ATOM   1523  HD3 ARG A 100       1.182  -1.091  -5.496  1.00 78.86           H  
ATOM   1524  NE  ARG A 100       1.164  -2.533  -7.038  1.00 78.86           N  
ATOM   1525  HE  ARG A 100       1.933  -2.829  -7.622  1.00 78.86           H  
ATOM   1526  NH1 ARG A 100      -1.104  -2.171  -6.897  1.00 78.86           N  
ATOM   1527 HH11 ARG A 100      -1.008  -1.895  -5.930  1.00 78.86           H  
ATOM   1528 HH12 ARG A 100      -2.032  -2.162  -7.295  1.00 78.86           H  
ATOM   1529  NH2 ARG A 100      -0.223  -2.885  -8.817  1.00 78.86           N  
ATOM   1530 HH21 ARG A 100       0.556  -3.144  -9.405  1.00 78.86           H  
ATOM   1531 HH22 ARG A 100      -1.156  -2.857  -9.202  1.00 78.86           H  
ATOM   1532  CZ  ARG A 100      -0.047  -2.528  -7.574  1.00 78.86           C  
ATOM   1533  N   ASP A 101       4.942  -4.190  -2.871  1.00 82.64           N  
ATOM   1534  H   ASP A 101       4.365  -3.938  -2.082  1.00 82.64           H  
ATOM   1535  CA  ASP A 101       5.317  -5.609  -2.958  1.00 82.64           C  
ATOM   1536  HA  ASP A 101       4.996  -6.088  -2.032  1.00 82.64           H  
ATOM   1537  C   ASP A 101       6.839  -5.780  -3.036  1.00 82.64           C  
ATOM   1538  CB  ASP A 101       4.534  -6.267  -4.104  1.00 82.64           C  
ATOM   1539  HB2 ASP A 101       3.466  -6.156  -3.913  1.00 82.64           H  
ATOM   1540  HB3 ASP A 101       4.765  -5.725  -5.021  1.00 82.64           H  
ATOM   1541  O   ASP A 101       7.386  -6.278  -4.020  1.00 82.64           O  
ATOM   1542  CG  ASP A 101       4.833  -7.751  -4.332  1.00 82.64           C  
ATOM   1543  OD1 ASP A 101       4.872  -8.164  -5.514  1.00 82.64           O  
ATOM   1544  OD2 ASP A 101       4.916  -8.560  -3.387  1.00 82.64           O  
ATOM   1545  N   ALA A 102       7.542  -5.268  -2.026  1.00 88.20           N  
ATOM   1546  H   ALA A 102       7.038  -4.857  -1.252  1.00 88.20           H  
ATOM   1547  CA  ALA A 102       8.994  -5.335  -1.954  1.00 88.20           C  
ATOM   1548  HA  ALA A 102       9.399  -5.032  -2.920  1.00 88.20           H  
ATOM   1549  C   ALA A 102       9.467  -6.761  -1.635  1.00 88.20           C  
ATOM   1550  CB  ALA A 102       9.477  -4.343  -0.904  1.00 88.20           C  
ATOM   1551  HB1 ALA A 102       9.044  -3.358  -1.081  1.00 88.20           H  
ATOM   1552  HB2 ALA A 102      10.564  -4.273  -0.924  1.00 88.20           H  
ATOM   1553  HB3 ALA A 102       9.145  -4.693   0.074  1.00 88.20           H  
ATOM   1554  O   ALA A 102       9.011  -7.378  -0.674  1.00 88.20           O  
ATOM   1555  N   ARG A 103      10.415  -7.283  -2.415  1.00 87.97           N  
ATOM   1556  H   ARG A 103      10.762  -6.713  -3.173  1.00 87.97           H  
ATOM   1557  CA  ARG A 103      10.903  -8.668  -2.326  1.00 87.97           C  
ATOM   1558  HA  ARG A 103      10.593  -9.107  -1.378  1.00 87.97           H  
ATOM   1559  C   ARG A 103      12.419  -8.727  -2.404  1.00 87.97           C  
ATOM   1560  CB  ARG A 103      10.320  -9.512  -3.469  1.00 87.97           C  
ATOM   1561  HB2 ARG A 103      10.519 -10.562  -3.254  1.00 87.97           H  
ATOM   1562  HB3 ARG A 103      10.828  -9.251  -4.398  1.00 87.97           H  
ATOM   1563  O   ARG A 103      13.033  -7.874  -3.048  1.00 87.97           O  
ATOM   1564  CG  ARG A 103       8.818  -9.311  -3.678  1.00 87.97           C  
ATOM   1565  HG2 ARG A 103       8.304  -9.322  -2.717  1.00 87.97           H  
ATOM   1566  HG3 ARG A 103       8.654  -8.349  -4.164  1.00 87.97           H  
ATOM   1567  CD  ARG A 103       8.237 -10.402  -4.562  1.00 87.97           C  
ATOM   1568  HD2 ARG A 103       8.655 -10.321  -5.565  1.00 87.97           H  
ATOM   1569  HD3 ARG A 103       8.499 -11.367  -4.128  1.00 87.97           H  
ATOM   1570  NE  ARG A 103       6.781 -10.274  -4.621  1.00 87.97           N  
ATOM   1571  HE  ARG A 103       6.357  -9.468  -4.185  1.00 87.97           H  
ATOM   1572  NH1 ARG A 103       6.338 -12.304  -5.534  1.00 87.97           N  
ATOM   1573 HH11 ARG A 103       7.339 -12.436  -5.548  1.00 87.97           H  
ATOM   1574 HH12 ARG A 103       5.766 -13.116  -5.347  1.00 87.97           H  
ATOM   1575  NH2 ARG A 103       4.688 -11.087  -4.619  1.00 87.97           N  
ATOM   1576 HH21 ARG A 103       4.058 -11.876  -4.638  1.00 87.97           H  
ATOM   1577 HH22 ARG A 103       4.477 -10.242  -4.108  1.00 87.97           H  
ATOM   1578  CZ  ARG A 103       5.936 -11.219  -4.945  1.00 87.97           C  
ATOM   1579  N   PHE A 104      13.009  -9.775  -1.832  1.00 90.28           N  
ATOM   1580  H   PHE A 104      12.450 -10.432  -1.308  1.00 90.28           H  
ATOM   1581  CA  PHE A 104      14.408 -10.105  -2.098  1.00 90.28           C  
ATOM   1582  HA  PHE A 104      15.007  -9.227  -1.853  1.00 90.28           H  
ATOM   1583  C   PHE A 104      14.624 -10.428  -3.583  1.00 90.28           C  
ATOM   1584  CB  PHE A 104      14.883 -11.257  -1.204  1.00 90.28           C  
ATOM   1585  HB2 PHE A 104      14.228 -12.117  -1.344  1.00 90.28           H  
ATOM   1586  HB3 PHE A 104      15.883 -11.555  -1.520  1.00 90.28           H  
ATOM   1587  O   PHE A 104      13.769 -11.044  -4.231  1.00 90.28           O  
ATOM   1588  CG  PHE A 104      14.954 -10.895   0.266  1.00 90.28           C  
ATOM   1589  CD1 PHE A 104      15.933  -9.987   0.719  1.00 90.28           C  
ATOM   1590  HD1 PHE A 104      16.634  -9.553   0.022  1.00 90.28           H  
ATOM   1591  CD2 PHE A 104      14.055 -11.470   1.185  1.00 90.28           C  
ATOM   1592  HD2 PHE A 104      13.317 -12.187   0.858  1.00 90.28           H  
ATOM   1593  CE1 PHE A 104      16.012  -9.659   2.085  1.00 90.28           C  
ATOM   1594  HE1 PHE A 104      16.775  -8.983   2.441  1.00 90.28           H  
ATOM   1595  CE2 PHE A 104      14.135 -11.136   2.547  1.00 90.28           C  
ATOM   1596  HE2 PHE A 104      13.459 -11.590   3.257  1.00 90.28           H  
ATOM   1597  CZ  PHE A 104      15.116 -10.238   2.999  1.00 90.28           C  
ATOM   1598  HZ  PHE A 104      15.189 -10.014   4.053  1.00 90.28           H  
ATOM   1599  N   PHE A 105      15.773 -10.013  -4.115  1.00 91.32           N  
ATOM   1600  H   PHE A 105      16.418  -9.504  -3.528  1.00 91.32           H  
ATOM   1601  CA  PHE A 105      16.181 -10.274  -5.490  1.00 91.32           C  
ATOM   1602  HA  PHE A 105      15.649 -11.165  -5.824  1.00 91.32           H  
ATOM   1603  C   PHE A 105      17.678 -10.564  -5.604  1.00 91.32           C  
ATOM   1604  CB  PHE A 105      15.779  -9.099  -6.399  1.00 91.32           C  
ATOM   1605  HB2 PHE A 105      15.702  -9.460  -7.425  1.00 91.32           H  
ATOM   1606  HB3 PHE A 105      14.781  -8.765  -6.117  1.00 91.32           H  
ATOM   1607  O   PHE A 105      18.484 -10.059  -4.821  1.00 91.32           O  
ATOM   1608  CG  PHE A 105      16.737  -7.919  -6.417  1.00 91.32           C  
ATOM   1609  CD1 PHE A 105      16.612  -6.886  -5.474  1.00 91.32           C  
ATOM   1610  HD1 PHE A 105      15.857  -6.956  -4.705  1.00 91.32           H  
ATOM   1611  CD2 PHE A 105      17.758  -7.856  -7.386  1.00 91.32           C  
ATOM   1612  HD2 PHE A 105      17.890  -8.668  -8.085  1.00 91.32           H  
ATOM   1613  CE1 PHE A 105      17.465  -5.769  -5.527  1.00 91.32           C  
ATOM   1614  HE1 PHE A 105      17.363  -4.970  -4.808  1.00 91.32           H  
ATOM   1615  CE2 PHE A 105      18.627  -6.752  -7.426  1.00 91.32           C  
ATOM   1616  HE2 PHE A 105      19.429  -6.710  -8.148  1.00 91.32           H  
ATOM   1617  CZ  PHE A 105      18.464  -5.701  -6.510  1.00 91.32           C  
ATOM   1618  HZ  PHE A 105      19.120  -4.845  -6.557  1.00 91.32           H  
ATOM   1619  N   PHE A 106      18.037 -11.311  -6.648  1.00 93.21           N  
ATOM   1620  H   PHE A 106      17.302 -11.657  -7.248  1.00 93.21           H  
ATOM   1621  CA  PHE A 106      19.413 -11.511  -7.092  1.00 93.21           C  
ATOM   1622  HA  PHE A 106      20.069 -10.834  -6.545  1.00 93.21           H  
ATOM   1623  C   PHE A 106      19.519 -11.183  -8.582  1.00 93.21           C  
ATOM   1624  CB  PHE A 106      19.855 -12.942  -6.773  1.00 93.21           C  
ATOM   1625  HB2 PHE A 106      19.803 -13.081  -5.694  1.00 93.21           H  
ATOM   1626  HB3 PHE A 106      19.161 -13.644  -7.235  1.00 93.21           H  
ATOM   1627  O   PHE A 106      18.871 -11.814  -9.416  1.00 93.21           O  
ATOM   1628  CG  PHE A 106      21.270 -13.277  -7.201  1.00 93.21           C  
ATOM   1629  CD1 PHE A 106      21.503 -14.294  -8.146  1.00 93.21           C  
ATOM   1630  HD1 PHE A 106      20.671 -14.820  -8.591  1.00 93.21           H  
ATOM   1631  CD2 PHE A 106      22.360 -12.621  -6.598  1.00 93.21           C  
ATOM   1632  HD2 PHE A 106      22.189 -11.853  -5.857  1.00 93.21           H  
ATOM   1633  CE1 PHE A 106      22.818 -14.668  -8.473  1.00 93.21           C  
ATOM   1634  HE1 PHE A 106      22.997 -15.476  -9.167  1.00 93.21           H  
ATOM   1635  CE2 PHE A 106      23.675 -12.996  -6.924  1.00 93.21           C  
ATOM   1636  HE2 PHE A 106      24.511 -12.520  -6.433  1.00 93.21           H  
ATOM   1637  CZ  PHE A 106      23.903 -14.023  -7.855  1.00 93.21           C  
ATOM   1638  HZ  PHE A 106      24.913 -14.335  -8.074  1.00 93.21           H  
ATOM   1639  N   SER A 107      20.309 -10.164  -8.912  1.00 90.16           N  
ATOM   1640  H   SER A 107      20.842  -9.736  -8.169  1.00 90.16           H  
ATOM   1641  CA  SER A 107      20.616  -9.751 -10.283  1.00 90.16           C  
ATOM   1642  HA  SER A 107      19.895 -10.190 -10.972  1.00 90.16           H  
ATOM   1643  C   SER A 107      22.016 -10.221 -10.662  1.00 90.16           C  
ATOM   1644  CB  SER A 107      20.521  -8.229 -10.401  1.00 90.16           C  
ATOM   1645  HB2 SER A 107      21.285  -7.769  -9.774  1.00 90.16           H  
ATOM   1646  HB3 SER A 107      19.537  -7.906 -10.064  1.00 90.16           H  
ATOM   1647  O   SER A 107      22.938 -10.062  -9.863  1.00 90.16           O  
ATOM   1648  OG  SER A 107      20.698  -7.824 -11.743  1.00 90.16           O  
ATOM   1649  HG  SER A 107      21.086  -6.946 -11.758  1.00 90.16           H  
ATOM   1650  N   LEU A 108      22.196 -10.754 -11.872  1.00 90.83           N  
ATOM   1651  H   LEU A 108      21.384 -10.879 -12.460  1.00 90.83           H  
ATOM   1652  CA  LEU A 108      23.502 -11.154 -12.404  1.00 90.83           C  
ATOM   1653  HA  LEU A 108      24.277 -10.602 -11.872  1.00 90.83           H  
ATOM   1654  C   LEU A 108      23.612 -10.794 -13.889  1.00 90.83           C  
ATOM   1655  CB  LEU A 108      23.712 -12.656 -12.122  1.00 90.83           C  
ATOM   1656  HB2 LEU A 108      23.019 -13.238 -12.731  1.00 90.83           H  
ATOM   1657  HB3 LEU A 108      23.450 -12.818 -11.076  1.00 90.83           H  
ATOM   1658  O   LEU A 108      22.696 -11.054 -14.670  1.00 90.83           O  
ATOM   1659  CG  LEU A 108      25.146 -13.181 -12.339  1.00 90.83           C  
ATOM   1660  HG  LEU A 108      25.864 -12.392 -12.118  1.00 90.83           H  
ATOM   1661  CD1 LEU A 108      25.411 -14.357 -11.399  1.00 90.83           C  
ATOM   1662 HD11 LEU A 108      26.415 -14.752 -11.556  1.00 90.83           H  
ATOM   1663 HD12 LEU A 108      25.321 -14.020 -10.366  1.00 90.83           H  
ATOM   1664 HD13 LEU A 108      24.686 -15.151 -11.578  1.00 90.83           H  
ATOM   1665  CD2 LEU A 108      25.397 -13.708 -13.754  1.00 90.83           C  
ATOM   1666 HD21 LEU A 108      26.433 -14.032 -13.847  1.00 90.83           H  
ATOM   1667 HD22 LEU A 108      25.203 -12.933 -14.495  1.00 90.83           H  
ATOM   1668 HD23 LEU A 108      24.756 -14.570 -13.939  1.00 90.83           H  
ATOM   1669  N   CYS A 109      24.748 -10.222 -14.288  1.00 90.54           N  
ATOM   1670  H   CYS A 109      25.441 -10.001 -13.587  1.00 90.54           H  
ATOM   1671  CA  CYS A 109      25.083  -9.944 -15.682  1.00 90.54           C  
ATOM   1672  HA  CYS A 109      24.470 -10.567 -16.333  1.00 90.54           H  
ATOM   1673  C   CYS A 109      26.558 -10.261 -15.945  1.00 90.54           C  
ATOM   1674  CB  CYS A 109      24.775  -8.479 -15.991  1.00 90.54           C  
ATOM   1675  HB2 CYS A 109      23.814  -8.207 -15.553  1.00 90.54           H  
ATOM   1676  HB3 CYS A 109      25.545  -7.855 -15.539  1.00 90.54           H  
ATOM   1677  O   CYS A 109      27.462  -9.581 -15.449  1.00 90.54           O  
ATOM   1678  SG  CYS A 109      24.747  -8.201 -17.784  1.00 90.54           S  
ATOM   1679  HG  CYS A 109      24.505  -6.889 -17.714  1.00 90.54           H  
ATOM   1680  N   THR A 110      26.806 -11.293 -16.747  1.00 87.23           N  
ATOM   1681  H   THR A 110      26.016 -11.793 -17.127  1.00 87.23           H  
ATOM   1682  CA  THR A 110      28.146 -11.605 -17.256  1.00 87.23           C  
ATOM   1683  HA  THR A 110      28.858 -11.526 -16.435  1.00 87.23           H  
ATOM   1684  C   THR A 110      28.563 -10.598 -18.334  1.00 87.23           C  
ATOM   1685  CB  THR A 110      28.219 -13.035 -17.822  1.00 87.23           C  
ATOM   1686  HB  THR A 110      29.232 -13.212 -18.183  1.00 87.23           H  
ATOM   1687  O   THR A 110      27.740 -10.156 -19.133  1.00 87.23           O  
ATOM   1688  CG2 THR A 110      27.867 -14.126 -16.812  1.00 87.23           C  
ATOM   1689 HG21 THR A 110      28.562 -14.099 -15.973  1.00 87.23           H  
ATOM   1690 HG22 THR A 110      26.851 -13.995 -16.437  1.00 87.23           H  
ATOM   1691 HG23 THR A 110      27.943 -15.101 -17.294  1.00 87.23           H  
ATOM   1692  OG1 THR A 110      27.333 -13.190 -18.904  1.00 87.23           O  
ATOM   1693  HG1 THR A 110      26.443 -13.124 -18.550  1.00 87.23           H  
ATOM   1694  N   ASP A 111      29.863 -10.306 -18.455  1.00 86.19           N  
ATOM   1695  H   ASP A 111      30.479 -10.616 -17.717  1.00 86.19           H  
ATOM   1696  CA  ASP A 111      30.438  -9.400 -19.471  1.00 86.19           C  
ATOM   1697  HA  ASP A 111      30.041  -8.397 -19.313  1.00 86.19           H  
ATOM   1698  C   ASP A 111      30.118  -9.802 -20.934  1.00 86.19           C  
ATOM   1699  CB  ASP A 111      31.975  -9.365 -19.313  1.00 86.19           C  
ATOM   1700  HB2 ASP A 111      32.407  -8.939 -20.218  1.00 86.19           H  
ATOM   1701  HB3 ASP A 111      32.341 -10.389 -19.234  1.00 86.19           H  
ATOM   1702  O   ASP A 111      30.420  -9.053 -21.867  1.00 86.19           O  
ATOM   1703  CG  ASP A 111      32.541  -8.548 -18.146  1.00 86.19           C  
ATOM   1704  OD1 ASP A 111      33.781  -8.617 -17.975  1.00 86.19           O  
ATOM   1705  OD2 ASP A 111      31.797  -7.798 -17.476  1.00 86.19           O  
ATOM   1706  N   ARG A 112      29.555 -11.000 -21.153  1.00 83.70           N  
ATOM   1707  H   ARG A 112      29.266 -11.501 -20.325  1.00 83.70           H  
ATOM   1708  CA  ARG A 112      29.197 -11.568 -22.463  1.00 83.70           C  
ATOM   1709  HA  ARG A 112      29.810 -11.107 -23.238  1.00 83.70           H  
ATOM   1710  C   ARG A 112      27.740 -11.332 -22.858  1.00 83.70           C  
ATOM   1711  CB  ARG A 112      29.429 -13.084 -22.451  1.00 83.70           C  
ATOM   1712  HB2 ARG A 112      29.243 -13.460 -23.457  1.00 83.70           H  
ATOM   1713  HB3 ARG A 112      28.705 -13.548 -21.780  1.00 83.70           H  
ATOM   1714  O   ARG A 112      27.436 -11.366 -24.051  1.00 83.70           O  
ATOM   1715  CG  ARG A 112      30.836 -13.493 -22.000  1.00 83.70           C  
ATOM   1716  HG2 ARG A 112      30.969 -13.203 -20.958  1.00 83.70           H  
ATOM   1717  HG3 ARG A 112      31.586 -12.997 -22.616  1.00 83.70           H  
ATOM   1718  CD  ARG A 112      31.004 -15.011 -22.088  1.00 83.70           C  
ATOM   1719  HD2 ARG A 112      31.962 -15.288 -21.647  1.00 83.70           H  
ATOM   1720  HD3 ARG A 112      30.213 -15.478 -21.501  1.00 83.70           H  
ATOM   1721  NE  ARG A 112      30.959 -15.462 -23.490  1.00 83.70           N  
ATOM   1722  HE  ARG A 112      31.273 -14.810 -24.195  1.00 83.70           H  
ATOM   1723  NH1 ARG A 112      29.780 -17.440 -23.210  1.00 83.70           N  
ATOM   1724 HH11 ARG A 112      29.290 -18.166 -23.713  1.00 83.70           H  
ATOM   1725 HH12 ARG A 112      29.486 -17.206 -22.272  1.00 83.70           H  
ATOM   1726  NH2 ARG A 112      30.417 -16.785 -25.223  1.00 83.70           N  
ATOM   1727 HH21 ARG A 112      30.692 -16.057 -25.867  1.00 83.70           H  
ATOM   1728 HH22 ARG A 112      29.881 -17.572 -25.559  1.00 83.70           H  
ATOM   1729  CZ  ARG A 112      30.392 -16.560 -23.948  1.00 83.70           C  
ATOM   1730  N   VAL A 113      26.849 -11.171 -21.880  1.00 81.37           N  
ATOM   1731  H   VAL A 113      27.186 -11.045 -20.937  1.00 81.37           H  
ATOM   1732  CA  VAL A 113      25.398 -11.088 -22.087  1.00 81.37           C  
ATOM   1733  HA  VAL A 113      25.168 -11.493 -23.073  1.00 81.37           H  
ATOM   1734  C   VAL A 113      24.971  -9.619 -22.089  1.00 81.37           C  
ATOM   1735  CB  VAL A 113      24.638 -11.962 -21.065  1.00 81.37           C  
ATOM   1736  HB  VAL A 113      24.882 -11.633 -20.055  1.00 81.37           H  
ATOM   1737  O   VAL A 113      25.549  -8.772 -21.416  1.00 81.37           O  
ATOM   1738  CG1 VAL A 113      23.118 -11.898 -21.266  1.00 81.37           C  
ATOM   1739 HG11 VAL A 113      22.629 -12.589 -20.579  1.00 81.37           H  
ATOM   1740 HG12 VAL A 113      22.746 -10.900 -21.037  1.00 81.37           H  
ATOM   1741 HG13 VAL A 113      22.848 -12.182 -22.283  1.00 81.37           H  
ATOM   1742  CG2 VAL A 113      25.017 -13.443 -21.232  1.00 81.37           C  
ATOM   1743 HG21 VAL A 113      24.710 -13.805 -22.213  1.00 81.37           H  
ATOM   1744 HG22 VAL A 113      26.092 -13.585 -21.120  1.00 81.37           H  
ATOM   1745 HG23 VAL A 113      24.512 -14.032 -20.466  1.00 81.37           H  
ATOM   1746  N   LYS A 114      23.976  -9.280 -22.916  1.00 79.43           N  
ATOM   1747  H   LYS A 114      23.538 -10.020 -23.445  1.00 79.43           H  
ATOM   1748  CA  LYS A 114      23.558  -7.885 -23.137  1.00 79.43           C  
ATOM   1749  HA  LYS A 114      24.455  -7.268 -23.184  1.00 79.43           H  
ATOM   1750  C   LYS A 114      22.718  -7.300 -21.993  1.00 79.43           C  
ATOM   1751  CB  LYS A 114      22.830  -7.802 -24.490  1.00 79.43           C  
ATOM   1752  HB2 LYS A 114      21.947  -8.440 -24.468  1.00 79.43           H  
ATOM   1753  HB3 LYS A 114      23.503  -8.165 -25.266  1.00 79.43           H  
ATOM   1754  O   LYS A 114      22.649  -6.079 -21.867  1.00 79.43           O  
ATOM   1755  CG  LYS A 114      22.403  -6.366 -24.834  1.00 79.43           C  
ATOM   1756  HG2 LYS A 114      21.625  -6.035 -24.145  1.00 79.43           H  
ATOM   1757  HG3 LYS A 114      23.268  -5.709 -24.741  1.00 79.43           H  
ATOM   1758  CD  LYS A 114      21.842  -6.256 -26.250  1.00 79.43           C  
ATOM   1759  HD2 LYS A 114      22.596  -6.616 -26.950  1.00 79.43           H  
ATOM   1760  HD3 LYS A 114      20.940  -6.859 -26.346  1.00 79.43           H  
ATOM   1761  CE  LYS A 114      21.533  -4.781 -26.527  1.00 79.43           C  
ATOM   1762  HE2 LYS A 114      20.678  -4.453 -25.937  1.00 79.43           H  
ATOM   1763  HE3 LYS A 114      22.402  -4.201 -26.214  1.00 79.43           H  
ATOM   1764  NZ  LYS A 114      21.323  -4.544 -27.971  1.00 79.43           N  
ATOM   1765  HZ1 LYS A 114      20.425  -4.843 -28.324  1.00 79.43           H  
ATOM   1766  HZ2 LYS A 114      22.063  -5.014 -28.473  1.00 79.43           H  
ATOM   1767  HZ3 LYS A 114      21.550  -3.589 -28.208  1.00 79.43           H  
ATOM   1768  N   LYS A 115      22.029  -8.149 -21.231  1.00 82.07           N  
ATOM   1769  H   LYS A 115      22.243  -9.132 -21.316  1.00 82.07           H  
ATOM   1770  CA  LYS A 115      21.078  -7.780 -20.177  1.00 82.07           C  
ATOM   1771  HA  LYS A 115      21.168  -6.719 -19.943  1.00 82.07           H  
ATOM   1772  C   LYS A 115      21.388  -8.559 -18.903  1.00 82.07           C  
ATOM   1773  CB  LYS A 115      19.639  -8.095 -20.615  1.00 82.07           C  
ATOM   1774  HB2 LYS A 115      18.985  -7.919 -19.761  1.00 82.07           H  
ATOM   1775  HB3 LYS A 115      19.570  -9.152 -20.873  1.00 82.07           H  
ATOM   1776  O   LYS A 115      21.817  -9.707 -18.987  1.00 82.07           O  
ATOM   1777  CG  LYS A 115      19.135  -7.248 -21.794  1.00 82.07           C  
ATOM   1778  HG2 LYS A 115      19.710  -7.473 -22.692  1.00 82.07           H  
ATOM   1779  HG3 LYS A 115      19.239  -6.191 -21.549  1.00 82.07           H  
ATOM   1780  CD  LYS A 115      17.655  -7.577 -22.029  1.00 82.07           C  
ATOM   1781  HD2 LYS A 115      17.565  -8.628 -22.303  1.00 82.07           H  
ATOM   1782  HD3 LYS A 115      17.117  -7.418 -21.094  1.00 82.07           H  
ATOM   1783  CE  LYS A 115      17.028  -6.702 -23.117  1.00 82.07           C  
ATOM   1784  HE2 LYS A 115      17.215  -5.658 -22.865  1.00 82.07           H  
ATOM   1785  HE3 LYS A 115      17.510  -6.924 -24.069  1.00 82.07           H  
ATOM   1786  NZ  LYS A 115      15.567  -6.956 -23.189  1.00 82.07           N  
ATOM   1787  HZ1 LYS A 115      15.121  -6.382 -23.890  1.00 82.07           H  
ATOM   1788  HZ2 LYS A 115      15.387  -7.931 -23.383  1.00 82.07           H  
ATOM   1789  HZ3 LYS A 115      15.142  -6.755 -22.296  1.00 82.07           H  
ATOM   1790  N   ALA A 116      21.120  -7.946 -17.755  1.00 85.45           N  
ATOM   1791  H   ALA A 116      20.778  -6.995 -17.763  1.00 85.45           H  
ATOM   1792  CA  ALA A 116      21.093  -8.650 -16.484  1.00 85.45           C  
ATOM   1793  HA  ALA A 116      21.976  -9.286 -16.414  1.00 85.45           H  
ATOM   1794  C   ALA A 116      19.850  -9.541 -16.377  1.00 85.45           C  
ATOM   1795  CB  ALA A 116      21.136  -7.625 -15.349  1.00 85.45           C  
ATOM   1796  HB1 ALA A 116      20.221  -7.033 -15.339  1.00 85.45           H  
ATOM   1797  HB2 ALA A 116      21.989  -6.960 -15.483  1.00 85.45           H  
ATOM   1798  HB3 ALA A 116      21.235  -8.145 -14.396  1.00 85.45           H  
ATOM   1799  O   ALA A 116      18.765  -9.166 -16.833  1.00 85.45           O  
ATOM   1800  N   THR A 117      20.011 -10.686 -15.726  1.00 89.22           N  
ATOM   1801  H   THR A 117      20.932 -10.915 -15.381  1.00 89.22           H  
ATOM   1802  CA  THR A 117      18.919 -11.586 -15.350  1.00 89.22           C  
ATOM   1803  HA  THR A 117      18.030 -11.358 -15.937  1.00 89.22           H  
ATOM   1804  C   THR A 117      18.622 -11.361 -13.870  1.00 89.22           C  
ATOM   1805  CB  THR A 117      19.311 -13.042 -15.619  1.00 89.22           C  
ATOM   1806  HB  THR A 117      20.080 -13.324 -14.901  1.00 89.22           H  
ATOM   1807  O   THR A 117      19.543 -11.352 -13.055  1.00 89.22           O  
ATOM   1808  CG2 THR A 117      18.137 -14.008 -15.493  1.00 89.22           C  
ATOM   1809 HG21 THR A 117      18.497 -15.026 -15.644  1.00 89.22           H  
ATOM   1810 HG22 THR A 117      17.705 -13.948 -14.494  1.00 89.22           H  
ATOM   1811 HG23 THR A 117      17.375 -13.781 -16.239  1.00 89.22           H  
ATOM   1812  OG1 THR A 117      19.879 -13.158 -16.908  1.00 89.22           O  
ATOM   1813  HG1 THR A 117      19.212 -13.206 -17.597  1.00 89.22           H  
ATOM   1814  N   ILE A 118      17.353 -11.132 -13.522  1.00 90.65           N  
ATOM   1815  H   ILE A 118      16.636 -11.199 -14.231  1.00 90.65           H  
ATOM   1816  CA  ILE A 118      16.930 -10.744 -12.169  1.00 90.65           C  
ATOM   1817  HA  ILE A 118      17.796 -10.707 -11.508  1.00 90.65           H  
ATOM   1818  C   ILE A 118      15.975 -11.808 -11.627  1.00 90.65           C  
ATOM   1819  CB  ILE A 118      16.283  -9.336 -12.170  1.00 90.65           C  
ATOM   1820  HB  ILE A 118      15.390  -9.378 -12.793  1.00 90.65           H  
ATOM   1821  O   ILE A 118      14.831 -11.902 -12.068  1.00 90.65           O  
ATOM   1822  CG1 ILE A 118      17.225  -8.245 -12.738  1.00 90.65           C  
ATOM   1823 HG12 ILE A 118      17.938  -7.941 -11.972  1.00 90.65           H  
ATOM   1824 HG13 ILE A 118      17.797  -8.631 -13.582  1.00 90.65           H  
ATOM   1825  CG2 ILE A 118      15.866  -8.938 -10.738  1.00 90.65           C  
ATOM   1826 HG21 ILE A 118      15.178  -9.675 -10.324  1.00 90.65           H  
ATOM   1827 HG22 ILE A 118      15.358  -7.974 -10.741  1.00 90.65           H  
ATOM   1828 HG23 ILE A 118      16.745  -8.890 -10.097  1.00 90.65           H  
ATOM   1829  CD1 ILE A 118      16.468  -7.014 -13.248  1.00 90.65           C  
ATOM   1830 HD11 ILE A 118      15.868  -6.573 -12.452  1.00 90.65           H  
ATOM   1831 HD12 ILE A 118      15.814  -7.301 -14.072  1.00 90.65           H  
ATOM   1832 HD13 ILE A 118      17.184  -6.274 -13.607  1.00 90.65           H  
ATOM   1833  N   LEU A 119      16.438 -12.580 -10.647  1.00 89.49           N  
ATOM   1834  H   LEU A 119      17.383 -12.421 -10.328  1.00 89.49           H  
ATOM   1835  CA  LEU A 119      15.601 -13.463  -9.839  1.00 89.49           C  
ATOM   1836  HA  LEU A 119      14.836 -13.918 -10.469  1.00 89.49           H  
ATOM   1837  C   LEU A 119      14.914 -12.641  -8.752  1.00 89.49           C  
ATOM   1838  CB  LEU A 119      16.460 -14.567  -9.206  1.00 89.49           C  
ATOM   1839  HB2 LEU A 119      17.164 -14.106  -8.514  1.00 89.49           H  
ATOM   1840  HB3 LEU A 119      15.811 -15.223  -8.625  1.00 89.49           H  
ATOM   1841  O   LEU A 119      15.559 -11.803  -8.126  1.00 89.49           O  
ATOM   1842  CG  LEU A 119      17.252 -15.416 -10.207  1.00 89.49           C  
ATOM   1843  HG  LEU A 119      17.972 -14.776 -10.718  1.00 89.49           H  
ATOM   1844  CD1 LEU A 119      18.005 -16.504  -9.450  1.00 89.49           C  
ATOM   1845 HD11 LEU A 119      17.293 -17.166  -8.955  1.00 89.49           H  
ATOM   1846 HD12 LEU A 119      18.657 -16.059  -8.699  1.00 89.49           H  
ATOM   1847 HD13 LEU A 119      18.607 -17.093 -10.142  1.00 89.49           H  
ATOM   1848  CD2 LEU A 119      16.377 -16.077 -11.263  1.00 89.49           C  
ATOM   1849 HD21 LEU A 119      17.004 -16.723 -11.878  1.00 89.49           H  
ATOM   1850 HD22 LEU A 119      15.917 -15.328 -11.908  1.00 89.49           H  
ATOM   1851 HD23 LEU A 119      15.602 -16.682 -10.793  1.00 89.49           H  
ATOM   1852  N   ILE A 120      13.627 -12.881  -8.509  1.00 87.99           N  
ATOM   1853  H   ILE A 120      13.180 -13.631  -9.017  1.00 87.99           H  
ATOM   1854  CA  ILE A 120      12.829 -12.187  -7.488  1.00 87.99           C  
ATOM   1855  HA  ILE A 120      13.492 -11.673  -6.793  1.00 87.99           H  
ATOM   1856  C   ILE A 120      12.040 -13.239  -6.706  1.00 87.99           C  
ATOM   1857  CB  ILE A 120      11.879 -11.139  -8.128  1.00 87.99           C  
ATOM   1858  HB  ILE A 120      11.156 -11.669  -8.748  1.00 87.99           H  
ATOM   1859  O   ILE A 120      11.418 -14.104  -7.329  1.00 87.99           O  
ATOM   1860  CG1 ILE A 120      12.618 -10.138  -9.046  1.00 87.99           C  
ATOM   1861 HG12 ILE A 120      13.101 -10.694  -9.849  1.00 87.99           H  
ATOM   1862 HG13 ILE A 120      13.391  -9.626  -8.472  1.00 87.99           H  
ATOM   1863  CG2 ILE A 120      11.107 -10.382  -7.033  1.00 87.99           C  
ATOM   1864 HG21 ILE A 120      10.355  -9.728  -7.474  1.00 87.99           H  
ATOM   1865 HG22 ILE A 120      11.803  -9.788  -6.441  1.00 87.99           H  
ATOM   1866 HG23 ILE A 120      10.588 -11.080  -6.376  1.00 87.99           H  
ATOM   1867  CD1 ILE A 120      11.718  -9.088  -9.715  1.00 87.99           C  
ATOM   1868 HD11 ILE A 120      12.297  -8.546 -10.463  1.00 87.99           H  
ATOM   1869 HD12 ILE A 120      10.875  -9.575 -10.205  1.00 87.99           H  
ATOM   1870 HD13 ILE A 120      11.354  -8.369  -8.980  1.00 87.99           H  
ATOM   1871  N   SER A 121      12.011 -13.127  -5.375  1.00 85.23           N  
ATOM   1872  H   SER A 121      12.572 -12.405  -4.945  1.00 85.23           H  
ATOM   1873  CA  SER A 121      11.254 -14.027  -4.490  1.00 85.23           C  
ATOM   1874  HA  SER A 121      11.694 -15.020  -4.576  1.00 85.23           H  
ATOM   1875  C   SER A 121       9.761 -14.158  -4.868  1.00 85.23           C  
ATOM   1876  CB  SER A 121      11.411 -13.584  -3.027  1.00 85.23           C  
ATOM   1877  HB2 SER A 121      12.466 -13.442  -2.793  1.00 85.23           H  
ATOM   1878  HB3 SER A 121      10.872 -12.651  -2.862  1.00 85.23           H  
ATOM   1879  O   SER A 121       9.162 -13.313  -5.560  1.00 85.23           O  
ATOM   1880  OG  SER A 121      10.882 -14.584  -2.189  1.00 85.23           O  
ATOM   1881  HG  SER A 121      10.747 -14.262  -1.295  1.00 85.23           H  
ATOM   1882  N   HIS A 122       9.130 -15.251  -4.447  1.00 84.62           N  
ATOM   1883  H   HIS A 122       9.635 -15.890  -3.850  1.00 84.62           H  
ATOM   1884  CA  HIS A 122       7.690 -15.504  -4.585  1.00 84.62           C  
ATOM   1885  HA  HIS A 122       7.358 -15.242  -5.590  1.00 84.62           H  
ATOM   1886  C   HIS A 122       6.846 -14.691  -3.590  1.00 84.62           C  
ATOM   1887  CB  HIS A 122       7.438 -17.001  -4.401  1.00 84.62           C  
ATOM   1888  HB2 HIS A 122       6.401 -17.229  -4.648  1.00 84.62           H  
ATOM   1889  HB3 HIS A 122       8.083 -17.570  -5.070  1.00 84.62           H  
ATOM   1890  O   HIS A 122       5.709 -14.349  -3.922  1.00 84.62           O  
ATOM   1891  CG  HIS A 122       7.711 -17.433  -2.992  1.00 84.62           C  
ATOM   1892  CD2 HIS A 122       6.784 -17.869  -2.097  1.00 84.62           C  
ATOM   1893  HD2 HIS A 122       5.732 -18.041  -2.273  1.00 84.62           H  
ATOM   1894  ND1 HIS A 122       8.963 -17.375  -2.382  1.00 84.62           N  
ATOM   1895  CE1 HIS A 122       8.777 -17.844  -1.139  1.00 84.62           C  
ATOM   1896  HE1 HIS A 122       9.552 -18.000  -0.404  1.00 84.62           H  
ATOM   1897  NE2 HIS A 122       7.483 -18.133  -0.945  1.00 84.62           N  
ATOM   1898  HE2 HIS A 122       7.137 -18.593  -0.115  1.00 84.62           H  
ATOM   1899  N   SER A 123       7.419 -14.289  -2.454  1.00 84.36           N  
ATOM   1900  H   SER A 123       8.324 -14.677  -2.228  1.00 84.36           H  
ATOM   1901  CA  SER A 123       6.773 -13.520  -1.380  1.00 84.36           C  
ATOM   1902  HA  SER A 123       5.730 -13.343  -1.642  1.00 84.36           H  
ATOM   1903  C   SER A 123       7.430 -12.146  -1.142  1.00 84.36           C  
ATOM   1904  CB  SER A 123       6.780 -14.372  -0.103  1.00 84.36           C  
ATOM   1905  HB2 SER A 123       6.298 -13.832   0.713  1.00 84.36           H  
ATOM   1906  HB3 SER A 123       6.234 -15.297  -0.285  1.00 84.36           H  
ATOM   1907  O   SER A 123       8.539 -11.874  -1.619  1.00 84.36           O  
ATOM   1908  OG  SER A 123       8.111 -14.680   0.254  1.00 84.36           O  
ATOM   1909  HG  SER A 123       8.099 -15.385   0.906  1.00 84.36           H  
ATOM   1910  N   ARG A 124       6.725 -11.252  -0.428  1.00 82.00           N  
ATOM   1911  H   ARG A 124       5.841 -11.553  -0.043  1.00 82.00           H  
ATOM   1912  CA  ARG A 124       7.296  -9.993   0.090  1.00 82.00           C  
ATOM   1913  HA  ARG A 124       7.882  -9.535  -0.706  1.00 82.00           H  
ATOM   1914  C   ARG A 124       8.282 -10.277   1.224  1.00 82.00           C  
ATOM   1915  CB  ARG A 124       6.205  -8.975   0.491  1.00 82.00           C  
ATOM   1916  HB2 ARG A 124       6.688  -8.023   0.710  1.00 82.00           H  
ATOM   1917  HB3 ARG A 124       5.535  -8.821  -0.355  1.00 82.00           H  
ATOM   1918  O   ARG A 124       8.124 -11.266   1.934  1.00 82.00           O  
ATOM   1919  CG  ARG A 124       5.383  -9.392   1.722  1.00 82.00           C  
ATOM   1920  HG2 ARG A 124       4.858 -10.322   1.500  1.00 82.00           H  
ATOM   1921  HG3 ARG A 124       6.051  -9.563   2.566  1.00 82.00           H  
ATOM   1922  CD  ARG A 124       4.356  -8.328   2.139  1.00 82.00           C  
ATOM   1923  HD2 ARG A 124       3.691  -8.115   1.303  1.00 82.00           H  
ATOM   1924  HD3 ARG A 124       4.878  -7.412   2.417  1.00 82.00           H  
ATOM   1925  NE  ARG A 124       3.571  -8.818   3.286  1.00 82.00           N  
ATOM   1926  HE  ARG A 124       3.832  -9.716   3.668  1.00 82.00           H  
ATOM   1927  NH1 ARG A 124       2.095  -7.048   3.614  1.00 82.00           N  
ATOM   1928 HH11 ARG A 124       2.555  -6.407   2.983  1.00 82.00           H  
ATOM   1929 HH12 ARG A 124       1.346  -6.708   4.200  1.00 82.00           H  
ATOM   1930  NH2 ARG A 124       1.936  -8.865   4.842  1.00 82.00           N  
ATOM   1931 HH21 ARG A 124       2.194  -9.781   5.181  1.00 82.00           H  
ATOM   1932 HH22 ARG A 124       1.176  -8.357   5.271  1.00 82.00           H  
ATOM   1933  CZ  ARG A 124       2.551  -8.235   3.891  1.00 82.00           C  
ATOM   1934  N   TYR A 125       9.279  -9.412   1.410  1.00 83.48           N  
ATOM   1935  H   TYR A 125       9.283  -8.562   0.865  1.00 83.48           H  
ATOM   1936  CA  TYR A 125      10.168  -9.531   2.569  1.00 83.48           C  
ATOM   1937  HA  TYR A 125      10.500 -10.568   2.621  1.00 83.48           H  
ATOM   1938  C   TYR A 125       9.395  -9.234   3.865  1.00 83.48           C  
ATOM   1939  CB  TYR A 125      11.428  -8.661   2.409  1.00 83.48           C  
ATOM   1940  HB2 TYR A 125      12.207  -9.098   3.034  1.00 83.48           H  
ATOM   1941  HB3 TYR A 125      11.782  -8.724   1.380  1.00 83.48           H  
ATOM   1942  O   TYR A 125       8.491  -8.397   3.874  1.00 83.48           O  
ATOM   1943  CG  TYR A 125      11.292  -7.202   2.813  1.00 83.48           C  
ATOM   1944  CD1 TYR A 125      10.972  -6.213   1.865  1.00 83.48           C  
ATOM   1945  HD1 TYR A 125      10.805  -6.492   0.835  1.00 83.48           H  
ATOM   1946  CD2 TYR A 125      11.519  -6.830   4.152  1.00 83.48           C  
ATOM   1947  HD2 TYR A 125      11.752  -7.591   4.882  1.00 83.48           H  
ATOM   1948  CE1 TYR A 125      10.872  -4.863   2.260  1.00 83.48           C  
ATOM   1949  HE1 TYR A 125      10.638  -4.082   1.552  1.00 83.48           H  
ATOM   1950  CE2 TYR A 125      11.438  -5.481   4.546  1.00 83.48           C  
ATOM   1951  HE2 TYR A 125      11.630  -5.203   5.572  1.00 83.48           H  
ATOM   1952  OH  TYR A 125      11.032  -3.188   3.956  1.00 83.48           O  
ATOM   1953  HH  TYR A 125      11.438  -3.049   4.814  1.00 83.48           H  
ATOM   1954  CZ  TYR A 125      11.098  -4.497   3.599  1.00 83.48           C  
ATOM   1955  N   GLN A 126       9.757  -9.902   4.960  1.00 85.46           N  
ATOM   1956  H   GLN A 126      10.511 -10.572   4.912  1.00 85.46           H  
ATOM   1957  CA  GLN A 126       9.194  -9.623   6.280  1.00 85.46           C  
ATOM   1958  HA  GLN A 126       8.171  -9.264   6.166  1.00 85.46           H  
ATOM   1959  C   GLN A 126      10.046  -8.551   6.987  1.00 85.46           C  
ATOM   1960  CB  GLN A 126       9.125 -10.916   7.093  1.00 85.46           C  
ATOM   1961  HB2 GLN A 126      10.108 -11.387   7.079  1.00 85.46           H  
ATOM   1962  HB3 GLN A 126       8.865 -10.660   8.121  1.00 85.46           H  
ATOM   1963  O   GLN A 126      11.257  -8.733   7.132  1.00 85.46           O  
ATOM   1964  CG  GLN A 126       8.091 -11.923   6.566  1.00 85.46           C  
ATOM   1965  HG2 GLN A 126       8.330 -12.193   5.538  1.00 85.46           H  
ATOM   1966  HG3 GLN A 126       7.099 -11.471   6.587  1.00 85.46           H  
ATOM   1967  CD  GLN A 126       8.066 -13.196   7.408  1.00 85.46           C  
ATOM   1968  NE2 GLN A 126       7.304 -14.199   7.027  1.00 85.46           N  
ATOM   1969 HE21 GLN A 126       6.815 -14.172   6.143  1.00 85.46           H  
ATOM   1970 HE22 GLN A 126       7.460 -15.076   7.503  1.00 85.46           H  
ATOM   1971  OE1 GLN A 126       8.709 -13.317   8.438  1.00 85.46           O  
ATOM   1972  N   PRO A 127       9.475  -7.401   7.390  1.00 87.65           N  
ATOM   1973  CA  PRO A 127      10.234  -6.345   8.047  1.00 87.65           C  
ATOM   1974  HA  PRO A 127      11.202  -6.219   7.561  1.00 87.65           H  
ATOM   1975  C   PRO A 127      10.466  -6.672   9.526  1.00 87.65           C  
ATOM   1976  CB  PRO A 127       9.405  -5.076   7.844  1.00 87.65           C  
ATOM   1977  HB2 PRO A 127       9.641  -4.643   6.873  1.00 87.65           H  
ATOM   1978  HB3 PRO A 127       9.557  -4.347   8.641  1.00 87.65           H  
ATOM   1979  O   PRO A 127       9.531  -6.976  10.268  1.00 87.65           O  
ATOM   1980  CG  PRO A 127       7.971  -5.602   7.819  1.00 87.65           C  
ATOM   1981  HG2 PRO A 127       7.303  -4.942   7.266  1.00 87.65           H  
ATOM   1982  HG3 PRO A 127       7.611  -5.724   8.840  1.00 87.65           H  
ATOM   1983  CD  PRO A 127       8.105  -6.970   7.151  1.00 87.65           C  
ATOM   1984  HD2 PRO A 127       7.390  -7.669   7.584  1.00 87.65           H  
ATOM   1985  HD3 PRO A 127       7.936  -6.872   6.079  1.00 87.65           H  
ATOM   1986  N   GLY A 128      11.712  -6.546   9.981  1.00 83.71           N  
ATOM   1987  H   GLY A 128      12.434  -6.272   9.329  1.00 83.71           H  
ATOM   1988  CA  GLY A 128      12.065  -6.734  11.389  1.00 83.71           C  
ATOM   1989  HA2 GLY A 128      13.023  -6.245  11.566  1.00 83.71           H  
ATOM   1990  HA3 GLY A 128      11.312  -6.250  12.011  1.00 83.71           H  
ATOM   1991  C   GLY A 128      12.190  -8.191  11.858  1.00 83.71           C  
ATOM   1992  O   GLY A 128      12.351  -8.401  13.060  1.00 83.71           O  
ATOM   1993  N   THR A 129      12.199  -9.177  10.958  1.00 86.45           N  
ATOM   1994  H   THR A 129      12.014  -8.963   9.988  1.00 86.45           H  
ATOM   1995  CA  THR A 129      12.568 -10.579  11.241  1.00 86.45           C  
ATOM   1996  HA  THR A 129      12.634 -10.728  12.319  1.00 86.45           H  
ATOM   1997  C   THR A 129      13.952 -10.901  10.658  1.00 86.45           C  
ATOM   1998  CB  THR A 129      11.492 -11.557  10.738  1.00 86.45           C  
ATOM   1999  HB  THR A 129      11.840 -12.581  10.873  1.00 86.45           H  
ATOM   2000  O   THR A 129      14.410 -10.226   9.734  1.00 86.45           O  
ATOM   2001  CG2 THR A 129      10.167 -11.383  11.481  1.00 86.45           C  
ATOM   2002 HG21 THR A 129      10.322 -11.510  12.552  1.00 86.45           H  
ATOM   2003 HG22 THR A 129       9.747 -10.395  11.290  1.00 86.45           H  
ATOM   2004 HG23 THR A 129       9.458 -12.140  11.143  1.00 86.45           H  
ATOM   2005  OG1 THR A 129      11.219 -11.338   9.384  1.00 86.45           O  
ATOM   2006  HG1 THR A 129      10.582 -12.002   9.111  1.00 86.45           H  
ATOM   2007  N   TRP A 130      14.681 -11.859  11.246  1.00 88.08           N  
ATOM   2008  H   TRP A 130      14.255 -12.455  11.941  1.00 88.08           H  
ATOM   2009  CA  TRP A 130      15.951 -12.324  10.673  1.00 88.08           C  
ATOM   2010  HA  TRP A 130      16.475 -11.483  10.218  1.00 88.08           H  
ATOM   2011  C   TRP A 130      15.664 -13.346   9.572  1.00 88.08           C  
ATOM   2012  CB  TRP A 130      16.875 -12.931  11.742  1.00 88.08           C  
ATOM   2013  HB2 TRP A 130      17.597 -13.571  11.235  1.00 88.08           H  
ATOM   2014  HB3 TRP A 130      16.292 -13.579  12.396  1.00 88.08           H  
ATOM   2015  O   TRP A 130      14.989 -14.341   9.816  1.00 88.08           O  
ATOM   2016  CG  TRP A 130      17.673 -11.969  12.573  1.00 88.08           C  
ATOM   2017  CD1 TRP A 130      17.492 -11.731  13.890  1.00 88.08           C  
ATOM   2018  HD1 TRP A 130      16.746 -12.230  14.491  1.00 88.08           H  
ATOM   2019  CD2 TRP A 130      18.854 -11.199  12.189  1.00 88.08           C  
ATOM   2020  CE2 TRP A 130      19.305 -10.461  13.325  1.00 88.08           C  
ATOM   2021  CE3 TRP A 130      19.589 -11.046  10.993  1.00 88.08           C  
ATOM   2022  HE3 TRP A 130      19.271 -11.593  10.117  1.00 88.08           H  
ATOM   2023  NE1 TRP A 130      18.455 -10.845  14.342  1.00 88.08           N  
ATOM   2024  HE1 TRP A 130      18.602 -10.651  15.322  1.00 88.08           H  
ATOM   2025  CH2 TRP A 130      21.109  -9.455  12.058  1.00 88.08           C  
ATOM   2026  HH2 TRP A 130      21.962  -8.796  11.996  1.00 88.08           H  
ATOM   2027  CZ2 TRP A 130      20.408  -9.593  13.267  1.00 88.08           C  
ATOM   2028  HZ2 TRP A 130      20.718  -9.040  14.142  1.00 88.08           H  
ATOM   2029  CZ3 TRP A 130      20.695 -10.178  10.926  1.00 88.08           C  
ATOM   2030  HZ3 TRP A 130      21.219 -10.053   9.990  1.00 88.08           H  
ATOM   2031  N   THR A 131      16.225 -13.106   8.390  1.00 89.53           N  
ATOM   2032  H   THR A 131      16.703 -12.225   8.263  1.00 89.53           H  
ATOM   2033  CA  THR A 131      16.088 -13.953   7.201  1.00 89.53           C  
ATOM   2034  HA  THR A 131      15.534 -14.859   7.445  1.00 89.53           H  
ATOM   2035  C   THR A 131      17.471 -14.350   6.692  1.00 89.53           C  
ATOM   2036  CB  THR A 131      15.317 -13.198   6.107  1.00 89.53           C  
ATOM   2037  HB  THR A 131      15.850 -12.277   5.868  1.00 89.53           H  
ATOM   2038  O   THR A 131      18.372 -13.507   6.582  1.00 89.53           O  
ATOM   2039  CG2 THR A 131      15.136 -13.997   4.823  1.00 89.53           C  
ATOM   2040 HG21 THR A 131      14.646 -14.946   5.043  1.00 89.53           H  
ATOM   2041 HG22 THR A 131      14.518 -13.435   4.122  1.00 89.53           H  
ATOM   2042 HG23 THR A 131      16.102 -14.202   4.362  1.00 89.53           H  
ATOM   2043  OG1 THR A 131      14.023 -12.862   6.544  1.00 89.53           O  
ATOM   2044  HG1 THR A 131      13.593 -13.691   6.768  1.00 89.53           H  
ATOM   2045  N   HIS A 132      17.643 -15.624   6.349  1.00 91.57           N  
ATOM   2046  H   HIS A 132      16.858 -16.250   6.454  1.00 91.57           H  
ATOM   2047  CA  HIS A 132      18.822 -16.135   5.664  1.00 91.57           C  
ATOM   2048  HA  HIS A 132      19.686 -15.530   5.937  1.00 91.57           H  
ATOM   2049  C   HIS A 132      18.623 -16.051   4.147  1.00 91.57           C  
ATOM   2050  CB  HIS A 132      19.092 -17.572   6.117  1.00 91.57           C  
ATOM   2051  HB2 HIS A 132      19.157 -17.593   7.205  1.00 91.57           H  
ATOM   2052  HB3 HIS A 132      18.266 -18.217   5.817  1.00 91.57           H  
ATOM   2053  O   HIS A 132      17.797 -16.759   3.575  1.00 91.57           O  
ATOM   2054  CG  HIS A 132      20.379 -18.108   5.555  1.00 91.57           C  
ATOM   2055  CD2 HIS A 132      21.628 -17.620   5.816  1.00 91.57           C  
ATOM   2056  HD2 HIS A 132      21.858 -16.788   6.466  1.00 91.57           H  
ATOM   2057  ND1 HIS A 132      20.521 -19.131   4.647  1.00 91.57           N  
ATOM   2058  HD1 HIS A 132      19.768 -19.685   4.265  1.00 91.57           H  
ATOM   2059  CE1 HIS A 132      21.833 -19.262   4.379  1.00 91.57           C  
ATOM   2060  HE1 HIS A 132      22.270 -19.983   3.702  1.00 91.57           H  
ATOM   2061  NE2 HIS A 132      22.545 -18.360   5.072  1.00 91.57           N  
ATOM   2062  N   VAL A 133      19.381 -15.187   3.473  1.00 91.34           N  
ATOM   2063  H   VAL A 133      20.083 -14.668   3.980  1.00 91.34           H  
ATOM   2064  CA  VAL A 133      19.289 -15.003   2.018  1.00 91.34           C  
ATOM   2065  HA  VAL A 133      18.459 -15.594   1.631  1.00 91.34           H  
ATOM   2066  C   VAL A 133      20.569 -15.511   1.368  1.00 91.34           C  
ATOM   2067  CB  VAL A 133      19.010 -13.537   1.639  1.00 91.34           C  
ATOM   2068  HB  VAL A 133      19.888 -12.929   1.858  1.00 91.34           H  
ATOM   2069  O   VAL A 133      21.659 -15.036   1.690  1.00 91.34           O  
ATOM   2070  CG1 VAL A 133      18.691 -13.429   0.142  1.00 91.34           C  
ATOM   2071 HG11 VAL A 133      18.531 -12.385  -0.128  1.00 91.34           H  
ATOM   2072 HG12 VAL A 133      17.795 -14.004  -0.088  1.00 91.34           H  
ATOM   2073 HG13 VAL A 133      19.520 -13.827  -0.443  1.00 91.34           H  
ATOM   2074  CG2 VAL A 133      17.815 -12.946   2.397  1.00 91.34           C  
ATOM   2075 HG21 VAL A 133      17.634 -11.925   2.063  1.00 91.34           H  
ATOM   2076 HG22 VAL A 133      16.925 -13.548   2.217  1.00 91.34           H  
ATOM   2077 HG23 VAL A 133      18.023 -12.921   3.466  1.00 91.34           H  
ATOM   2078  N   ALA A 134      20.441 -16.439   0.420  1.00 91.89           N  
ATOM   2079  H   ALA A 134      19.513 -16.751   0.171  1.00 91.89           H  
ATOM   2080  CA  ALA A 134      21.570 -16.987  -0.324  1.00 91.89           C  
ATOM   2081  HA  ALA A 134      22.433 -16.343  -0.155  1.00 91.89           H  
ATOM   2082  C   ALA A 134      21.320 -16.983  -1.836  1.00 91.89           C  
ATOM   2083  CB  ALA A 134      21.918 -18.380   0.220  1.00 91.89           C  
ATOM   2084  HB1 ALA A 134      21.094 -19.073   0.052  1.00 91.89           H  
ATOM   2085  HB2 ALA A 134      22.118 -18.320   1.290  1.00 91.89           H  
ATOM   2086  HB3 ALA A 134      22.809 -18.761  -0.280  1.00 91.89           H  
ATOM   2087  O   ALA A 134      20.185 -17.068  -2.298  1.00 91.89           O  
ATOM   2088  N   ALA A 135      22.383 -16.897  -2.630  1.00 92.39           N  
ATOM   2089  H   ALA A 135      23.292 -16.821  -2.198  1.00 92.39           H  
ATOM   2090  CA  ALA A 135      22.317 -17.005  -4.081  1.00 92.39           C  
ATOM   2091  HA  ALA A 135      21.426 -17.575  -4.344  1.00 92.39           H  
ATOM   2092  C   ALA A 135      23.527 -17.768  -4.632  1.00 92.39           C  
ATOM   2093  CB  ALA A 135      22.180 -15.608  -4.694  1.00 92.39           C  
ATOM   2094  HB1 ALA A 135      22.093 -15.703  -5.777  1.00 92.39           H  
ATOM   2095  HB2 ALA A 135      21.283 -15.124  -4.308  1.00 92.39           H  
ATOM   2096  HB3 ALA A 135      23.054 -15.003  -4.454  1.00 92.39           H  
ATOM   2097  O   ALA A 135      24.667 -17.553  -4.210  1.00 92.39           O  
ATOM   2098  N   THR A 136      23.275 -18.648  -5.600  1.00 92.26           N  
ATOM   2099  H   THR A 136      22.320 -18.731  -5.918  1.00 92.26           H  
ATOM   2100  CA  THR A 136      24.287 -19.508  -6.235  1.00 92.26           C  
ATOM   2101  HA  THR A 136      25.268 -19.306  -5.804  1.00 92.26           H  
ATOM   2102  C   THR A 136      24.356 -19.238  -7.731  1.00 92.26           C  
ATOM   2103  CB  THR A 136      23.989 -21.005  -6.037  1.00 92.26           C  
ATOM   2104  HB  THR A 136      24.767 -21.579  -6.541  1.00 92.26           H  
ATOM   2105  O   THR A 136      23.314 -19.068  -8.368  1.00 92.26           O  
ATOM   2106  CG2 THR A 136      23.953 -21.441  -4.576  1.00 92.26           C  
ATOM   2107 HG21 THR A 136      24.961 -21.399  -4.162  1.00 92.26           H  
ATOM   2108 HG22 THR A 136      23.297 -20.797  -3.989  1.00 92.26           H  
ATOM   2109 HG23 THR A 136      23.597 -22.469  -4.509  1.00 92.26           H  
ATOM   2110  OG1 THR A 136      22.750 -21.350  -6.616  1.00 92.26           O  
ATOM   2111  HG1 THR A 136      22.648 -20.834  -7.419  1.00 92.26           H  
ATOM   2112  N   TYR A 137      25.552 -19.307  -8.313  1.00 91.02           N  
ATOM   2113  H   TYR A 137      26.367 -19.423  -7.729  1.00 91.02           H  
ATOM   2114  CA  TYR A 137      25.751 -19.362  -9.763  1.00 91.02           C  
ATOM   2115  HA  TYR A 137      24.818 -19.664 -10.238  1.00 91.02           H  
ATOM   2116  C   TYR A 137      26.822 -20.400 -10.103  1.00 91.02           C  
ATOM   2117  CB  TYR A 137      26.129 -17.969 -10.282  1.00 91.02           C  
ATOM   2118  HB2 TYR A 137      27.020 -17.636  -9.750  1.00 91.02           H  
ATOM   2119  HB3 TYR A 137      25.324 -17.277 -10.031  1.00 91.02           H  
ATOM   2120  O   TYR A 137      27.911 -20.350  -9.538  1.00 91.02           O  
ATOM   2121  CG  TYR A 137      26.378 -17.876 -11.780  1.00 91.02           C  
ATOM   2122  CD1 TYR A 137      27.638 -17.481 -12.270  1.00 91.02           C  
ATOM   2123  HD1 TYR A 137      28.452 -17.312 -11.580  1.00 91.02           H  
ATOM   2124  CD2 TYR A 137      25.341 -18.161 -12.688  1.00 91.02           C  
ATOM   2125  HD2 TYR A 137      24.387 -18.506 -12.319  1.00 91.02           H  
ATOM   2126  CE1 TYR A 137      27.843 -17.321 -13.654  1.00 91.02           C  
ATOM   2127  HE1 TYR A 137      28.814 -17.024 -14.023  1.00 91.02           H  
ATOM   2128  CE2 TYR A 137      25.539 -18.009 -14.074  1.00 91.02           C  
ATOM   2129  HE2 TYR A 137      24.745 -18.231 -14.771  1.00 91.02           H  
ATOM   2130  OH  TYR A 137      26.990 -17.458 -15.897  1.00 91.02           O  
ATOM   2131  HH  TYR A 137      27.910 -17.264 -16.090  1.00 91.02           H  
ATOM   2132  CZ  TYR A 137      26.788 -17.575 -14.559  1.00 91.02           C  
ATOM   2133  N   ASP A 138      26.542 -21.329 -11.022  1.00 89.10           N  
ATOM   2134  H   ASP A 138      25.614 -21.345 -11.420  1.00 89.10           H  
ATOM   2135  CA  ASP A 138      27.480 -22.401 -11.423  1.00 89.10           C  
ATOM   2136  HA  ASP A 138      28.261 -22.461 -10.666  1.00 89.10           H  
ATOM   2137  C   ASP A 138      28.221 -22.129 -12.755  1.00 89.10           C  
ATOM   2138  CB  ASP A 138      26.765 -23.769 -11.400  1.00 89.10           C  
ATOM   2139  HB2 ASP A 138      26.155 -23.840 -10.500  1.00 89.10           H  
ATOM   2140  HB3 ASP A 138      27.528 -24.545 -11.340  1.00 89.10           H  
ATOM   2141  O   ASP A 138      28.965 -22.978 -13.255  1.00 89.10           O  
ATOM   2142  CG  ASP A 138      25.887 -24.063 -12.625  1.00 89.10           C  
ATOM   2143  OD1 ASP A 138      25.401 -25.207 -12.747  1.00 89.10           O  
ATOM   2144  OD2 ASP A 138      25.718 -23.160 -13.476  1.00 89.10           O  
ATOM   2145  N   GLY A 139      27.997 -20.954 -13.354  1.00 86.06           N  
ATOM   2146  H   GLY A 139      27.418 -20.290 -12.860  1.00 86.06           H  
ATOM   2147  CA  GLY A 139      28.463 -20.604 -14.700  1.00 86.06           C  
ATOM   2148  HA2 GLY A 139      29.348 -21.194 -14.935  1.00 86.06           H  
ATOM   2149  HA3 GLY A 139      28.758 -19.555 -14.706  1.00 86.06           H  
ATOM   2150  C   GLY A 139      27.430 -20.827 -15.816  1.00 86.06           C  
ATOM   2151  O   GLY A 139      27.741 -20.554 -16.982  1.00 86.06           O  
ATOM   2152  N   ARG A 140      26.232 -21.342 -15.502  1.00 85.50           N  
ATOM   2153  H   ARG A 140      26.126 -21.696 -14.562  1.00 85.50           H  
ATOM   2154  CA  ARG A 140      25.093 -21.547 -16.429  1.00 85.50           C  
ATOM   2155  HA  ARG A 140      25.125 -20.814 -17.235  1.00 85.50           H  
ATOM   2156  C   ARG A 140      23.720 -21.390 -15.774  1.00 85.50           C  
ATOM   2157  CB  ARG A 140      25.133 -22.974 -16.988  1.00 85.50           C  
ATOM   2158  HB2 ARG A 140      25.085 -23.685 -16.163  1.00 85.50           H  
ATOM   2159  HB3 ARG A 140      24.255 -23.121 -17.617  1.00 85.50           H  
ATOM   2160  O   ARG A 140      22.785 -20.952 -16.431  1.00 85.50           O  
ATOM   2161  CG  ARG A 140      26.382 -23.253 -17.819  1.00 85.50           C  
ATOM   2162  HG2 ARG A 140      26.455 -22.520 -18.622  1.00 85.50           H  
ATOM   2163  HG3 ARG A 140      27.268 -23.201 -17.187  1.00 85.50           H  
ATOM   2164  CD  ARG A 140      26.284 -24.656 -18.401  1.00 85.50           C  
ATOM   2165  HD2 ARG A 140      26.217 -25.364 -17.575  1.00 85.50           H  
ATOM   2166  HD3 ARG A 140      25.380 -24.724 -19.007  1.00 85.50           H  
ATOM   2167  NE  ARG A 140      27.468 -24.944 -19.223  1.00 85.50           N  
ATOM   2168  HE  ARG A 140      28.148 -24.199 -19.273  1.00 85.50           H  
ATOM   2169  NH1 ARG A 140      26.921 -27.104 -19.718  1.00 85.50           N  
ATOM   2170 HH11 ARG A 140      26.107 -26.982 -19.133  1.00 85.50           H  
ATOM   2171 HH12 ARG A 140      27.142 -28.012 -20.101  1.00 85.50           H  
ATOM   2172  NH2 ARG A 140      28.836 -26.236 -20.490  1.00 85.50           N  
ATOM   2173 HH21 ARG A 140      29.490 -25.466 -20.511  1.00 85.50           H  
ATOM   2174 HH22 ARG A 140      29.063 -27.132 -20.896  1.00 85.50           H  
ATOM   2175  CZ  ARG A 140      27.735 -26.090 -19.807  1.00 85.50           C  
ATOM   2176  N   HIS A 141      23.595 -21.806 -14.523  1.00 89.03           N  
ATOM   2177  H   HIS A 141      24.401 -22.233 -14.089  1.00 89.03           H  
ATOM   2178  CA  HIS A 141      22.387 -21.784 -13.717  1.00 89.03           C  
ATOM   2179  HA  HIS A 141      21.546 -21.427 -14.313  1.00 89.03           H  
ATOM   2180  C   HIS A 141      22.595 -20.828 -12.548  1.00 89.03           C  
ATOM   2181  CB  HIS A 141      22.091 -23.212 -13.242  1.00 89.03           C  
ATOM   2182  HB2 HIS A 141      22.007 -23.867 -14.110  1.00 89.03           H  
ATOM   2183  HB3 HIS A 141      22.927 -23.568 -12.640  1.00 89.03           H  
ATOM   2184  O   HIS A 141      23.609 -20.906 -11.849  1.00 89.03           O  
ATOM   2185  CG  HIS A 141      20.827 -23.335 -12.434  1.00 89.03           C  
ATOM   2186  CD2 HIS A 141      19.556 -23.076 -12.869  1.00 89.03           C  
ATOM   2187  HD2 HIS A 141      19.271 -22.715 -13.846  1.00 89.03           H  
ATOM   2188  ND1 HIS A 141      20.729 -23.772 -11.131  1.00 89.03           N  
ATOM   2189  HD1 HIS A 141      21.493 -24.042 -10.528  1.00 89.03           H  
ATOM   2190  CE1 HIS A 141      19.428 -23.791 -10.793  1.00 89.03           C  
ATOM   2191  HE1 HIS A 141      19.030 -24.090  -9.835  1.00 89.03           H  
ATOM   2192  NE2 HIS A 141      18.682 -23.385 -11.830  1.00 89.03           N  
ATOM   2193  N   MET A 142      21.641 -19.921 -12.351  1.00 90.15           N  
ATOM   2194  H   MET A 142      20.829 -19.954 -12.950  1.00 90.15           H  
ATOM   2195  CA  MET A 142      21.563 -19.050 -11.181  1.00 90.15           C  
ATOM   2196  HA  MET A 142      22.419 -19.256 -10.539  1.00 90.15           H  
ATOM   2197  C   MET A 142      20.306 -19.378 -10.378  1.00 90.15           C  
ATOM   2198  CB  MET A 142      21.635 -17.563 -11.568  1.00 90.15           C  
ATOM   2199  HB2 MET A 142      21.539 -16.973 -10.657  1.00 90.15           H  
ATOM   2200  HB3 MET A 142      22.613 -17.348 -11.999  1.00 90.15           H  
ATOM   2201  O   MET A 142      19.249 -19.593 -10.966  1.00 90.15           O  
ATOM   2202  CG  MET A 142      20.569 -17.111 -12.575  1.00 90.15           C  
ATOM   2203  HG2 MET A 142      20.613 -17.759 -13.450  1.00 90.15           H  
ATOM   2204  HG3 MET A 142      19.580 -17.225 -12.130  1.00 90.15           H  
ATOM   2205  SD  MET A 142      20.743 -15.402 -13.161  1.00 90.15           S  
ATOM   2206  CE  MET A 142      20.790 -14.486 -11.597  1.00 90.15           C  
ATOM   2207  HE1 MET A 142      20.038 -14.877 -10.912  1.00 90.15           H  
ATOM   2208  HE2 MET A 142      20.602 -13.428 -11.783  1.00 90.15           H  
ATOM   2209  HE3 MET A 142      21.772 -14.599 -11.139  1.00 90.15           H  
ATOM   2210  N   ALA A 143      20.414 -19.374  -9.052  1.00 91.48           N  
ATOM   2211  H   ALA A 143      21.309 -19.156  -8.638  1.00 91.48           H  
ATOM   2212  CA  ALA A 143      19.297 -19.615  -8.141  1.00 91.48           C  
ATOM   2213  HA  ALA A 143      18.362 -19.405  -8.659  1.00 91.48           H  
ATOM   2214  C   ALA A 143      19.359 -18.678  -6.926  1.00 91.48           C  
ATOM   2215  CB  ALA A 143      19.275 -21.094  -7.740  1.00 91.48           C  
ATOM   2216  HB1 ALA A 143      20.193 -21.362  -7.218  1.00 91.48           H  
ATOM   2217  HB2 ALA A 143      19.164 -21.718  -8.627  1.00 91.48           H  
ATOM   2218  HB3 ALA A 143      18.429 -21.281  -7.079  1.00 91.48           H  
ATOM   2219  O   ALA A 143      20.445 -18.285  -6.491  1.00 91.48           O  
ATOM   2220  N   LEU A 144      18.183 -18.321  -6.407  1.00 92.72           N  
ATOM   2221  H   LEU A 144      17.356 -18.732  -6.816  1.00 92.72           H  
ATOM   2222  CA  LEU A 144      17.968 -17.492  -5.222  1.00 92.72           C  
ATOM   2223  HA  LEU A 144      18.928 -17.171  -4.817  1.00 92.72           H  
ATOM   2224  C   LEU A 144      17.251 -18.330  -4.160  1.00 92.72           C  
ATOM   2225  CB  LEU A 144      17.153 -16.246  -5.629  1.00 92.72           C  
ATOM   2226  HB2 LEU A 144      17.757 -15.646  -6.309  1.00 92.72           H  
ATOM   2227  HB3 LEU A 144      16.273 -16.589  -6.174  1.00 92.72           H  
ATOM   2228  O   LEU A 144      16.234 -18.962  -4.452  1.00 92.72           O  
ATOM   2229  CG  LEU A 144      16.666 -15.351  -4.469  1.00 92.72           C  
ATOM   2230  HG  LEU A 144      16.061 -15.939  -3.779  1.00 92.72           H  
ATOM   2231  CD1 LEU A 144      17.806 -14.709  -3.679  1.00 92.72           C  
ATOM   2232 HD11 LEU A 144      17.397 -14.083  -2.886  1.00 92.72           H  
ATOM   2233 HD12 LEU A 144      18.414 -15.481  -3.207  1.00 92.72           H  
ATOM   2234 HD13 LEU A 144      18.433 -14.105  -4.334  1.00 92.72           H  
ATOM   2235  CD2 LEU A 144      15.791 -14.224  -5.029  1.00 92.72           C  
ATOM   2236 HD21 LEU A 144      14.935 -14.655  -5.548  1.00 92.72           H  
ATOM   2237 HD22 LEU A 144      16.368 -13.613  -5.722  1.00 92.72           H  
ATOM   2238 HD23 LEU A 144      15.425 -13.606  -4.209  1.00 92.72           H  
ATOM   2239  N   TYR A 145      17.761 -18.281  -2.933  1.00 90.24           N  
ATOM   2240  H   TYR A 145      18.583 -17.717  -2.769  1.00 90.24           H  
ATOM   2241  CA  TYR A 145      17.234 -18.986  -1.775  1.00 90.24           C  
ATOM   2242  HA  TYR A 145      16.319 -19.486  -2.092  1.00 90.24           H  
ATOM   2243  C   TYR A 145      16.887 -18.001  -0.656  1.00 90.24           C  
ATOM   2244  CB  TYR A 145      18.214 -20.059  -1.272  1.00 90.24           C  
ATOM   2245  HB2 TYR A 145      19.063 -19.557  -0.808  1.00 90.24           H  
ATOM   2246  HB3 TYR A 145      17.719 -20.638  -0.492  1.00 90.24           H  
ATOM   2247  O   TYR A 145      17.633 -17.051  -0.398  1.00 90.24           O  
ATOM   2248  CG  TYR A 145      18.745 -21.011  -2.328  1.00 90.24           C  
ATOM   2249  CD1 TYR A 145      18.177 -22.289  -2.500  1.00 90.24           C  
ATOM   2250  HD1 TYR A 145      17.347 -22.598  -1.882  1.00 90.24           H  
ATOM   2251  CD2 TYR A 145      19.824 -20.609  -3.137  1.00 90.24           C  
ATOM   2252  HD2 TYR A 145      20.261 -19.631  -3.000  1.00 90.24           H  
ATOM   2253  CE1 TYR A 145      18.697 -23.164  -3.477  1.00 90.24           C  
ATOM   2254  HE1 TYR A 145      18.268 -24.143  -3.630  1.00 90.24           H  
ATOM   2255  CE2 TYR A 145      20.329 -21.473  -4.121  1.00 90.24           C  
ATOM   2256  HE2 TYR A 145      21.149 -21.151  -4.747  1.00 90.24           H  
ATOM   2257  OH  TYR A 145      20.325 -23.611  -5.191  1.00 90.24           O  
ATOM   2258  HH  TYR A 145      21.058 -23.197  -5.653  1.00 90.24           H  
ATOM   2259  CZ  TYR A 145      19.781 -22.761  -4.283  1.00 90.24           C  
ATOM   2260  N   VAL A 146      15.768 -18.250   0.019  1.00 89.88           N  
ATOM   2261  H   VAL A 146      15.235 -19.071  -0.228  1.00 89.88           H  
ATOM   2262  CA  VAL A 146      15.306 -17.504   1.198  1.00 89.88           C  
ATOM   2263  HA  VAL A 146      16.113 -16.883   1.586  1.00 89.88           H  
ATOM   2264  C   VAL A 146      14.942 -18.535   2.260  1.00 89.88           C  
ATOM   2265  CB  VAL A 146      14.111 -16.592   0.858  1.00 89.88           C  
ATOM   2266  HB  VAL A 146      13.287 -17.198   0.483  1.00 89.88           H  
ATOM   2267  O   VAL A 146      14.208 -19.472   1.964  1.00 89.88           O  
ATOM   2268  CG1 VAL A 146      13.629 -15.809   2.081  1.00 89.88           C  
ATOM   2269 HG11 VAL A 146      13.296 -16.492   2.863  1.00 89.88           H  
ATOM   2270 HG12 VAL A 146      14.443 -15.198   2.471  1.00 89.88           H  
ATOM   2271 HG13 VAL A 146      12.785 -15.172   1.815  1.00 89.88           H  
ATOM   2272  CG2 VAL A 146      14.484 -15.551  -0.212  1.00 89.88           C  
ATOM   2273 HG21 VAL A 146      14.798 -16.053  -1.127  1.00 89.88           H  
ATOM   2274 HG22 VAL A 146      13.617 -14.929  -0.436  1.00 89.88           H  
ATOM   2275 HG23 VAL A 146      15.302 -14.927   0.149  1.00 89.88           H  
ATOM   2276  N   ASP A 147      15.554 -18.422   3.437  1.00 88.97           N  
ATOM   2277  H   ASP A 147      16.153 -17.621   3.580  1.00 88.97           H  
ATOM   2278  CA  ASP A 147      15.450 -19.343   4.580  1.00 88.97           C  
ATOM   2279  HA  ASP A 147      16.290 -19.098   5.230  1.00 88.97           H  
ATOM   2280  C   ASP A 147      15.712 -20.835   4.252  1.00 88.97           C  
ATOM   2281  CB  ASP A 147      14.199 -19.013   5.417  1.00 88.97           C  
ATOM   2282  HB2 ASP A 147      13.308 -19.117   4.798  1.00 88.97           H  
ATOM   2283  HB3 ASP A 147      14.126 -19.713   6.249  1.00 88.97           H  
ATOM   2284  O   ASP A 147      15.429 -21.729   5.037  1.00 88.97           O  
ATOM   2285  CG  ASP A 147      14.284 -17.587   5.992  1.00 88.97           C  
ATOM   2286  OD1 ASP A 147      13.298 -16.824   5.896  1.00 88.97           O  
ATOM   2287  OD2 ASP A 147      15.380 -17.208   6.476  1.00 88.97           O  
ATOM   2288  N   GLY A 148      16.368 -21.106   3.115  1.00 86.01           N  
ATOM   2289  H   GLY A 148      16.505 -20.320   2.496  1.00 86.01           H  
ATOM   2290  CA  GLY A 148      16.726 -22.448   2.631  1.00 86.01           C  
ATOM   2291  HA2 GLY A 148      17.778 -22.449   2.345  1.00 86.01           H  
ATOM   2292  HA3 GLY A 148      16.586 -23.174   3.431  1.00 86.01           H  
ATOM   2293  C   GLY A 148      15.906 -22.928   1.427  1.00 86.01           C  
ATOM   2294  O   GLY A 148      16.385 -23.767   0.658  1.00 86.01           O  
ATOM   2295  N   THR A 149      14.731 -22.347   1.190  1.00 88.49           N  
ATOM   2296  H   THR A 149      14.376 -21.689   1.869  1.00 88.49           H  
ATOM   2297  CA  THR A 149      13.867 -22.642   0.036  1.00 88.49           C  
ATOM   2298  HA  THR A 149      13.849 -23.719  -0.130  1.00 88.49           H  
ATOM   2299  C   THR A 149      14.379 -21.965  -1.229  1.00 88.49           C  
ATOM   2300  CB  THR A 149      12.426 -22.214   0.343  1.00 88.49           C  
ATOM   2301  HB  THR A 149      12.415 -21.208   0.761  1.00 88.49           H  
ATOM   2302  O   THR A 149      14.717 -20.781  -1.205  1.00 88.49           O  
ATOM   2303  CG2 THR A 149      11.485 -22.261  -0.863  1.00 88.49           C  
ATOM   2304 HG21 THR A 149      11.369 -23.286  -1.214  1.00 88.49           H  
ATOM   2305 HG22 THR A 149      10.512 -21.867  -0.567  1.00 88.49           H  
ATOM   2306 HG23 THR A 149      11.849 -21.627  -1.671  1.00 88.49           H  
ATOM   2307  OG1 THR A 149      11.975 -23.134   1.297  1.00 88.49           O  
ATOM   2308  HG1 THR A 149      11.024 -23.244   1.226  1.00 88.49           H  
ATOM   2309  N   GLN A 150      14.404 -22.680  -2.362  1.00 91.44           N  
ATOM   2310  H   GLN A 150      14.062 -23.629  -2.335  1.00 91.44           H  
ATOM   2311  CA  GLN A 150      14.745 -22.095  -3.665  1.00 91.44           C  
ATOM   2312  HA  GLN A 150      15.548 -21.373  -3.518  1.00 91.44           H  
ATOM   2313  C   GLN A 150      13.530 -21.354  -4.249  1.00 91.44           C  
ATOM   2314  CB  GLN A 150      15.274 -23.179  -4.617  1.00 91.44           C  
ATOM   2315  HB2 GLN A 150      14.454 -23.844  -4.888  1.00 91.44           H  
ATOM   2316  HB3 GLN A 150      16.035 -23.774  -4.113  1.00 91.44           H  
ATOM   2317  O   GLN A 150      12.637 -21.957  -4.848  1.00 91.44           O  
ATOM   2318  CG  GLN A 150      15.876 -22.563  -5.891  1.00 91.44           C  
ATOM   2319  HG2 GLN A 150      15.173 -21.855  -6.330  1.00 91.44           H  
ATOM   2320  HG3 GLN A 150      16.780 -22.016  -5.623  1.00 91.44           H  
ATOM   2321  CD  GLN A 150      16.220 -23.611  -6.946  1.00 91.44           C  
ATOM   2322  NE2 GLN A 150      15.318 -23.917  -7.854  1.00 91.44           N  
ATOM   2323 HE21 GLN A 150      14.385 -23.532  -7.817  1.00 91.44           H  
ATOM   2324 HE22 GLN A 150      15.538 -24.669  -8.491  1.00 91.44           H  
ATOM   2325  OE1 GLN A 150      17.313 -24.153  -6.992  1.00 91.44           O  
ATOM   2326  N   VAL A 151      13.503 -20.030  -4.093  1.00 87.67           N  
ATOM   2327  H   VAL A 151      14.283 -19.606  -3.610  1.00 87.67           H  
ATOM   2328  CA  VAL A 151      12.349 -19.178  -4.445  1.00 87.67           C  
ATOM   2329  HA  VAL A 151      11.440 -19.761  -4.301  1.00 87.67           H  
ATOM   2330  C   VAL A 151      12.326 -18.717  -5.908  1.00 87.67           C  
ATOM   2331  CB  VAL A 151      12.254 -17.961  -3.506  1.00 87.67           C  
ATOM   2332  HB  VAL A 151      11.372 -17.385  -3.786  1.00 87.67           H  
ATOM   2333  O   VAL A 151      11.312 -18.195  -6.372  1.00 87.67           O  
ATOM   2334  CG1 VAL A 151      12.095 -18.390  -2.045  1.00 87.67           C  
ATOM   2335 HG11 VAL A 151      11.279 -19.108  -1.960  1.00 87.67           H  
ATOM   2336 HG12 VAL A 151      11.855 -17.520  -1.434  1.00 87.67           H  
ATOM   2337 HG13 VAL A 151      13.007 -18.850  -1.666  1.00 87.67           H  
ATOM   2338  CG2 VAL A 151      13.470 -17.030  -3.600  1.00 87.67           C  
ATOM   2339 HG21 VAL A 151      13.632 -16.716  -4.632  1.00 87.67           H  
ATOM   2340 HG22 VAL A 151      13.289 -16.147  -2.987  1.00 87.67           H  
ATOM   2341 HG23 VAL A 151      14.359 -17.540  -3.228  1.00 87.67           H  
ATOM   2342  N   ALA A 152      13.448 -18.841  -6.625  1.00 88.95           N  
ATOM   2343  H   ALA A 152      14.253 -19.242  -6.166  1.00 88.95           H  
ATOM   2344  CA  ALA A 152      13.561 -18.544  -8.055  1.00 88.95           C  
ATOM   2345  HA  ALA A 152      12.718 -18.996  -8.578  1.00 88.95           H  
ATOM   2346  C   ALA A 152      14.864 -19.111  -8.650  1.00 88.95           C  
ATOM   2347  CB  ALA A 152      13.524 -17.019  -8.255  1.00 88.95           C  
ATOM   2348  HB1 ALA A 152      14.293 -16.553  -7.638  1.00 88.95           H  
ATOM   2349  HB2 ALA A 152      13.693 -16.780  -9.305  1.00 88.95           H  
ATOM   2350  HB3 ALA A 152      12.550 -16.627  -7.963  1.00 88.95           H  
ATOM   2351  O   ALA A 152      15.891 -19.158  -7.968  1.00 88.95           O  
ATOM   2352  N   SER A 153      14.853 -19.444  -9.942  1.00 87.94           N  
ATOM   2353  H   SER A 153      13.981 -19.438 -10.452  1.00 87.94           H  
ATOM   2354  CA  SER A 153      16.035 -19.859 -10.709  1.00 87.94           C  
ATOM   2355  HA  SER A 153      16.922 -19.431 -10.243  1.00 87.94           H  
ATOM   2356  C   SER A 153      15.994 -19.351 -12.163  1.00 87.94           C  
ATOM   2357  CB  SER A 153      16.170 -21.383 -10.662  1.00 87.94           C  
ATOM   2358  HB2 SER A 153      17.136 -21.660 -11.083  1.00 87.94           H  
ATOM   2359  HB3 SER A 153      16.111 -21.733  -9.631  1.00 87.94           H  
ATOM   2360  O   SER A 153      14.988 -18.797 -12.610  1.00 87.94           O  
ATOM   2361  OG  SER A 153      15.135 -21.945 -11.429  1.00 87.94           O  
ATOM   2362  HG  SER A 153      15.075 -22.896 -11.316  1.00 87.94           H  
ATOM   2363  N   SER A 154      17.119 -19.433 -12.889  1.00 87.02           N  
ATOM   2364  H   SER A 154      17.931 -19.839 -12.446  1.00 87.02           H  
ATOM   2365  CA  SER A 154      17.191 -19.119 -14.326  1.00 87.02           C  
ATOM   2366  HA  SER A 154      16.319 -19.569 -14.800  1.00 87.02           H  
ATOM   2367  C   SER A 154      18.450 -19.675 -15.013  1.00 87.02           C  
ATOM   2368  CB  SER A 154      17.136 -17.600 -14.550  1.00 87.02           C  
ATOM   2369  HB2 SER A 154      18.088 -17.153 -14.262  1.00 87.02           H  
ATOM   2370  HB3 SER A 154      16.342 -17.161 -13.947  1.00 87.02           H  
ATOM   2371  O   SER A 154      19.467 -19.951 -14.373  1.00 87.02           O  
ATOM   2372  OG  SER A 154      16.857 -17.312 -15.908  1.00 87.02           O  
ATOM   2373  HG  SER A 154      15.902 -17.342 -15.999  1.00 87.02           H  
ATOM   2374  N   LEU A 155      18.391 -19.781 -16.348  1.00 83.07           N  
ATOM   2375  H   LEU A 155      17.525 -19.476 -16.769  1.00 83.07           H  
ATOM   2376  CA  LEU A 155      19.433 -20.301 -17.253  1.00 83.07           C  
ATOM   2377  HA  LEU A 155      20.330 -20.507 -16.669  1.00 83.07           H  
ATOM   2378  C   LEU A 155      19.874 -19.288 -18.346  1.00 83.07           C  
ATOM   2379  CB  LEU A 155      18.925 -21.627 -17.868  1.00 83.07           C  
ATOM   2380  HB2 LEU A 155      17.953 -21.434 -18.321  1.00 83.07           H  
ATOM   2381  HB3 LEU A 155      19.600 -21.937 -18.666  1.00 83.07           H  
ATOM   2382  O   LEU A 155      20.450 -19.678 -19.362  1.00 83.07           O  
ATOM   2383  CG  LEU A 155      18.792 -22.808 -16.885  1.00 83.07           C  
ATOM   2384  HG  LEU A 155      18.268 -22.489 -15.984  1.00 83.07           H  
ATOM   2385  CD1 LEU A 155      17.992 -23.939 -17.534  1.00 83.07           C  
ATOM   2386 HD11 LEU A 155      18.480 -24.279 -18.448  1.00 83.07           H  
ATOM   2387 HD12 LEU A 155      17.899 -24.765 -16.829  1.00 83.07           H  
ATOM   2388 HD13 LEU A 155      16.987 -23.583 -17.761  1.00 83.07           H  
ATOM   2389  CD2 LEU A 155      20.159 -23.383 -16.508  1.00 83.07           C  
ATOM   2390 HD21 LEU A 155      20.753 -22.609 -16.022  1.00 83.07           H  
ATOM   2391 HD22 LEU A 155      20.685 -23.730 -17.397  1.00 83.07           H  
ATOM   2392 HD23 LEU A 155      20.027 -24.208 -15.808  1.00 83.07           H  
ATOM   2393  N   ASP A 156      19.562 -17.996 -18.186  1.00 83.89           N  
ATOM   2394  H   ASP A 156      19.048 -17.741 -17.355  1.00 83.89           H  
ATOM   2395  CA  ASP A 156      19.801 -16.935 -19.193  1.00 83.89           C  
ATOM   2396  HA  ASP A 156      19.571 -17.325 -20.184  1.00 83.89           H  
ATOM   2397  C   ASP A 156      21.268 -16.435 -19.235  1.00 83.89           C  
ATOM   2398  CB  ASP A 156      18.791 -15.814 -18.886  1.00 83.89           C  
ATOM   2399  HB2 ASP A 156      18.986 -15.458 -17.875  1.00 83.89           H  
ATOM   2400  HB3 ASP A 156      17.789 -16.244 -18.889  1.00 83.89           H  
ATOM   2401  O   ASP A 156      21.788 -16.066 -20.292  1.00 83.89           O  
ATOM   2402  CG  ASP A 156      18.785 -14.617 -19.849  1.00 83.89           C  
ATOM   2403  OD1 ASP A 156      18.738 -13.476 -19.327  1.00 83.89           O  
ATOM   2404  OD2 ASP A 156      18.732 -14.832 -21.082  1.00 83.89           O  
ATOM   2405  N   GLN A 157      21.986 -16.484 -18.106  1.00 86.05           N  
ATOM   2406  H   GLN A 157      21.543 -16.879 -17.289  1.00 86.05           H  
ATOM   2407  CA  GLN A 157      23.412 -16.132 -18.025  1.00 86.05           C  
ATOM   2408  HA  GLN A 157      23.620 -15.367 -18.773  1.00 86.05           H  
ATOM   2409  C   GLN A 157      24.306 -17.335 -18.348  1.00 86.05           C  
ATOM   2410  CB  GLN A 157      23.755 -15.547 -16.645  1.00 86.05           C  
ATOM   2411  HB2 GLN A 157      24.830 -15.384 -16.574  1.00 86.05           H  
ATOM   2412  HB3 GLN A 157      23.468 -16.261 -15.873  1.00 86.05           H  
ATOM   2413  O   GLN A 157      24.006 -18.464 -17.971  1.00 86.05           O  
ATOM   2414  CG  GLN A 157      23.025 -14.221 -16.395  1.00 86.05           C  
ATOM   2415  HG2 GLN A 157      21.955 -14.405 -16.489  1.00 86.05           H  
ATOM   2416  HG3 GLN A 157      23.182 -13.890 -15.368  1.00 86.05           H  
ATOM   2417  CD  GLN A 157      23.445 -13.089 -17.333  1.00 86.05           C  
ATOM   2418  NE2 GLN A 157      22.501 -12.276 -17.747  1.00 86.05           N  
ATOM   2419 HE21 GLN A 157      22.707 -11.478 -18.331  1.00 86.05           H  
ATOM   2420 HE22 GLN A 157      21.547 -12.480 -17.486  1.00 86.05           H  
ATOM   2421  OE1 GLN A 157      24.611 -12.923 -17.693  1.00 86.05           O  
ATOM   2422  N   SER A 158      25.431 -17.115 -19.042  1.00 83.48           N  
ATOM   2423  H   SER A 158      25.685 -16.170 -19.293  1.00 83.48           H  
ATOM   2424  CA  SER A 158      26.352 -18.216 -19.355  1.00 83.48           C  
ATOM   2425  HA  SER A 158      26.297 -18.924 -18.527  1.00 83.48           H  
ATOM   2426  C   SER A 158      27.827 -17.822 -19.478  1.00 83.48           C  
ATOM   2427  CB  SER A 158      25.884 -18.975 -20.603  1.00 83.48           C  
ATOM   2428  HB2 SER A 158      24.880 -19.361 -20.431  1.00 83.48           H  
ATOM   2429  HB3 SER A 158      26.551 -19.820 -20.776  1.00 83.48           H  
ATOM   2430  O   SER A 158      28.225 -16.899 -20.198  1.00 83.48           O  
ATOM   2431  OG  SER A 158      25.875 -18.149 -21.751  1.00 83.48           O  
ATOM   2432  HG  SER A 158      25.172 -17.508 -21.619  1.00 83.48           H  
ATOM   2433  N   GLY A 159      28.673 -18.621 -18.827  1.00 83.10           N  
ATOM   2434  H   GLY A 159      28.262 -19.303 -18.205  1.00 83.10           H  
ATOM   2435  CA  GLY A 159      30.106 -18.384 -18.683  1.00 83.10           C  
ATOM   2436  HA2 GLY A 159      30.618 -19.343 -18.608  1.00 83.10           H  
ATOM   2437  HA3 GLY A 159      30.478 -17.855 -19.560  1.00 83.10           H  
ATOM   2438  C   GLY A 159      30.443 -17.563 -17.432  1.00 83.10           C  
ATOM   2439  O   GLY A 159      29.564 -17.270 -16.621  1.00 83.10           O  
ATOM   2440  N   PRO A 160      31.722 -17.202 -17.246  1.00 86.27           N  
ATOM   2441  CA  PRO A 160      32.137 -16.413 -16.096  1.00 86.27           C  
ATOM   2442  HA  PRO A 160      31.773 -16.890 -15.186  1.00 86.27           H  
ATOM   2443  C   PRO A 160      31.611 -14.978 -16.155  1.00 86.27           C  
ATOM   2444  CB  PRO A 160      33.664 -16.420 -16.123  1.00 86.27           C  
ATOM   2445  HB2 PRO A 160      34.031 -17.308 -15.608  1.00 86.27           H  
ATOM   2446  HB3 PRO A 160      34.099 -15.521 -15.686  1.00 86.27           H  
ATOM   2447  O   PRO A 160      31.410 -14.427 -17.240  1.00 86.27           O  
ATOM   2448  CG  PRO A 160      33.962 -16.535 -17.609  1.00 86.27           C  
ATOM   2449  HG2 PRO A 160      33.838 -15.544 -18.046  1.00 86.27           H  
ATOM   2450  HG3 PRO A 160      34.958 -16.936 -17.798  1.00 86.27           H  
ATOM   2451  CD  PRO A 160      32.857 -17.461 -18.116  1.00 86.27           C  
ATOM   2452  HD2 PRO A 160      32.626 -17.231 -19.157  1.00 86.27           H  
ATOM   2453  HD3 PRO A 160      33.165 -18.501 -18.010  1.00 86.27           H  
ATOM   2454  N   LEU A 161      31.508 -14.350 -14.982  1.00 86.85           N  
ATOM   2455  H   LEU A 161      31.717 -14.889 -14.154  1.00 86.85           H  
ATOM   2456  CA  LEU A 161      31.173 -12.933 -14.815  1.00 86.85           C  
ATOM   2457  HA  LEU A 161      30.140 -12.760 -15.115  1.00 86.85           H  
ATOM   2458  C   LEU A 161      32.059 -12.031 -15.682  1.00 86.85           C  
ATOM   2459  CB  LEU A 161      31.350 -12.534 -13.337  1.00 86.85           C  
ATOM   2460  HB2 LEU A 161      31.219 -11.454 -13.259  1.00 86.85           H  
ATOM   2461  HB3 LEU A 161      32.373 -12.758 -13.035  1.00 86.85           H  
ATOM   2462  O   LEU A 161      31.556 -11.140 -16.358  1.00 86.85           O  
ATOM   2463  CG  LEU A 161      30.394 -13.203 -12.336  1.00 86.85           C  
ATOM   2464  HG  LEU A 161      30.517 -14.286 -12.378  1.00 86.85           H  
ATOM   2465  CD1 LEU A 161      30.753 -12.724 -10.930  1.00 86.85           C  
ATOM   2466 HD11 LEU A 161      31.799 -12.938 -10.711  1.00 86.85           H  
ATOM   2467 HD12 LEU A 161      30.144 -13.247 -10.193  1.00 86.85           H  
ATOM   2468 HD13 LEU A 161      30.591 -11.649 -10.846  1.00 86.85           H  
ATOM   2469  CD2 LEU A 161      28.933 -12.849 -12.610  1.00 86.85           C  
ATOM   2470 HD21 LEU A 161      28.797 -11.768 -12.641  1.00 86.85           H  
ATOM   2471 HD22 LEU A 161      28.617 -13.280 -13.560  1.00 86.85           H  
ATOM   2472 HD23 LEU A 161      28.303 -13.261 -11.821  1.00 86.85           H  
ATOM   2473  N   ASN A 162      33.370 -12.277 -15.677  1.00 85.56           N  
ATOM   2474  H   ASN A 162      33.699 -13.040 -15.103  1.00 85.56           H  
ATOM   2475  CA  ASN A 162      34.366 -11.432 -16.328  1.00 85.56           C  
ATOM   2476  HA  ASN A 162      33.937 -11.034 -17.247  1.00 85.56           H  
ATOM   2477  C   ASN A 162      35.633 -12.216 -16.711  1.00 85.56           C  
ATOM   2478  CB  ASN A 162      34.667 -10.242 -15.398  1.00 85.56           C  
ATOM   2479  HB2 ASN A 162      33.755  -9.658 -15.277  1.00 85.56           H  
ATOM   2480  HB3 ASN A 162      35.400  -9.581 -15.860  1.00 85.56           H  
ATOM   2481  O   ASN A 162      35.876 -13.336 -16.244  1.00 85.56           O  
ATOM   2482  CG  ASN A 162      35.145 -10.649 -14.018  1.00 85.56           C  
ATOM   2483  ND2 ASN A 162      36.424 -10.859 -13.812  1.00 85.56           N  
ATOM   2484 HD21 ASN A 162      36.674 -11.116 -12.868  1.00 85.56           H  
ATOM   2485 HD22 ASN A 162      37.107 -10.780 -14.552  1.00 85.56           H  
ATOM   2486  OD1 ASN A 162      34.365 -10.813 -13.101  1.00 85.56           O  
ATOM   2487  N   SER A 163      36.472 -11.617 -17.563  1.00 84.46           N  
ATOM   2488  H   SER A 163      36.244 -10.686 -17.879  1.00 84.46           H  
ATOM   2489  CA  SER A 163      37.813 -12.152 -17.846  1.00 84.46           C  
ATOM   2490  HA  SER A 163      37.698 -13.215 -18.060  1.00 84.46           H  
ATOM   2491  C   SER A 163      38.743 -12.000 -16.628  1.00 84.46           C  
ATOM   2492  CB  SER A 163      38.422 -11.497 -19.095  1.00 84.46           C  
ATOM   2493  HB2 SER A 163      39.337 -12.022 -19.373  1.00 84.46           H  
ATOM   2494  HB3 SER A 163      37.722 -11.580 -19.926  1.00 84.46           H  
ATOM   2495  O   SER A 163      38.515 -11.111 -15.800  1.00 84.46           O  
ATOM   2496  OG  SER A 163      38.731 -10.136 -18.882  1.00 84.46           O  
ATOM   2497  HG  SER A 163      38.410  -9.649 -19.644  1.00 84.46           H  
ATOM   2498  N   PRO A 164      39.827 -12.798 -16.515  1.00 86.93           N  
ATOM   2499  CA  PRO A 164      40.810 -12.642 -15.436  1.00 86.93           C  
ATOM   2500  HA  PRO A 164      40.324 -12.839 -14.480  1.00 86.93           H  
ATOM   2501  C   PRO A 164      41.444 -11.243 -15.395  1.00 86.93           C  
ATOM   2502  CB  PRO A 164      41.877 -13.714 -15.691  1.00 86.93           C  
ATOM   2503  HB2 PRO A 164      42.257 -14.127 -14.756  1.00 86.93           H  
ATOM   2504  HB3 PRO A 164      42.695 -13.302 -16.282  1.00 86.93           H  
ATOM   2505  O   PRO A 164      41.783 -10.741 -14.331  1.00 86.93           O  
ATOM   2506  CG  PRO A 164      41.149 -14.772 -16.516  1.00 86.93           C  
ATOM   2507  HG2 PRO A 164      41.834 -15.335 -17.151  1.00 86.93           H  
ATOM   2508  HG3 PRO A 164      40.608 -15.444 -15.850  1.00 86.93           H  
ATOM   2509  CD  PRO A 164      40.156 -13.954 -17.338  1.00 86.93           C  
ATOM   2510  HD2 PRO A 164      39.278 -14.562 -17.554  1.00 86.93           H  
ATOM   2511  HD3 PRO A 164      40.628 -13.623 -18.263  1.00 86.93           H  
ATOM   2512  N   PHE A 165      41.572 -10.578 -16.550  1.00 82.26           N  
ATOM   2513  H   PHE A 165      41.240 -11.016 -17.396  1.00 82.26           H  
ATOM   2514  CA  PHE A 165      42.074  -9.203 -16.628  1.00 82.26           C  
ATOM   2515  HA  PHE A 165      43.002  -9.134 -16.061  1.00 82.26           H  
ATOM   2516  C   PHE A 165      41.096  -8.190 -16.003  1.00 82.26           C  
ATOM   2517  CB  PHE A 165      42.370  -8.871 -18.098  1.00 82.26           C  
ATOM   2518  HB2 PHE A 165      43.160  -9.528 -18.460  1.00 82.26           H  
ATOM   2519  HB3 PHE A 165      41.479  -9.064 -18.696  1.00 82.26           H  
ATOM   2520  O   PHE A 165      41.507  -7.317 -15.236  1.00 82.26           O  
ATOM   2521  CG  PHE A 165      42.800  -7.433 -18.303  1.00 82.26           C  
ATOM   2522  CD1 PHE A 165      41.931  -6.513 -18.920  1.00 82.26           C  
ATOM   2523  HD1 PHE A 165      40.969  -6.834 -19.294  1.00 82.26           H  
ATOM   2524  CD2 PHE A 165      44.040  -6.995 -17.801  1.00 82.26           C  
ATOM   2525  HD2 PHE A 165      44.699  -7.693 -17.305  1.00 82.26           H  
ATOM   2526  CE1 PHE A 165      42.298  -5.161 -19.023  1.00 82.26           C  
ATOM   2527  HE1 PHE A 165      41.630  -4.455 -19.494  1.00 82.26           H  
ATOM   2528  CE2 PHE A 165      44.397  -5.638 -17.887  1.00 82.26           C  
ATOM   2529  HE2 PHE A 165      45.328  -5.295 -17.460  1.00 82.26           H  
ATOM   2530  CZ  PHE A 165      43.517  -4.719 -18.484  1.00 82.26           C  
ATOM   2531  HZ  PHE A 165      43.774  -3.670 -18.524  1.00 82.26           H  
ATOM   2532  N   MET A 166      39.799  -8.350 -16.280  1.00 83.76           N  
ATOM   2533  H   MET A 166      39.521  -9.119 -16.874  1.00 83.76           H  
ATOM   2534  CA  MET A 166      38.733  -7.490 -15.754  1.00 83.76           C  
ATOM   2535  HA  MET A 166      39.042  -6.450 -15.859  1.00 83.76           H  
ATOM   2536  C   MET A 166      38.458  -7.697 -14.254  1.00 83.76           C  
ATOM   2537  CB  MET A 166      37.455  -7.701 -16.582  1.00 83.76           C  
ATOM   2538  HB2 MET A 166      37.264  -8.771 -16.662  1.00 83.76           H  
ATOM   2539  HB3 MET A 166      36.606  -7.243 -16.074  1.00 83.76           H  
ATOM   2540  O   MET A 166      37.715  -6.914 -13.672  1.00 83.76           O  
ATOM   2541  CG  MET A 166      37.542  -7.123 -18.002  1.00 83.76           C  
ATOM   2542  HG2 MET A 166      36.618  -7.372 -18.525  1.00 83.76           H  
ATOM   2543  HG3 MET A 166      38.361  -7.613 -18.528  1.00 83.76           H  
ATOM   2544  SD  MET A 166      37.802  -5.332 -18.129  1.00 83.76           S  
ATOM   2545  CE  MET A 166      36.257  -4.713 -17.400  1.00 83.76           C  
ATOM   2546  HE1 MET A 166      36.227  -3.625 -17.470  1.00 83.76           H  
ATOM   2547  HE2 MET A 166      36.198  -4.996 -16.349  1.00 83.76           H  
ATOM   2548  HE3 MET A 166      35.401  -5.131 -17.930  1.00 83.76           H  
ATOM   2549  N   ALA A 167      39.074  -8.687 -13.595  1.00 85.04           N  
ATOM   2550  H   ALA A 167      39.686  -9.310 -14.101  1.00 85.04           H  
ATOM   2551  CA  ALA A 167      38.908  -8.905 -12.154  1.00 85.04           C  
ATOM   2552  HA  ALA A 167      37.849  -9.059 -11.945  1.00 85.04           H  
ATOM   2553  C   ALA A 167      39.359  -7.694 -11.313  1.00 85.04           C  
ATOM   2554  CB  ALA A 167      39.668 -10.178 -11.763  1.00 85.04           C  
ATOM   2555  HB1 ALA A 167      39.322 -11.022 -12.360  1.00 85.04           H  
ATOM   2556  HB2 ALA A 167      40.738 -10.043 -11.917  1.00 85.04           H  
ATOM   2557  HB3 ALA A 167      39.490 -10.399 -10.711  1.00 85.04           H  
ATOM   2558  O   ALA A 167      38.732  -7.379 -10.310  1.00 85.04           O  
ATOM   2559  N   SER A 168      40.373  -6.945 -11.767  1.00 81.37           N  
ATOM   2560  H   SER A 168      40.814  -7.223 -12.633  1.00 81.37           H  
ATOM   2561  CA  SER A 168      40.813  -5.698 -11.110  1.00 81.37           C  
ATOM   2562  HA  SER A 168      40.932  -5.903 -10.047  1.00 81.37           H  
ATOM   2563  C   SER A 168      39.805  -4.540 -11.208  1.00 81.37           C  
ATOM   2564  CB  SER A 168      42.179  -5.260 -11.652  1.00 81.37           C  
ATOM   2565  HB2 SER A 168      42.482  -4.343 -11.146  1.00 81.37           H  
ATOM   2566  HB3 SER A 168      42.914  -6.033 -11.426  1.00 81.37           H  
ATOM   2567  O   SER A 168      39.957  -3.534 -10.522  1.00 81.37           O  
ATOM   2568  OG  SER A 168      42.159  -5.017 -13.052  1.00 81.37           O  
ATOM   2569  HG  SER A 168      42.131  -5.842 -13.541  1.00 81.37           H  
ATOM   2570  N   CYS A 169      38.769  -4.692 -12.038  1.00 83.89           N  
ATOM   2571  H   CYS A 169      38.709  -5.556 -12.557  1.00 83.89           H  
ATOM   2572  CA  CYS A 169      37.671  -3.748 -12.229  1.00 83.89           C  
ATOM   2573  HA  CYS A 169      37.956  -2.775 -11.828  1.00 83.89           H  
ATOM   2574  C   CYS A 169      36.382  -4.165 -11.505  1.00 83.89           C  
ATOM   2575  CB  CYS A 169      37.435  -3.609 -13.737  1.00 83.89           C  
ATOM   2576  HB2 CYS A 169      36.535  -3.017 -13.902  1.00 83.89           H  
ATOM   2577  HB3 CYS A 169      37.261  -4.592 -14.174  1.00 83.89           H  
ATOM   2578  O   CYS A 169      35.332  -3.563 -11.735  1.00 83.89           O  
ATOM   2579  SG  CYS A 169      38.803  -2.812 -14.605  1.00 83.89           S  
ATOM   2580  N   ARG A 170      36.424  -5.226 -10.691  1.00 87.80           N  
ATOM   2581  H   ARG A 170      37.321  -5.653 -10.511  1.00 87.80           H  
ATOM   2582  CA  ARG A 170      35.286  -5.768  -9.942  1.00 87.80           C  
ATOM   2583  HA  ARG A 170      34.371  -5.235 -10.202  1.00 87.80           H  
ATOM   2584  C   ARG A 170      35.534  -5.545  -8.451  1.00 87.80           C  
ATOM   2585  CB  ARG A 170      35.120  -7.264 -10.273  1.00 87.80           C  
ATOM   2586  HB2 ARG A 170      36.052  -7.776 -10.034  1.00 87.80           H  
ATOM   2587  HB3 ARG A 170      34.347  -7.695  -9.636  1.00 87.80           H  
ATOM   2588  O   ARG A 170      36.597  -5.893  -7.949  1.00 87.80           O  
ATOM   2589  CG  ARG A 170      34.773  -7.560 -11.743  1.00 87.80           C  
ATOM   2590  HG2 ARG A 170      34.928  -8.625 -11.918  1.00 87.80           H  
ATOM   2591  HG3 ARG A 170      35.458  -7.017 -12.393  1.00 87.80           H  
ATOM   2592  CD  ARG A 170      33.321  -7.216 -12.114  1.00 87.80           C  
ATOM   2593  HD2 ARG A 170      33.058  -6.238 -11.709  1.00 87.80           H  
ATOM   2594  HD3 ARG A 170      32.659  -7.949 -11.652  1.00 87.80           H  
ATOM   2595  NE  ARG A 170      33.098  -7.212 -13.579  1.00 87.80           N  
ATOM   2596  HE  ARG A 170      32.553  -7.964 -13.977  1.00 87.80           H  
ATOM   2597  NH1 ARG A 170      34.062  -5.173 -13.988  1.00 87.80           N  
ATOM   2598 HH11 ARG A 170      34.097  -4.390 -14.625  1.00 87.80           H  
ATOM   2599 HH12 ARG A 170      34.342  -5.069 -13.023  1.00 87.80           H  
ATOM   2600  NH2 ARG A 170      32.969  -6.137 -15.615  1.00 87.80           N  
ATOM   2601 HH21 ARG A 170      33.019  -5.230 -16.055  1.00 87.80           H  
ATOM   2602 HH22 ARG A 170      32.510  -6.895 -16.099  1.00 87.80           H  
ATOM   2603  CZ  ARG A 170      33.372  -6.200 -14.383  1.00 87.80           C  
ATOM   2604  N   SER A 171      34.547  -4.988  -7.756  1.00 87.78           N  
ATOM   2605  H   SER A 171      33.714  -4.699  -8.249  1.00 87.78           H  
ATOM   2606  CA  SER A 171      34.659  -4.638  -6.335  1.00 87.78           C  
ATOM   2607  HA  SER A 171      35.529  -5.121  -5.892  1.00 87.78           H  
ATOM   2608  C   SER A 171      33.416  -5.072  -5.572  1.00 87.78           C  
ATOM   2609  CB  SER A 171      34.825  -3.125  -6.184  1.00 87.78           C  
ATOM   2610  HB2 SER A 171      34.784  -2.869  -5.126  1.00 87.78           H  
ATOM   2611  HB3 SER A 171      34.003  -2.620  -6.691  1.00 87.78           H  
ATOM   2612  O   SER A 171      32.311  -4.726  -5.988  1.00 87.78           O  
ATOM   2613  OG  SER A 171      36.057  -2.693  -6.727  1.00 87.78           O  
ATOM   2614  HG  SER A 171      36.087  -1.734  -6.690  1.00 87.78           H  
ATOM   2615  N   LEU A 172      33.599  -5.792  -4.459  1.00 90.19           N  
ATOM   2616  H   LEU A 172      34.543  -6.018  -4.179  1.00 90.19           H  
ATOM   2617  CA  LEU A 172      32.518  -6.167  -3.543  1.00 90.19           C  
ATOM   2618  HA  LEU A 172      31.642  -6.422  -4.139  1.00 90.19           H  
ATOM   2619  C   LEU A 172      32.157  -4.980  -2.636  1.00 90.19           C  
ATOM   2620  CB  LEU A 172      32.924  -7.417  -2.734  1.00 90.19           C  
ATOM   2621  HB2 LEU A 172      33.824  -7.181  -2.167  1.00 90.19           H  
ATOM   2622  HB3 LEU A 172      33.165  -8.224  -3.426  1.00 90.19           H  
ATOM   2623  O   LEU A 172      33.002  -4.495  -1.877  1.00 90.19           O  
ATOM   2624  CG  LEU A 172      31.848  -7.918  -1.744  1.00 90.19           C  
ATOM   2625  HG  LEU A 172      31.575  -7.115  -1.060  1.00 90.19           H  
ATOM   2626  CD1 LEU A 172      30.584  -8.429  -2.433  1.00 90.19           C  
ATOM   2627 HD11 LEU A 172      29.865  -8.756  -1.682  1.00 90.19           H  
ATOM   2628 HD12 LEU A 172      30.824  -9.269  -3.085  1.00 90.19           H  
ATOM   2629 HD13 LEU A 172      30.117  -7.631  -3.011  1.00 90.19           H  
ATOM   2630  CD2 LEU A 172      32.404  -9.078  -0.920  1.00 90.19           C  
ATOM   2631 HD21 LEU A 172      32.739  -9.884  -1.573  1.00 90.19           H  
ATOM   2632 HD22 LEU A 172      31.634  -9.461  -0.250  1.00 90.19           H  
ATOM   2633 HD23 LEU A 172      33.239  -8.724  -0.316  1.00 90.19           H  
ATOM   2634  N   LEU A 173      30.902  -4.546  -2.722  1.00 88.84           N  
ATOM   2635  H   LEU A 173      30.287  -5.021  -3.367  1.00 88.84           H  
ATOM   2636  CA  LEU A 173      30.294  -3.483  -1.925  1.00 88.84           C  
ATOM   2637  HA  LEU A 173      31.049  -3.063  -1.261  1.00 88.84           H  
ATOM   2638  C   LEU A 173      29.169  -4.051  -1.047  1.00 88.84           C  
ATOM   2639  CB  LEU A 173      29.769  -2.374  -2.861  1.00 88.84           C  
ATOM   2640  HB2 LEU A 173      29.102  -1.720  -2.301  1.00 88.84           H  
ATOM   2641  HB3 LEU A 173      29.175  -2.842  -3.647  1.00 88.84           H  
ATOM   2642  O   LEU A 173      28.436  -4.942  -1.480  1.00 88.84           O  
ATOM   2643  CG  LEU A 173      30.875  -1.513  -3.501  1.00 88.84           C  
ATOM   2644  HG  LEU A 173      31.658  -2.155  -3.906  1.00 88.84           H  
ATOM   2645  CD1 LEU A 173      30.320  -0.662  -4.645  1.00 88.84           C  
ATOM   2646 HD11 LEU A 173      29.900  -1.307  -5.417  1.00 88.84           H  
ATOM   2647 HD12 LEU A 173      31.115  -0.057  -5.080  1.00 88.84           H  
ATOM   2648 HD13 LEU A 173      29.535  -0.008  -4.266  1.00 88.84           H  
ATOM   2649  CD2 LEU A 173      31.495  -0.548  -2.486  1.00 88.84           C  
ATOM   2650 HD21 LEU A 173      32.262   0.053  -2.974  1.00 88.84           H  
ATOM   2651 HD22 LEU A 173      31.954  -1.108  -1.672  1.00 88.84           H  
ATOM   2652 HD23 LEU A 173      30.726   0.108  -2.078  1.00 88.84           H  
ATOM   2653  N   LEU A 174      29.029  -3.513   0.167  1.00 88.63           N  
ATOM   2654  H   LEU A 174      29.702  -2.813   0.443  1.00 88.63           H  
ATOM   2655  CA  LEU A 174      27.934  -3.794   1.103  1.00 88.63           C  
ATOM   2656  HA  LEU A 174      27.230  -4.483   0.636  1.00 88.63           H  
ATOM   2657  C   LEU A 174      27.161  -2.519   1.448  1.00 88.63           C  
ATOM   2658  CB  LEU A 174      28.449  -4.429   2.407  1.00 88.63           C  
ATOM   2659  HB2 LEU A 174      27.586  -4.648   3.036  1.00 88.63           H  
ATOM   2660  HB3 LEU A 174      29.057  -3.690   2.930  1.00 88.63           H  
ATOM   2661  O   LEU A 174      27.752  -1.444   1.583  1.00 88.63           O  
ATOM   2662  CG  LEU A 174      29.277  -5.712   2.263  1.00 88.63           C  
ATOM   2663  HG  LEU A 174      30.181  -5.490   1.697  1.00 88.63           H  
ATOM   2664  CD1 LEU A 174      29.665  -6.205   3.659  1.00 88.63           C  
ATOM   2665 HD11 LEU A 174      28.773  -6.362   4.266  1.00 88.63           H  
ATOM   2666 HD12 LEU A 174      30.310  -5.472   4.142  1.00 88.63           H  
ATOM   2667 HD13 LEU A 174      30.207  -7.148   3.584  1.00 88.63           H  
ATOM   2668  CD2 LEU A 174      28.518  -6.822   1.544  1.00 88.63           C  
ATOM   2669 HD21 LEU A 174      29.190  -7.664   1.374  1.00 88.63           H  
ATOM   2670 HD22 LEU A 174      27.655  -7.134   2.132  1.00 88.63           H  
ATOM   2671 HD23 LEU A 174      28.184  -6.477   0.565  1.00 88.63           H  
ATOM   2672  N   GLY A 175      25.852  -2.668   1.653  1.00 87.14           N  
ATOM   2673  H   GLY A 175      25.456  -3.590   1.533  1.00 87.14           H  
ATOM   2674  CA  GLY A 175      24.951  -1.597   2.086  1.00 87.14           C  
ATOM   2675  HA2 GLY A 175      25.426  -1.030   2.887  1.00 87.14           H  
ATOM   2676  HA3 GLY A 175      24.046  -2.056   2.484  1.00 87.14           H  
ATOM   2677  C   GLY A 175      24.537  -0.605   0.992  1.00 87.14           C  
ATOM   2678  O   GLY A 175      23.914   0.406   1.311  1.00 87.14           O  
ATOM   2679  N   GLY A 176      24.898  -0.856  -0.269  1.00 84.94           N  
ATOM   2680  H   GLY A 176      25.403  -1.712  -0.450  1.00 84.94           H  
ATOM   2681  CA  GLY A 176      24.557  -0.047  -1.441  1.00 84.94           C  
ATOM   2682  HA2 GLY A 176      24.748   1.006  -1.234  1.00 84.94           H  
ATOM   2683  HA3 GLY A 176      23.493  -0.150  -1.654  1.00 84.94           H  
ATOM   2684  C   GLY A 176      25.357  -0.470  -2.681  1.00 84.94           C  
ATOM   2685  O   GLY A 176      26.182  -1.383  -2.611  1.00 84.94           O  
ATOM   2686  N   ASP A 177      25.132   0.196  -3.815  1.00 84.67           N  
ATOM   2687  H   ASP A 177      24.480   0.967  -3.790  1.00 84.67           H  
ATOM   2688  CA  ASP A 177      25.860  -0.042  -5.076  1.00 84.67           C  
ATOM   2689  HA  ASP A 177      26.364  -1.006  -5.008  1.00 84.67           H  
ATOM   2690  C   ASP A 177      26.967   1.003  -5.334  1.00 84.67           C  
ATOM   2691  CB  ASP A 177      24.862  -0.163  -6.242  1.00 84.67           C  
ATOM   2692  HB2 ASP A 177      24.061  -0.844  -5.956  1.00 84.67           H  
ATOM   2693  HB3 ASP A 177      25.382  -0.608  -7.090  1.00 84.67           H  
ATOM   2694  O   ASP A 177      27.374   1.733  -4.428  1.00 84.67           O  
ATOM   2695  CG  ASP A 177      24.239   1.150  -6.713  1.00 84.67           C  
ATOM   2696  OD1 ASP A 177      23.523   1.129  -7.729  1.00 84.67           O  
ATOM   2697  OD2 ASP A 177      24.513   2.222  -6.134  1.00 84.67           O  
ATOM   2698  N   SER A 178      27.477   1.098  -6.568  1.00 82.11           N  
ATOM   2699  H   SER A 178      27.134   0.470  -7.281  1.00 82.11           H  
ATOM   2700  CA  SER A 178      28.455   2.115  -6.985  1.00 82.11           C  
ATOM   2701  HA  SER A 178      29.015   2.424  -6.102  1.00 82.11           H  
ATOM   2702  C   SER A 178      27.841   3.407  -7.569  1.00 82.11           C  
ATOM   2703  CB  SER A 178      29.475   1.490  -7.946  1.00 82.11           C  
ATOM   2704  HB2 SER A 178      30.212   2.238  -8.238  1.00 82.11           H  
ATOM   2705  HB3 SER A 178      29.989   0.673  -7.441  1.00 82.11           H  
ATOM   2706  O   SER A 178      28.592   4.319  -7.928  1.00 82.11           O  
ATOM   2707  OG  SER A 178      28.825   0.988  -9.097  1.00 82.11           O  
ATOM   2708  HG  SER A 178      29.475   0.659  -9.722  1.00 82.11           H  
ATOM   2709  N   SER A 179      26.513   3.554  -7.637  1.00 82.16           N  
ATOM   2710  H   SER A 179      25.925   2.842  -7.228  1.00 82.16           H  
ATOM   2711  CA  SER A 179      25.834   4.742  -8.195  1.00 82.16           C  
ATOM   2712  HA  SER A 179      26.331   5.000  -9.130  1.00 82.16           H  
ATOM   2713  C   SER A 179      25.930   5.979  -7.277  1.00 82.16           C  
ATOM   2714  CB  SER A 179      24.379   4.404  -8.554  1.00 82.16           C  
ATOM   2715  HB2 SER A 179      23.974   5.191  -9.190  1.00 82.16           H  
ATOM   2716  HB3 SER A 179      24.340   3.461  -9.099  1.00 82.16           H  
ATOM   2717  O   SER A 179      26.497   5.909  -6.176  1.00 82.16           O  
ATOM   2718  OG  SER A 179      23.588   4.319  -7.395  1.00 82.16           O  
ATOM   2719  HG  SER A 179      23.793   3.482  -6.971  1.00 82.16           H  
ATOM   2720  N   GLU A 180      25.453   7.144  -7.735  1.00 77.35           N  
ATOM   2721  H   GLU A 180      24.993   7.172  -8.634  1.00 77.35           H  
ATOM   2722  CA  GLU A 180      25.504   8.397  -6.955  1.00 77.35           C  
ATOM   2723  HA  GLU A 180      26.453   8.428  -6.419  1.00 77.35           H  
ATOM   2724  C   GLU A 180      24.422   8.473  -5.867  1.00 77.35           C  
ATOM   2725  CB  GLU A 180      25.474   9.638  -7.861  1.00 77.35           C  
ATOM   2726  HB2 GLU A 180      25.418  10.510  -7.209  1.00 77.35           H  
ATOM   2727  HB3 GLU A 180      24.588   9.622  -8.495  1.00 77.35           H  
ATOM   2728  O   GLU A 180      24.758   8.720  -4.702  1.00 77.35           O  
ATOM   2729  CG  GLU A 180      26.741   9.757  -8.729  1.00 77.35           C  
ATOM   2730  HG2 GLU A 180      26.598   9.191  -9.650  1.00 77.35           H  
ATOM   2731  HG3 GLU A 180      27.575   9.305  -8.193  1.00 77.35           H  
ATOM   2732  CD  GLU A 180      27.099  11.220  -9.050  1.00 77.35           C  
ATOM   2733  OE1 GLU A 180      28.299  11.564  -8.896  1.00 77.35           O  
ATOM   2734  OE2 GLU A 180      26.180  12.003  -9.369  1.00 77.35           O  
ATOM   2735  N   ASP A 181      23.163   8.183  -6.208  1.00 76.17           N  
ATOM   2736  H   ASP A 181      22.901   8.157  -7.183  1.00 76.17           H  
ATOM   2737  CA  ASP A 181      22.096   7.949  -5.229  1.00 76.17           C  
ATOM   2738  HA  ASP A 181      22.010   8.820  -4.580  1.00 76.17           H  
ATOM   2739  C   ASP A 181      22.430   6.751  -4.336  1.00 76.17           C  
ATOM   2740  CB  ASP A 181      20.748   7.757  -5.935  1.00 76.17           C  
ATOM   2741  HB2 ASP A 181      20.860   7.078  -6.780  1.00 76.17           H  
ATOM   2742  HB3 ASP A 181      20.040   7.312  -5.235  1.00 76.17           H  
ATOM   2743  O   ASP A 181      22.268   6.844  -3.129  1.00 76.17           O  
ATOM   2744  CG  ASP A 181      20.200   9.103  -6.403  1.00 76.17           C  
ATOM   2745  OD1 ASP A 181      20.725   9.603  -7.421  1.00 76.17           O  
ATOM   2746  OD2 ASP A 181      19.303   9.636  -5.707  1.00 76.17           O  
ATOM   2747  N   GLY A 182      23.018   5.683  -4.881  1.00 76.34           N  
ATOM   2748  H   GLY A 182      23.087   5.637  -5.887  1.00 76.34           H  
ATOM   2749  CA  GLY A 182      23.730   4.651  -4.118  1.00 76.34           C  
ATOM   2750  HA2 GLY A 182      24.513   4.247  -4.760  1.00 76.34           H  
ATOM   2751  HA3 GLY A 182      24.201   5.110  -3.249  1.00 76.34           H  
ATOM   2752  C   GLY A 182      22.903   3.466  -3.617  1.00 76.34           C  
ATOM   2753  O   GLY A 182      23.488   2.547  -3.043  1.00 76.34           O  
ATOM   2754  N   HIS A 183      21.581   3.477  -3.830  1.00 84.42           N  
ATOM   2755  H   HIS A 183      21.208   4.267  -4.336  1.00 84.42           H  
ATOM   2756  CA  HIS A 183      20.656   2.371  -3.527  1.00 84.42           C  
ATOM   2757  HA  HIS A 183      19.648   2.785  -3.512  1.00 84.42           H  
ATOM   2758  C   HIS A 183      20.861   1.757  -2.126  1.00 84.42           C  
ATOM   2759  CB  HIS A 183      20.699   1.346  -4.675  1.00 84.42           C  
ATOM   2760  HB2 HIS A 183      20.052   0.504  -4.428  1.00 84.42           H  
ATOM   2761  HB3 HIS A 183      21.715   0.967  -4.780  1.00 84.42           H  
ATOM   2762  O   HIS A 183      20.974   0.538  -1.977  1.00 84.42           O  
ATOM   2763  CG  HIS A 183      20.237   1.908  -5.998  1.00 84.42           C  
ATOM   2764  CD2 HIS A 183      19.016   2.466  -6.269  1.00 84.42           C  
ATOM   2765  HD2 HIS A 183      18.201   2.579  -5.569  1.00 84.42           H  
ATOM   2766  ND1 HIS A 183      20.959   1.944  -7.169  1.00 84.42           N  
ATOM   2767  HD1 HIS A 183      21.906   1.623  -7.312  1.00 84.42           H  
ATOM   2768  CE1 HIS A 183      20.200   2.513  -8.115  1.00 84.42           C  
ATOM   2769  HE1 HIS A 183      20.515   2.686  -9.133  1.00 84.42           H  
ATOM   2770  NE2 HIS A 183      18.999   2.843  -7.618  1.00 84.42           N  
ATOM   2771  N   TYR A 184      20.968   2.609  -1.096  1.00 85.97           N  
ATOM   2772  H   TYR A 184      20.914   3.600  -1.284  1.00 85.97           H  
ATOM   2773  CA  TYR A 184      21.383   2.182   0.244  1.00 85.97           C  
ATOM   2774  HA  TYR A 184      22.342   1.678   0.122  1.00 85.97           H  
ATOM   2775  C   TYR A 184      20.400   1.193   0.884  1.00 85.97           C  
ATOM   2776  CB  TYR A 184      21.597   3.378   1.189  1.00 85.97           C  
ATOM   2777  HB2 TYR A 184      20.624   3.804   1.434  1.00 85.97           H  
ATOM   2778  HB3 TYR A 184      22.028   3.010   2.120  1.00 85.97           H  
ATOM   2779  O   TYR A 184      19.185   1.343   0.757  1.00 85.97           O  
ATOM   2780  CG  TYR A 184      22.493   4.475   0.654  1.00 85.97           C  
ATOM   2781  CD1 TYR A 184      23.890   4.299   0.604  1.00 85.97           C  
ATOM   2782  HD1 TYR A 184      24.321   3.388   0.993  1.00 85.97           H  
ATOM   2783  CD2 TYR A 184      21.918   5.672   0.194  1.00 85.97           C  
ATOM   2784  HD2 TYR A 184      20.850   5.821   0.257  1.00 85.97           H  
ATOM   2785  CE1 TYR A 184      24.706   5.287   0.013  1.00 85.97           C  
ATOM   2786  HE1 TYR A 184      25.774   5.146  -0.062  1.00 85.97           H  
ATOM   2787  CE2 TYR A 184      22.728   6.654  -0.393  1.00 85.97           C  
ATOM   2788  HE2 TYR A 184      22.264   7.540  -0.799  1.00 85.97           H  
ATOM   2789  OH  TYR A 184      24.823   7.293  -1.329  1.00 85.97           O  
ATOM   2790  HH  TYR A 184      24.211   7.645  -1.979  1.00 85.97           H  
ATOM   2791  CZ  TYR A 184      24.109   6.431  -0.555  1.00 85.97           C  
ATOM   2792  N   PHE A 185      20.923   0.227   1.633  1.00 86.09           N  
ATOM   2793  H   PHE A 185      21.930   0.177   1.697  1.00 86.09           H  
ATOM   2794  CA  PHE A 185      20.136  -0.686   2.465  1.00 86.09           C  
ATOM   2795  HA  PHE A 185      19.143  -0.807   2.031  1.00 86.09           H  
ATOM   2796  C   PHE A 185      19.932  -0.134   3.887  1.00 86.09           C  
ATOM   2797  CB  PHE A 185      20.825  -2.055   2.449  1.00 86.09           C  
ATOM   2798  HB2 PHE A 185      20.731  -2.473   1.447  1.00 86.09           H  
ATOM   2799  HB3 PHE A 185      21.885  -1.919   2.663  1.00 86.09           H  
ATOM   2800  O   PHE A 185      20.793   0.585   4.405  1.00 86.09           O  
ATOM   2801  CG  PHE A 185      20.258  -3.052   3.432  1.00 86.09           C  
ATOM   2802  CD1 PHE A 185      20.962  -3.364   4.611  1.00 86.09           C  
ATOM   2803  HD1 PHE A 185      21.928  -2.920   4.804  1.00 86.09           H  
ATOM   2804  CD2 PHE A 185      18.996  -3.621   3.193  1.00 86.09           C  
ATOM   2805  HD2 PHE A 185      18.444  -3.371   2.299  1.00 86.09           H  
ATOM   2806  CE1 PHE A 185      20.398  -4.240   5.554  1.00 86.09           C  
ATOM   2807  HE1 PHE A 185      20.930  -4.476   6.464  1.00 86.09           H  
ATOM   2808  CE2 PHE A 185      18.435  -4.495   4.136  1.00 86.09           C  
ATOM   2809  HE2 PHE A 185      17.458  -4.919   3.953  1.00 86.09           H  
ATOM   2810  CZ  PHE A 185      19.130  -4.799   5.320  1.00 86.09           C  
ATOM   2811  HZ  PHE A 185      18.692  -5.456   6.056  1.00 86.09           H  
ATOM   2812  N   ARG A 186      18.807  -0.478   4.536  1.00 88.60           N  
ATOM   2813  H   ARG A 186      18.126  -1.045   4.053  1.00 88.60           H  
ATOM   2814  CA  ARG A 186      18.534  -0.116   5.938  1.00 88.60           C  
ATOM   2815  HA  ARG A 186      19.468   0.244   6.371  1.00 88.60           H  
ATOM   2816  C   ARG A 186      18.103  -1.317   6.784  1.00 88.60           C  
ATOM   2817  CB  ARG A 186      17.519   1.036   5.992  1.00 88.60           C  
ATOM   2818  HB2 ARG A 186      16.518   0.658   5.784  1.00 88.60           H  
ATOM   2819  HB3 ARG A 186      17.778   1.771   5.230  1.00 88.60           H  
ATOM   2820  O   ARG A 186      17.170  -2.034   6.427  1.00 88.60           O  
ATOM   2821  CG  ARG A 186      17.552   1.721   7.365  1.00 88.60           C  
ATOM   2822  HG2 ARG A 186      18.585   1.969   7.610  1.00 88.60           H  
ATOM   2823  HG3 ARG A 186      17.197   1.032   8.131  1.00 88.60           H  
ATOM   2824  CD  ARG A 186      16.734   3.018   7.406  1.00 88.60           C  
ATOM   2825  HD2 ARG A 186      16.913   3.613   6.510  1.00 88.60           H  
ATOM   2826  HD3 ARG A 186      17.058   3.596   8.272  1.00 88.60           H  
ATOM   2827  NE  ARG A 186      15.314   2.708   7.580  1.00 88.60           N  
ATOM   2828  HE  ARG A 186      15.083   2.303   8.476  1.00 88.60           H  
ATOM   2829  NH1 ARG A 186      14.528   2.938   5.423  1.00 88.60           N  
ATOM   2830 HH11 ARG A 186      13.746   2.762   4.808  1.00 88.60           H  
ATOM   2831 HH12 ARG A 186      15.345   3.453   5.127  1.00 88.60           H  
ATOM   2832  NH2 ARG A 186      13.285   1.983   6.977  1.00 88.60           N  
ATOM   2833 HH21 ARG A 186      13.090   1.773   7.946  1.00 88.60           H  
ATOM   2834 HH22 ARG A 186      12.570   1.788   6.291  1.00 88.60           H  
ATOM   2835  CZ  ARG A 186      14.392   2.557   6.659  1.00 88.60           C  
ATOM   2836  N   GLY A 187      18.761  -1.513   7.920  1.00 86.48           N  
ATOM   2837  H   GLY A 187      19.494  -0.863   8.165  1.00 86.48           H  
ATOM   2838  CA  GLY A 187      18.565  -2.669   8.799  1.00 86.48           C  
ATOM   2839  HA2 GLY A 187      17.897  -3.394   8.335  1.00 86.48           H  
ATOM   2840  HA3 GLY A 187      18.115  -2.341   9.736  1.00 86.48           H  
ATOM   2841  C   GLY A 187      19.874  -3.370   9.140  1.00 86.48           C  
ATOM   2842  O   GLY A 187      20.963  -2.844   8.881  1.00 86.48           O  
ATOM   2843  N   HIS A 188      19.772  -4.551   9.750  1.00 90.53           N  
ATOM   2844  H   HIS A 188      18.853  -4.946   9.896  1.00 90.53           H  
ATOM   2845  CA  HIS A 188      20.939  -5.296  10.220  1.00 90.53           C  
ATOM   2846  HA  HIS A 188      21.731  -4.561  10.362  1.00 90.53           H  
ATOM   2847  C   HIS A 188      21.451  -6.315   9.201  1.00 90.53           C  
ATOM   2848  CB  HIS A 188      20.717  -5.934  11.600  1.00 90.53           C  
ATOM   2849  HB2 HIS A 188      21.665  -6.360  11.929  1.00 90.53           H  
ATOM   2850  HB3 HIS A 188      20.010  -6.760  11.526  1.00 90.53           H  
ATOM   2851  O   HIS A 188      20.679  -6.966   8.499  1.00 90.53           O  
ATOM   2852  CG  HIS A 188      20.253  -4.972  12.663  1.00 90.53           C  
ATOM   2853  CD2 HIS A 188      21.071  -4.342  13.551  1.00 90.53           C  
ATOM   2854  HD2 HIS A 188      22.143  -4.449  13.623  1.00 90.53           H  
ATOM   2855  ND1 HIS A 188      18.942  -4.534  12.865  1.00 90.53           N  
ATOM   2856  CE1 HIS A 188      19.006  -3.634  13.859  1.00 90.53           C  
ATOM   2857  HE1 HIS A 188      18.162  -3.068  14.226  1.00 90.53           H  
ATOM   2858  NE2 HIS A 188      20.271  -3.508  14.297  1.00 90.53           N  
ATOM   2859  HE2 HIS A 188      20.601  -2.853  14.992  1.00 90.53           H  
ATOM   2860  N   LEU A 189      22.771  -6.485   9.176  1.00 86.91           N  
ATOM   2861  H   LEU A 189      23.318  -5.872   9.763  1.00 86.91           H  
ATOM   2862  CA  LEU A 189      23.504  -7.534   8.475  1.00 86.91           C  
ATOM   2863  HA  LEU A 189      22.803  -8.221   8.002  1.00 86.91           H  
ATOM   2864  C   LEU A 189      24.325  -8.292   9.528  1.00 86.91           C  
ATOM   2865  CB  LEU A 189      24.371  -6.866   7.392  1.00 86.91           C  
ATOM   2866  HB2 LEU A 189      23.726  -6.284   6.735  1.00 86.91           H  
ATOM   2867  HB3 LEU A 189      25.054  -6.178   7.891  1.00 86.91           H  
ATOM   2868  O   LEU A 189      25.232  -7.725  10.140  1.00 86.91           O  
ATOM   2869  CG  LEU A 189      25.205  -7.836   6.537  1.00 86.91           C  
ATOM   2870  HG  LEU A 189      25.806  -8.472   7.186  1.00 86.91           H  
ATOM   2871  CD1 LEU A 189      24.334  -8.721   5.649  1.00 86.91           C  
ATOM   2872 HD11 LEU A 189      23.717  -9.376   6.264  1.00 86.91           H  
ATOM   2873 HD12 LEU A 189      24.969  -9.351   5.026  1.00 86.91           H  
ATOM   2874 HD13 LEU A 189      23.694  -8.110   5.014  1.00 86.91           H  
ATOM   2875  CD2 LEU A 189      26.144  -7.043   5.626  1.00 86.91           C  
ATOM   2876 HD21 LEU A 189      26.824  -6.445   6.234  1.00 86.91           H  
ATOM   2877 HD22 LEU A 189      26.732  -7.732   5.019  1.00 86.91           H  
ATOM   2878 HD23 LEU A 189      25.569  -6.390   4.969  1.00 86.91           H  
ATOM   2879  N   GLY A 190      23.955  -9.546   9.790  1.00 85.47           N  
ATOM   2880  H   GLY A 190      23.224  -9.952   9.224  1.00 85.47           H  
ATOM   2881  CA  GLY A 190      24.467 -10.330  10.919  1.00 85.47           C  
ATOM   2882  HA2 GLY A 190      23.653 -10.923  11.336  1.00 85.47           H  
ATOM   2883  HA3 GLY A 190      24.830  -9.649  11.689  1.00 85.47           H  
ATOM   2884  C   GLY A 190      25.610 -11.282  10.573  1.00 85.47           C  
ATOM   2885  O   GLY A 190      26.381 -11.660  11.446  1.00 85.47           O  
ATOM   2886  N   THR A 191      25.740 -11.672   9.306  1.00 80.93           N  
ATOM   2887  H   THR A 191      25.055 -11.344   8.640  1.00 80.93           H  
ATOM   2888  CA  THR A 191      26.840 -12.492   8.767  1.00 80.93           C  
ATOM   2889  HA  THR A 191      27.795 -12.131   9.148  1.00 80.93           H  
ATOM   2890  C   THR A 191      26.842 -12.358   7.243  1.00 80.93           C  
ATOM   2891  CB  THR A 191      26.660 -13.966   9.188  1.00 80.93           C  
ATOM   2892  HB  THR A 191      25.607 -14.232   9.102  1.00 80.93           H  
ATOM   2893  O   THR A 191      25.783 -12.152   6.650  1.00 80.93           O  
ATOM   2894  CG2 THR A 191      27.485 -14.993   8.411  1.00 80.93           C  
ATOM   2895 HG21 THR A 191      27.370 -15.973   8.873  1.00 80.93           H  
ATOM   2896 HG22 THR A 191      27.127 -15.058   7.384  1.00 80.93           H  
ATOM   2897 HG23 THR A 191      28.540 -14.718   8.426  1.00 80.93           H  
ATOM   2898  OG1 THR A 191      27.062 -14.115  10.527  1.00 80.93           O  
ATOM   2899  HG1 THR A 191      26.839 -13.309  10.998  1.00 80.93           H  
ATOM   2900  N   LEU A 192      28.014 -12.491   6.615  1.00 88.91           N  
ATOM   2901  H   LEU A 192      28.839 -12.636   7.179  1.00 88.91           H  
ATOM   2902  CA  LEU A 192      28.179 -12.652   5.166  1.00 88.91           C  
ATOM   2903  HA  LEU A 192      27.239 -12.982   4.726  1.00 88.91           H  
ATOM   2904  C   LEU A 192      29.251 -13.716   4.894  1.00 88.91           C  
ATOM   2905  CB  LEU A 192      28.577 -11.300   4.550  1.00 88.91           C  
ATOM   2906  HB2 LEU A 192      29.480 -10.956   5.055  1.00 88.91           H  
ATOM   2907  HB3 LEU A 192      27.788 -10.574   4.750  1.00 88.91           H  
ATOM   2908  O   LEU A 192      30.358 -13.621   5.433  1.00 88.91           O  
ATOM   2909  CG  LEU A 192      28.855 -11.344   3.034  1.00 88.91           C  
ATOM   2910  HG  LEU A 192      29.495 -12.189   2.781  1.00 88.91           H  
ATOM   2911  CD1 LEU A 192      27.570 -11.428   2.212  1.00 88.91           C  
ATOM   2912 HD11 LEU A 192      27.062 -12.369   2.427  1.00 88.91           H  
ATOM   2913 HD12 LEU A 192      26.907 -10.598   2.456  1.00 88.91           H  
ATOM   2914 HD13 LEU A 192      27.805 -11.406   1.148  1.00 88.91           H  
ATOM   2915  CD2 LEU A 192      29.599 -10.074   2.638  1.00 88.91           C  
ATOM   2916 HD21 LEU A 192      30.571 -10.052   3.129  1.00 88.91           H  
ATOM   2917 HD22 LEU A 192      29.014  -9.212   2.958  1.00 88.91           H  
ATOM   2918 HD23 LEU A 192      29.746 -10.052   1.558  1.00 88.91           H  
ATOM   2919  N   VAL A 193      28.949 -14.681   4.027  1.00 88.77           N  
ATOM   2920  H   VAL A 193      28.018 -14.709   3.636  1.00 88.77           H  
ATOM   2921  CA  VAL A 193      29.878 -15.744   3.621  1.00 88.77           C  
ATOM   2922  HA  VAL A 193      30.871 -15.484   3.988  1.00 88.77           H  
ATOM   2923  C   VAL A 193      29.957 -15.826   2.094  1.00 88.77           C  
ATOM   2924  CB  VAL A 193      29.509 -17.109   4.237  1.00 88.77           C  
ATOM   2925  HB  VAL A 193      28.720 -17.554   3.631  1.00 88.77           H  
ATOM   2926  O   VAL A 193      28.970 -15.602   1.388  1.00 88.77           O  
ATOM   2927  CG1 VAL A 193      30.695 -18.072   4.220  1.00 88.77           C  
ATOM   2928 HG11 VAL A 193      31.509 -17.661   4.816  1.00 88.77           H  
ATOM   2929 HG12 VAL A 193      30.386 -19.033   4.630  1.00 88.77           H  
ATOM   2930 HG13 VAL A 193      31.029 -18.246   3.197  1.00 88.77           H  
ATOM   2931  CG2 VAL A 193      29.017 -17.017   5.689  1.00 88.77           C  
ATOM   2932 HG21 VAL A 193      29.739 -16.481   6.306  1.00 88.77           H  
ATOM   2933 HG22 VAL A 193      28.055 -16.506   5.714  1.00 88.77           H  
ATOM   2934 HG23 VAL A 193      28.858 -18.020   6.087  1.00 88.77           H  
ATOM   2935  N   PHE A 194      31.153 -16.114   1.579  1.00 89.17           N  
ATOM   2936  H   PHE A 194      31.911 -16.288   2.224  1.00 89.17           H  
ATOM   2937  CA  PHE A 194      31.434 -16.237   0.151  1.00 89.17           C  
ATOM   2938  HA  PHE A 194      30.484 -16.296  -0.381  1.00 89.17           H  
ATOM   2939  C   PHE A 194      32.214 -17.524  -0.139  1.00 89.17           C  
ATOM   2940  CB  PHE A 194      32.184 -14.986  -0.341  1.00 89.17           C  
ATOM   2941  HB2 PHE A 194      31.930 -14.141   0.300  1.00 89.17           H  
ATOM   2942  HB3 PHE A 194      33.259 -15.142  -0.258  1.00 89.17           H  
ATOM   2943  O   PHE A 194      33.247 -17.784   0.487  1.00 89.17           O  
ATOM   2944  CG  PHE A 194      31.828 -14.597  -1.760  1.00 89.17           C  
ATOM   2945  CD1 PHE A 194      32.651 -14.947  -2.847  1.00 89.17           C  
ATOM   2946  HD1 PHE A 194      33.565 -15.496  -2.676  1.00 89.17           H  
ATOM   2947  CD2 PHE A 194      30.625 -13.908  -1.991  1.00 89.17           C  
ATOM   2948  HD2 PHE A 194      29.980 -13.661  -1.161  1.00 89.17           H  
ATOM   2949  CE1 PHE A 194      32.256 -14.609  -4.157  1.00 89.17           C  
ATOM   2950  HE1 PHE A 194      32.854 -14.895  -5.010  1.00 89.17           H  
ATOM   2951  CE2 PHE A 194      30.241 -13.577  -3.300  1.00 89.17           C  
ATOM   2952  HE2 PHE A 194      29.299 -13.078  -3.469  1.00 89.17           H  
ATOM   2953  CZ  PHE A 194      31.052 -13.929  -4.387  1.00 89.17           C  
ATOM   2954  HZ  PHE A 194      30.738 -13.705  -5.395  1.00 89.17           H  
ATOM   2955  N   TRP A 195      31.747 -18.301  -1.115  1.00 88.52           N  
ATOM   2956  H   TRP A 195      30.896 -18.011  -1.576  1.00 88.52           H  
ATOM   2957  CA  TRP A 195      32.302 -19.607  -1.492  1.00 88.52           C  
ATOM   2958  HA  TRP A 195      33.179 -19.830  -0.885  1.00 88.52           H  
ATOM   2959  C   TRP A 195      32.726 -19.621  -2.966  1.00 88.52           C  
ATOM   2960  CB  TRP A 195      31.262 -20.702  -1.223  1.00 88.52           C  
ATOM   2961  HB2 TRP A 195      31.705 -21.663  -1.482  1.00 88.52           H  
ATOM   2962  HB3 TRP A 195      30.420 -20.551  -1.899  1.00 88.52           H  
ATOM   2963  O   TRP A 195      32.071 -19.000  -3.806  1.00 88.52           O  
ATOM   2964  CG  TRP A 195      30.742 -20.807   0.183  1.00 88.52           C  
ATOM   2965  CD1 TRP A 195      29.733 -20.081   0.723  1.00 88.52           C  
ATOM   2966  HD1 TRP A 195      29.171 -19.312   0.215  1.00 88.52           H  
ATOM   2967  CD2 TRP A 195      31.160 -21.737   1.232  1.00 88.52           C  
ATOM   2968  CE2 TRP A 195      30.349 -21.518   2.384  1.00 88.52           C  
ATOM   2969  CE3 TRP A 195      32.116 -22.774   1.316  1.00 88.52           C  
ATOM   2970  HE3 TRP A 195      32.733 -22.979   0.453  1.00 88.52           H  
ATOM   2971  NE1 TRP A 195      29.501 -20.501   2.020  1.00 88.52           N  
ATOM   2972  HE1 TRP A 195      28.753 -20.168   2.611  1.00 88.52           H  
ATOM   2973  CH2 TRP A 195      31.443 -23.296   3.609  1.00 88.52           C  
ATOM   2974  HH2 TRP A 195      31.543 -23.891   4.504  1.00 88.52           H  
ATOM   2975  CZ2 TRP A 195      30.476 -22.278   3.553  1.00 88.52           C  
ATOM   2976  HZ2 TRP A 195      29.813 -22.085   4.384  1.00 88.52           H  
ATOM   2977  CZ3 TRP A 195      32.260 -23.543   2.489  1.00 88.52           C  
ATOM   2978  HZ3 TRP A 195      32.998 -24.330   2.525  1.00 88.52           H  
ATOM   2979  N   SER A 196      33.788 -20.362  -3.304  1.00 88.74           N  
ATOM   2980  H   SER A 196      34.255 -20.903  -2.590  1.00 88.74           H  
ATOM   2981  CA  SER A 196      34.316 -20.494  -4.680  1.00 88.74           C  
ATOM   2982  HA  SER A 196      34.116 -19.557  -5.200  1.00 88.74           H  
ATOM   2983  C   SER A 196      33.612 -21.565  -5.528  1.00 88.74           C  
ATOM   2984  CB  SER A 196      35.845 -20.670  -4.684  1.00 88.74           C  
ATOM   2985  HB2 SER A 196      36.176 -21.111  -5.624  1.00 88.74           H  
ATOM   2986  HB3 SER A 196      36.305 -19.685  -4.603  1.00 88.74           H  
ATOM   2987  O   SER A 196      34.103 -21.965  -6.584  1.00 88.74           O  
ATOM   2988  OG  SER A 196      36.322 -21.448  -3.608  1.00 88.74           O  
ATOM   2989  HG  SER A 196      35.864 -22.291  -3.598  1.00 88.74           H  
ATOM   2990  N   THR A 197      32.436 -22.003  -5.083  1.00 88.60           N  
ATOM   2991  H   THR A 197      32.084 -21.603  -4.225  1.00 88.60           H  
ATOM   2992  CA  THR A 197      31.649 -23.077  -5.686  1.00 88.60           C  
ATOM   2993  HA  THR A 197      31.894 -23.145  -6.746  1.00 88.60           H  
ATOM   2994  C   THR A 197      30.154 -22.789  -5.562  1.00 88.60           C  
ATOM   2995  CB  THR A 197      32.038 -24.406  -5.030  1.00 88.60           C  
ATOM   2996  HB  THR A 197      33.122 -24.499  -5.089  1.00 88.60           H  
ATOM   2997  O   THR A 197      29.739 -21.993  -4.716  1.00 88.60           O  
ATOM   2998  CG2 THR A 197      31.599 -24.534  -3.569  1.00 88.60           C  
ATOM   2999 HG21 THR A 197      30.515 -24.444  -3.488  1.00 88.60           H  
ATOM   3000 HG22 THR A 197      31.912 -25.502  -3.177  1.00 88.60           H  
ATOM   3001 HG23 THR A 197      32.074 -23.755  -2.973  1.00 88.60           H  
ATOM   3002  OG1 THR A 197      31.484 -25.486  -5.738  1.00 88.60           O  
ATOM   3003  HG1 THR A 197      31.940 -26.252  -5.381  1.00 88.60           H  
ATOM   3004  N   ALA A 198      29.337 -23.430  -6.398  1.00 90.56           N  
ATOM   3005  H   ALA A 198      29.739 -24.160  -6.969  1.00 90.56           H  
ATOM   3006  CA  ALA A 198      27.881 -23.392  -6.292  1.00 90.56           C  
ATOM   3007  HA  ALA A 198      27.566 -22.426  -5.896  1.00 90.56           H  
ATOM   3008  C   ALA A 198      27.418 -24.494  -5.324  1.00 90.56           C  
ATOM   3009  CB  ALA A 198      27.274 -23.530  -7.692  1.00 90.56           C  
ATOM   3010  HB1 ALA A 198      27.567 -24.481  -8.137  1.00 90.56           H  
ATOM   3011  HB2 ALA A 198      27.619 -22.710  -8.322  1.00 90.56           H  
ATOM   3012  HB3 ALA A 198      26.187 -23.491  -7.623  1.00 90.56           H  
ATOM   3013  O   ALA A 198      27.530 -25.684  -5.629  1.00 90.56           O  
ATOM   3014  N   LEU A 199      26.943 -24.102  -4.142  1.00 90.36           N  
ATOM   3015  H   LEU A 199      26.868 -23.113  -3.948  1.00 90.36           H  
ATOM   3016  CA  LEU A 199      26.522 -25.035  -3.100  1.00 90.36           C  
ATOM   3017  HA  LEU A 199      27.246 -25.850  -3.082  1.00 90.36           H  
ATOM   3018  C   LEU A 199      25.143 -25.651  -3.407  1.00 90.36           C  
ATOM   3019  CB  LEU A 199      26.538 -24.327  -1.733  1.00 90.36           C  
ATOM   3020  HB2 LEU A 199      26.091 -24.989  -0.991  1.00 90.36           H  
ATOM   3021  HB3 LEU A 199      25.907 -23.440  -1.795  1.00 90.36           H  
ATOM   3022  O   LEU A 199      24.289 -24.984  -3.992  1.00 90.36           O  
ATOM   3023  CG  LEU A 199      27.937 -23.910  -1.238  1.00 90.36           C  
ATOM   3024  HG  LEU A 199      28.396 -23.223  -1.949  1.00 90.36           H  
ATOM   3025  CD1 LEU A 199      27.801 -23.190   0.100  1.00 90.36           C  
ATOM   3026 HD11 LEU A 199      28.784 -23.006   0.535  1.00 90.36           H  
ATOM   3027 HD12 LEU A 199      27.312 -22.226  -0.043  1.00 90.36           H  
ATOM   3028 HD13 LEU A 199      27.203 -23.767   0.805  1.00 90.36           H  
ATOM   3029  CD2 LEU A 199      28.872 -25.114  -1.069  1.00 90.36           C  
ATOM   3030 HD21 LEU A 199      28.387 -25.896  -0.485  1.00 90.36           H  
ATOM   3031 HD22 LEU A 199      29.135 -25.518  -2.046  1.00 90.36           H  
ATOM   3032 HD23 LEU A 199      29.791 -24.796  -0.577  1.00 90.36           H  
ATOM   3033  N   PRO A 200      24.894 -26.914  -3.009  1.00 87.05           N  
ATOM   3034  CA  PRO A 200      23.569 -27.518  -3.098  1.00 87.05           C  
ATOM   3035  HA  PRO A 200      23.141 -27.349  -4.086  1.00 87.05           H  
ATOM   3036  C   PRO A 200      22.631 -26.934  -2.032  1.00 87.05           C  
ATOM   3037  CB  PRO A 200      23.804 -29.016  -2.882  1.00 87.05           C  
ATOM   3038  HB2 PRO A 200      22.933 -29.516  -2.459  1.00 87.05           H  
ATOM   3039  HB3 PRO A 200      24.090 -29.479  -3.827  1.00 87.05           H  
ATOM   3040  O   PRO A 200      23.073 -26.591  -0.936  1.00 87.05           O  
ATOM   3041  CG  PRO A 200      24.994 -29.037  -1.920  1.00 87.05           C  
ATOM   3042  HG2 PRO A 200      24.645 -28.881  -0.899  1.00 87.05           H  
ATOM   3043  HG3 PRO A 200      25.557 -29.967  -1.994  1.00 87.05           H  
ATOM   3044  CD  PRO A 200      25.826 -27.834  -2.369  1.00 87.05           C  
ATOM   3045  HD2 PRO A 200      26.573 -28.153  -3.097  1.00 87.05           H  
ATOM   3046  HD3 PRO A 200      26.310 -27.374  -1.508  1.00 87.05           H  
ATOM   3047  N   GLN A 201      21.325 -26.919  -2.316  1.00 89.34           N  
ATOM   3048  H   GLN A 201      21.036 -27.176  -3.249  1.00 89.34           H  
ATOM   3049  CA  GLN A 201      20.287 -26.359  -1.437  1.00 89.34           C  
ATOM   3050  HA  GLN A 201      20.403 -25.276  -1.420  1.00 89.34           H  
ATOM   3051  C   GLN A 201      20.358 -26.856   0.023  1.00 89.34           C  
ATOM   3052  CB  GLN A 201      18.924 -26.692  -2.061  1.00 89.34           C  
ATOM   3053  HB2 GLN A 201      18.922 -26.366  -3.101  1.00 89.34           H  
ATOM   3054  HB3 GLN A 201      18.761 -27.769  -2.035  1.00 89.34           H  
ATOM   3055  O   GLN A 201      20.175 -26.078   0.958  1.00 89.34           O  
ATOM   3056  CG  GLN A 201      17.775 -25.989  -1.324  1.00 89.34           C  
ATOM   3057  HG2 GLN A 201      17.963 -24.916  -1.304  1.00 89.34           H  
ATOM   3058  HG3 GLN A 201      17.729 -26.330  -0.290  1.00 89.34           H  
ATOM   3059  CD  GLN A 201      16.409 -26.226  -1.955  1.00 89.34           C  
ATOM   3060  NE2 GLN A 201      15.383 -25.674  -1.356  1.00 89.34           N  
ATOM   3061 HE21 GLN A 201      14.459 -25.825  -1.736  1.00 89.34           H  
ATOM   3062 HE22 GLN A 201      15.530 -25.131  -0.516  1.00 89.34           H  
ATOM   3063  OE1 GLN A 201      16.261 -26.894  -2.966  1.00 89.34           O  
ATOM   3064  N   SER A 202      20.713 -28.127   0.240  1.00 87.20           N  
ATOM   3065  H   SER A 202      20.885 -28.718  -0.561  1.00 87.20           H  
ATOM   3066  CA  SER A 202      20.846 -28.731   1.573  1.00 87.20           C  
ATOM   3067  HA  SER A 202      19.902 -28.597   2.102  1.00 87.20           H  
ATOM   3068  C   SER A 202      21.945 -28.121   2.459  1.00 87.20           C  
ATOM   3069  CB  SER A 202      21.088 -30.236   1.421  1.00 87.20           C  
ATOM   3070  HB2 SER A 202      20.272 -30.673   0.846  1.00 87.20           H  
ATOM   3071  HB3 SER A 202      21.108 -30.705   2.404  1.00 87.20           H  
ATOM   3072  O   SER A 202      22.017 -28.452   3.640  1.00 87.20           O  
ATOM   3073  OG  SER A 202      22.315 -30.479   0.747  1.00 87.20           O  
ATOM   3074  HG  SER A 202      23.021 -30.303   1.373  1.00 87.20           H  
ATOM   3075  N   HIS A 203      22.827 -27.261   1.932  1.00 86.87           N  
ATOM   3076  H   HIS A 203      22.740 -27.004   0.959  1.00 86.87           H  
ATOM   3077  CA  HIS A 203      23.803 -26.539   2.759  1.00 86.87           C  
ATOM   3078  HA  HIS A 203      24.239 -27.241   3.469  1.00 86.87           H  
ATOM   3079  C   HIS A 203      23.124 -25.425   3.573  1.00 86.87           C  
ATOM   3080  CB  HIS A 203      24.939 -25.991   1.874  1.00 86.87           C  
ATOM   3081  HB2 HIS A 203      25.083 -26.674   1.037  1.00 86.87           H  
ATOM   3082  HB3 HIS A 203      24.640 -25.031   1.455  1.00 86.87           H  
ATOM   3083  O   HIS A 203      23.520 -25.185   4.708  1.00 86.87           O  
ATOM   3084  CG  HIS A 203      26.286 -25.837   2.556  1.00 86.87           C  
ATOM   3085  CD2 HIS A 203      26.575 -25.288   3.781  1.00 86.87           C  
ATOM   3086  HD2 HIS A 203      25.867 -24.878   4.486  1.00 86.87           H  
ATOM   3087  ND1 HIS A 203      27.496 -26.133   1.971  1.00 86.87           N  
ATOM   3088  HD1 HIS A 203      27.619 -26.441   1.017  1.00 86.87           H  
ATOM   3089  CE1 HIS A 203      28.481 -25.729   2.787  1.00 86.87           C  
ATOM   3090  HE1 HIS A 203      29.535 -25.755   2.555  1.00 86.87           H  
ATOM   3091  NE2 HIS A 203      27.969 -25.277   3.939  1.00 86.87           N  
ATOM   3092  N   PHE A 204      22.080 -24.781   3.037  1.00 84.90           N  
ATOM   3093  H   PHE A 204      21.760 -25.047   2.116  1.00 84.90           H  
ATOM   3094  CA  PHE A 204      21.444 -23.618   3.667  1.00 84.90           C  
ATOM   3095  HA  PHE A 204      22.221 -23.007   4.125  1.00 84.90           H  
ATOM   3096  C   PHE A 204      20.481 -24.035   4.787  1.00 84.90           C  
ATOM   3097  CB  PHE A 204      20.758 -22.764   2.589  1.00 84.90           C  
ATOM   3098  HB2 PHE A 204      19.858 -23.284   2.262  1.00 84.90           H  
ATOM   3099  HB3 PHE A 204      20.453 -21.816   3.032  1.00 84.90           H  
ATOM   3100  O   PHE A 204      20.659 -23.612   5.929  1.00 84.90           O  
ATOM   3101  CG  PHE A 204      21.618 -22.480   1.369  1.00 84.90           C  
ATOM   3102  CD1 PHE A 204      22.894 -21.900   1.510  1.00 84.90           C  
ATOM   3103  HD1 PHE A 204      23.273 -21.618   2.481  1.00 84.90           H  
ATOM   3104  CD2 PHE A 204      21.158 -22.846   0.088  1.00 84.90           C  
ATOM   3105  HD2 PHE A 204      20.180 -23.288  -0.031  1.00 84.90           H  
ATOM   3106  CE1 PHE A 204      23.706 -21.697   0.382  1.00 84.90           C  
ATOM   3107  HE1 PHE A 204      24.681 -21.251   0.514  1.00 84.90           H  
ATOM   3108  CE2 PHE A 204      21.975 -22.649  -1.039  1.00 84.90           C  
ATOM   3109  HE2 PHE A 204      21.622 -22.939  -2.017  1.00 84.90           H  
ATOM   3110  CZ  PHE A 204      23.249 -22.076  -0.892  1.00 84.90           C  
ATOM   3111  HZ  PHE A 204      23.873 -21.929  -1.761  1.00 84.90           H  
ATOM   3112  N   GLN A 205      19.545 -24.948   4.490  1.00 75.35           N  
ATOM   3113  H   GLN A 205      19.460 -25.236   3.526  1.00 75.35           H  
ATOM   3114  CA  GLN A 205      18.595 -25.536   5.455  1.00 75.35           C  
ATOM   3115  HA  GLN A 205      17.943 -24.756   5.850  1.00 75.35           H  
ATOM   3116  C   GLN A 205      19.298 -26.227   6.639  1.00 75.35           C  
ATOM   3117  CB  GLN A 205      17.740 -26.560   4.689  1.00 75.35           C  
ATOM   3118  HB2 GLN A 205      18.405 -27.340   4.320  1.00 75.35           H  
ATOM   3119  HB3 GLN A 205      17.287 -26.070   3.827  1.00 75.35           H  
ATOM   3120  O   GLN A 205      18.761 -26.312   7.739  1.00 75.35           O  
ATOM   3121  CG  GLN A 205      16.606 -27.210   5.507  1.00 75.35           C  
ATOM   3122  HG2 GLN A 205      15.827 -26.470   5.691  1.00 75.35           H  
ATOM   3123  HG3 GLN A 205      16.964 -27.573   6.470  1.00 75.35           H  
ATOM   3124  CD  GLN A 205      16.027 -28.410   4.766  1.00 75.35           C  
ATOM   3125  NE2 GLN A 205      14.728 -28.490   4.617  1.00 75.35           N  
ATOM   3126 HE21 GLN A 205      14.099 -27.876   5.114  1.00 75.35           H  
ATOM   3127 HE22 GLN A 205      14.343 -29.223   4.038  1.00 75.35           H  
ATOM   3128  OE1 GLN A 205      16.764 -29.268   4.296  1.00 75.35           O  
ATOM   3129  N   HIS A 206      20.514 -26.745   6.436  1.00 50.03           N  
ATOM   3130  H   HIS A 206      20.890 -26.711   5.499  1.00 50.03           H  
ATOM   3131  CA  HIS A 206      21.330 -27.365   7.487  1.00 50.03           C  
ATOM   3132  HA  HIS A 206      20.805 -27.266   8.437  1.00 50.03           H  
ATOM   3133  C   HIS A 206      22.646 -26.607   7.737  1.00 50.03           C  
ATOM   3134  CB  HIS A 206      21.458 -28.878   7.229  1.00 50.03           C  
ATOM   3135  HB2 HIS A 206      22.327 -29.265   7.761  1.00 50.03           H  
ATOM   3136  HB3 HIS A 206      21.619 -29.059   6.166  1.00 50.03           H  
ATOM   3137  O   HIS A 206      23.631 -27.180   8.214  1.00 50.03           O  
ATOM   3138  CG  HIS A 206      20.261 -29.682   7.692  1.00 50.03           C  
ATOM   3139  CD2 HIS A 206      20.271 -31.010   8.025  1.00 50.03           C  
ATOM   3140  HD2 HIS A 206      21.130 -31.663   7.987  1.00 50.03           H  
ATOM   3141  ND1 HIS A 206      18.976 -29.230   7.917  1.00 50.03           N  
ATOM   3142  HD1 HIS A 206      18.639 -28.285   7.797  1.00 50.03           H  
ATOM   3143  CE1 HIS A 206      18.231 -30.263   8.346  1.00 50.03           C  
ATOM   3144  HE1 HIS A 206      17.179 -30.206   8.582  1.00 50.03           H  
ATOM   3145  NE2 HIS A 206      18.991 -31.368   8.462  1.00 50.03           N  
ATOM   3146  N   SER A 207      22.656 -25.291   7.505  1.00 44.07           N  
ATOM   3147  H   SER A 207      21.838 -24.870   7.088  1.00 44.07           H  
ATOM   3148  CA  SER A 207      23.755 -24.386   7.890  1.00 44.07           C  
ATOM   3149  HA  SER A 207      24.674 -24.726   7.412  1.00 44.07           H  
ATOM   3150  C   SER A 207      23.984 -24.375   9.411  1.00 44.07           C  
ATOM   3151  CB  SER A 207      23.459 -22.968   7.388  1.00 44.07           C  
ATOM   3152  HB2 SER A 207      23.411 -22.966   6.299  1.00 44.07           H  
ATOM   3153  HB3 SER A 207      24.259 -22.299   7.703  1.00 44.07           H  
ATOM   3154  O   SER A 207      25.117 -24.237   9.884  1.00 44.07           O  
ATOM   3155  OG  SER A 207      22.231 -22.511   7.918  1.00 44.07           O  
ATOM   3156  HG  SER A 207      21.541 -22.697   7.277  1.00 44.07           H  
ATOM   3157  N   SER A 208      22.935 -24.665  10.185  1.00 40.45           N  
ATOM   3158  H   SER A 208      22.028 -24.713   9.744  1.00 40.45           H  
ATOM   3159  CA  SER A 208      22.968 -24.936  11.625  1.00 40.45           C  
ATOM   3160  HA  SER A 208      23.485 -24.108  12.109  1.00 40.45           H  
ATOM   3161  C   SER A 208      23.705 -26.232  12.019  1.00 40.45           C  
ATOM   3162  CB  SER A 208      21.531 -24.932  12.160  1.00 40.45           C  
ATOM   3163  HB2 SER A 208      21.156 -23.909  12.124  1.00 40.45           H  
ATOM   3164  HB3 SER A 208      21.513 -25.270  13.196  1.00 40.45           H  
ATOM   3165  O   SER A 208      24.017 -26.417  13.194  1.00 40.45           O  
ATOM   3166  OG  SER A 208      20.686 -25.747  11.369  1.00 40.45           O  
ATOM   3167  HG  SER A 208      19.804 -25.384  11.471  1.00 40.45           H  
ATOM   3168  N   GLN A 209      24.053 -27.112  11.068  1.00 40.55           N  
ATOM   3169  H   GLN A 209      23.759 -26.906  10.124  1.00 40.55           H  
ATOM   3170  CA  GLN A 209      24.627 -28.443  11.339  1.00 40.55           C  
ATOM   3171  HA  GLN A 209      24.903 -28.515  12.391  1.00 40.55           H  
ATOM   3172  C   GLN A 209      25.893 -28.791  10.527  1.00 40.55           C  
ATOM   3173  CB  GLN A 209      23.550 -29.504  11.062  1.00 40.55           C  
ATOM   3174  HB2 GLN A 209      23.239 -29.434  10.019  1.00 40.55           H  
ATOM   3175  HB3 GLN A 209      23.993 -30.488  11.214  1.00 40.55           H  
ATOM   3176  O   GLN A 209      26.778 -29.487  11.032  1.00 40.55           O  
ATOM   3177  CG  GLN A 209      22.304 -29.394  11.957  1.00 40.55           C  
ATOM   3178  HG2 GLN A 209      22.590 -29.485  13.005  1.00 40.55           H  
ATOM   3179  HG3 GLN A 209      21.824 -28.426  11.812  1.00 40.55           H  
ATOM   3180  CD  GLN A 209      21.310 -30.499  11.619  1.00 40.55           C  
ATOM   3181  NE2 GLN A 209      20.147 -30.161  11.111  1.00 40.55           N  
ATOM   3182 HE21 GLN A 209      19.581 -30.889  10.700  1.00 40.55           H  
ATOM   3183 HE22 GLN A 209      19.900 -29.193  10.963  1.00 40.55           H  
ATOM   3184  OE1 GLN A 209      21.600 -31.678  11.764  1.00 40.55           O  
ATOM   3185  N   HIS A 210      26.010 -28.338   9.275  1.00 41.27           N  
ATOM   3186  H   HIS A 210      25.248 -27.787   8.904  1.00 41.27           H  
ATOM   3187  CA  HIS A 210      27.010 -28.828   8.314  1.00 41.27           C  
ATOM   3188  HA  HIS A 210      26.869 -29.906   8.235  1.00 41.27           H  
ATOM   3189  C   HIS A 210      28.479 -28.597   8.748  1.00 41.27           C  
ATOM   3190  CB  HIS A 210      26.697 -28.226   6.935  1.00 41.27           C  
ATOM   3191  HB2 HIS A 210      25.661 -28.445   6.676  1.00 41.27           H  
ATOM   3192  HB3 HIS A 210      26.805 -27.143   6.986  1.00 41.27           H  
ATOM   3193  O   HIS A 210      28.784 -27.636   9.461  1.00 41.27           O  
ATOM   3194  CG  HIS A 210      27.577 -28.755   5.832  1.00 41.27           C  
ATOM   3195  CD2 HIS A 210      27.761 -30.065   5.474  1.00 41.27           C  
ATOM   3196  HD2 HIS A 210      27.283 -30.921   5.927  1.00 41.27           H  
ATOM   3197  ND1 HIS A 210      28.356 -27.996   4.995  1.00 41.27           N  
ATOM   3198  HD1 HIS A 210      28.321 -26.991   4.904  1.00 41.27           H  
ATOM   3199  CE1 HIS A 210      29.002 -28.826   4.161  1.00 41.27           C  
ATOM   3200  HE1 HIS A 210      29.663 -28.510   3.367  1.00 41.27           H  
ATOM   3201  NE2 HIS A 210      28.679 -30.102   4.420  1.00 41.27           N  
ATOM   3202  N   SER A 211      29.384 -29.515   8.370  1.00 41.66           N  
ATOM   3203  H   SER A 211      29.082 -30.255   7.752  1.00 41.66           H  
ATOM   3204  CA  SER A 211      30.834 -29.503   8.662  1.00 41.66           C  
ATOM   3205  HA  SER A 211      31.236 -28.522   8.404  1.00 41.66           H  
ATOM   3206  C   SER A 211      31.595 -30.554   7.821  1.00 41.66           C  
ATOM   3207  CB  SER A 211      31.086 -29.748  10.159  1.00 41.66           C  
ATOM   3208  HB2 SER A 211      32.151 -29.912  10.329  1.00 41.66           H  
ATOM   3209  HB3 SER A 211      30.785 -28.862  10.717  1.00 41.66           H  
ATOM   3210  O   SER A 211      30.971 -31.457   7.266  1.00 41.66           O  
ATOM   3211  OG  SER A 211      30.359 -30.859  10.649  1.00 41.66           O  
ATOM   3212  HG  SER A 211      29.426 -30.693  10.494  1.00 41.66           H  
ATOM   3213  N   SER A 212      32.929 -30.446   7.716  1.00 40.86           N  
ATOM   3214  H   SER A 212      33.399 -29.693   8.197  1.00 40.86           H  
ATOM   3215  CA  SER A 212      33.788 -31.261   6.825  1.00 40.86           C  
ATOM   3216  HA  SER A 212      33.265 -32.187   6.586  1.00 40.86           H  
ATOM   3217  C   SER A 212      35.141 -31.675   7.455  1.00 40.86           C  
ATOM   3218  CB  SER A 212      33.988 -30.508   5.503  1.00 40.86           C  
ATOM   3219  HB2 SER A 212      34.669 -31.068   4.864  1.00 40.86           H  
ATOM   3220  HB3 SER A 212      33.026 -30.429   4.996  1.00 40.86           H  
ATOM   3221  O   SER A 212      35.468 -31.237   8.560  1.00 40.86           O  
ATOM   3222  OG  SER A 212      34.504 -29.206   5.703  1.00 40.86           O  
ATOM   3223  HG  SER A 212      34.605 -28.800   4.839  1.00 40.86           H  
ATOM   3224  N   GLY A 213      35.886 -32.584   6.801  1.00 43.00           N  
ATOM   3225  H   GLY A 213      35.558 -32.942   5.914  1.00 43.00           H  
ATOM   3226  CA  GLY A 213      37.032 -33.321   7.362  1.00 43.00           C  
ATOM   3227  HA2 GLY A 213      36.904 -34.367   7.085  1.00 43.00           H  
ATOM   3228  HA3 GLY A 213      36.999 -33.268   8.450  1.00 43.00           H  
ATOM   3229  C   GLY A 213      38.450 -32.900   6.924  1.00 43.00           C  
ATOM   3230  O   GLY A 213      38.748 -31.723   6.732  1.00 43.00           O  
ATOM   3231  N   GLU A 214      39.362 -33.883   6.862  1.00 43.62           N  
ATOM   3232  H   GLU A 214      39.012 -34.831   6.855  1.00 43.62           H  
ATOM   3233  CA  GLU A 214      40.826 -33.693   6.795  1.00 43.62           C  
ATOM   3234  HA  GLU A 214      41.089 -32.904   7.500  1.00 43.62           H  
ATOM   3235  C   GLU A 214      41.371 -33.209   5.432  1.00 43.62           C  
ATOM   3236  CB  GLU A 214      41.569 -34.981   7.236  1.00 43.62           C  
ATOM   3237  HB2 GLU A 214      42.634 -34.838   7.055  1.00 43.62           H  
ATOM   3238  HB3 GLU A 214      41.235 -35.817   6.622  1.00 43.62           H  
ATOM   3239  O   GLU A 214      42.473 -32.656   5.400  1.00 43.62           O  
ATOM   3240  CG  GLU A 214      41.396 -35.342   8.724  1.00 43.62           C  
ATOM   3241  HG2 GLU A 214      41.607 -34.457   9.325  1.00 43.62           H  
ATOM   3242  HG3 GLU A 214      40.357 -35.620   8.904  1.00 43.62           H  
ATOM   3243  CD  GLU A 214      42.327 -36.491   9.176  1.00 43.62           C  
ATOM   3244  OE1 GLU A 214      43.456 -36.199   9.643  1.00 43.62           O  
ATOM   3245  OE2 GLU A 214      41.906 -37.671   9.106  1.00 43.62           O  
ATOM   3246  N   GLU A 215      40.636 -33.372   4.324  1.00 46.76           N  
ATOM   3247  H   GLU A 215      39.752 -33.853   4.410  1.00 46.76           H  
ATOM   3248  CA  GLU A 215      40.987 -32.799   3.005  1.00 46.76           C  
ATOM   3249  HA  GLU A 215      41.826 -32.114   3.133  1.00 46.76           H  
ATOM   3250  C   GLU A 215      39.854 -31.931   2.398  1.00 46.76           C  
ATOM   3251  CB  GLU A 215      41.455 -33.906   2.021  1.00 46.76           C  
ATOM   3252  HB2 GLU A 215      40.667 -34.651   1.912  1.00 46.76           H  
ATOM   3253  HB3 GLU A 215      41.621 -33.445   1.047  1.00 46.76           H  
ATOM   3254  O   GLU A 215      40.096 -31.148   1.476  1.00 46.76           O  
ATOM   3255  CG  GLU A 215      42.768 -34.603   2.443  1.00 46.76           C  
ATOM   3256  HG2 GLU A 215      43.488 -33.835   2.726  1.00 46.76           H  
ATOM   3257  HG3 GLU A 215      42.578 -35.213   3.326  1.00 46.76           H  
ATOM   3258  CD  GLU A 215      43.395 -35.489   1.340  1.00 46.76           C  
ATOM   3259  OE1 GLU A 215      44.448 -35.090   0.781  1.00 46.76           O  
ATOM   3260  OE2 GLU A 215      42.876 -36.602   1.081  1.00 46.76           O  
ATOM   3261  N   GLU A 216      38.624 -32.022   2.918  1.00 49.92           N  
ATOM   3262  H   GLU A 216      38.491 -32.703   3.652  1.00 49.92           H  
ATOM   3263  CA  GLU A 216      37.413 -31.432   2.309  1.00 49.92           C  
ATOM   3264  HA  GLU A 216      37.606 -31.318   1.243  1.00 49.92           H  
ATOM   3265  C   GLU A 216      37.046 -30.018   2.815  1.00 49.92           C  
ATOM   3266  CB  GLU A 216      36.194 -32.373   2.434  1.00 49.92           C  
ATOM   3267  HB2 GLU A 216      35.533 -32.164   1.593  1.00 49.92           H  
ATOM   3268  HB3 GLU A 216      35.642 -32.120   3.340  1.00 49.92           H  
ATOM   3269  O   GLU A 216      36.092 -29.409   2.330  1.00 49.92           O  
ATOM   3270  CG  GLU A 216      36.464 -33.887   2.463  1.00 49.92           C  
ATOM   3271  HG2 GLU A 216      37.269 -34.139   1.773  1.00 49.92           H  
ATOM   3272  HG3 GLU A 216      35.567 -34.403   2.120  1.00 49.92           H  
ATOM   3273  CD  GLU A 216      36.785 -34.353   3.890  1.00 49.92           C  
ATOM   3274  OE1 GLU A 216      35.827 -34.528   4.676  1.00 49.92           O  
ATOM   3275  OE2 GLU A 216      37.987 -34.472   4.222  1.00 49.92           O  
ATOM   3276  N   ALA A 217      37.775 -29.469   3.789  1.00 51.31           N  
ATOM   3277  H   ALA A 217      38.512 -30.029   4.193  1.00 51.31           H  
ATOM   3278  CA  ALA A 217      37.543 -28.129   4.345  1.00 51.31           C  
ATOM   3279  HA  ALA A 217      36.470 -27.941   4.351  1.00 51.31           H  
ATOM   3280  C   ALA A 217      38.173 -27.007   3.482  1.00 51.31           C  
ATOM   3281  CB  ALA A 217      38.006 -28.139   5.809  1.00 51.31           C  
ATOM   3282  HB1 ALA A 217      37.781 -27.178   6.272  1.00 51.31           H  
ATOM   3283  HB2 ALA A 217      37.484 -28.924   6.357  1.00 51.31           H  
ATOM   3284  HB3 ALA A 217      39.080 -28.320   5.862  1.00 51.31           H  
ATOM   3285  O   ALA A 217      39.010 -26.241   3.962  1.00 51.31           O  
ATOM   3286  N   THR A 218      37.844 -26.962   2.182  1.00 64.55           N  
ATOM   3287  H   THR A 218      37.194 -27.663   1.858  1.00 64.55           H  
ATOM   3288  CA  THR A 218      38.742 -26.381   1.157  1.00 64.55           C  
ATOM   3289  HA  THR A 218      39.446 -25.723   1.666  1.00 64.55           H  
ATOM   3290  C   THR A 218      38.120 -25.447   0.094  1.00 64.55           C  
ATOM   3291  CB  THR A 218      39.590 -27.508   0.511  1.00 64.55           C  
ATOM   3292  HB  THR A 218      39.993 -27.182  -0.447  1.00 64.55           H  
ATOM   3293  O   THR A 218      38.836 -25.067  -0.829  1.00 64.55           O  
ATOM   3294  CG2 THR A 218      40.772 -27.900   1.400  1.00 64.55           C  
ATOM   3295 HG21 THR A 218      41.384 -27.022   1.603  1.00 64.55           H  
ATOM   3296 HG22 THR A 218      40.417 -28.315   2.344  1.00 64.55           H  
ATOM   3297 HG23 THR A 218      41.382 -28.645   0.890  1.00 64.55           H  
ATOM   3298  OG1 THR A 218      38.853 -28.699   0.321  1.00 64.55           O  
ATOM   3299  HG1 THR A 218      39.385 -29.432   0.641  1.00 64.55           H  
ATOM   3300  N   ASP A 219      36.854 -25.010   0.223  1.00 80.61           N  
ATOM   3301  H   ASP A 219      36.311 -25.375   0.993  1.00 80.61           H  
ATOM   3302  CA  ASP A 219      36.134 -24.190  -0.797  1.00 80.61           C  
ATOM   3303  HA  ASP A 219      36.850 -23.909  -1.570  1.00 80.61           H  
ATOM   3304  C   ASP A 219      35.547 -22.841  -0.275  1.00 80.61           C  
ATOM   3305  CB  ASP A 219      35.063 -25.075  -1.476  1.00 80.61           C  
ATOM   3306  HB2 ASP A 219      34.096 -24.899  -1.005  1.00 80.61           H  
ATOM   3307  HB3 ASP A 219      35.313 -26.123  -1.308  1.00 80.61           H  
ATOM   3308  O   ASP A 219      34.735 -22.182  -0.930  1.00 80.61           O  
ATOM   3309  CG  ASP A 219      34.936 -24.872  -2.995  1.00 80.61           C  
ATOM   3310  OD1 ASP A 219      34.650 -25.881  -3.680  1.00 80.61           O  
ATOM   3311  OD2 ASP A 219      35.108 -23.728  -3.478  1.00 80.61           O  
ATOM   3312  N   LEU A 220      35.932 -22.427   0.940  1.00 81.71           N  
ATOM   3313  H   LEU A 220      36.649 -22.967   1.403  1.00 81.71           H  
ATOM   3314  CA  LEU A 220      35.479 -21.194   1.605  1.00 81.71           C  
ATOM   3315  HA  LEU A 220      34.486 -20.939   1.234  1.00 81.71           H  
ATOM   3316  C   LEU A 220      36.430 -20.021   1.302  1.00 81.71           C  
ATOM   3317  CB  LEU A 220      35.376 -21.477   3.116  1.00 81.71           C  
ATOM   3318  HB2 LEU A 220      34.660 -22.283   3.275  1.00 81.71           H  
ATOM   3319  HB3 LEU A 220      36.351 -21.823   3.461  1.00 81.71           H  
ATOM   3320  O   LEU A 220      37.636 -20.140   1.518  1.00 81.71           O  
ATOM   3321  CG  LEU A 220      34.964 -20.274   3.981  1.00 81.71           C  
ATOM   3322  HG  LEU A 220      35.660 -19.451   3.822  1.00 81.71           H  
ATOM   3323  CD1 LEU A 220      33.551 -19.794   3.667  1.00 81.71           C  
ATOM   3324 HD11 LEU A 220      32.828 -20.586   3.860  1.00 81.71           H  
ATOM   3325 HD12 LEU A 220      33.327 -18.935   4.298  1.00 81.71           H  
ATOM   3326 HD13 LEU A 220      33.467 -19.481   2.627  1.00 81.71           H  
ATOM   3327  CD2 LEU A 220      35.029 -20.672   5.456  1.00 81.71           C  
ATOM   3328 HD21 LEU A 220      36.032 -21.020   5.703  1.00 81.71           H  
ATOM   3329 HD22 LEU A 220      34.307 -21.463   5.660  1.00 81.71           H  
ATOM   3330 HD23 LEU A 220      34.797 -19.809   6.080  1.00 81.71           H  
ATOM   3331  N   VAL A 221      35.897 -18.882   0.844  1.00 80.52           N  
ATOM   3332  H   VAL A 221      34.894 -18.834   0.729  1.00 80.52           H  
ATOM   3333  CA  VAL A 221      36.697 -17.729   0.379  1.00 80.52           C  
ATOM   3334  HA  VAL A 221      37.737 -18.038   0.272  1.00 80.52           H  
ATOM   3335  C   VAL A 221      36.693 -16.568   1.373  1.00 80.52           C  
ATOM   3336  CB  VAL A 221      36.213 -17.261  -1.010  1.00 80.52           C  
ATOM   3337  HB  VAL A 221      35.165 -16.966  -0.954  1.00 80.52           H  
ATOM   3338  O   VAL A 221      37.735 -15.951   1.595  1.00 80.52           O  
ATOM   3339  CG1 VAL A 221      37.002 -16.061  -1.542  1.00 80.52           C  
ATOM   3340 HG11 VAL A 221      36.819 -15.196  -0.905  1.00 80.52           H  
ATOM   3341 HG12 VAL A 221      36.673 -15.821  -2.553  1.00 80.52           H  
ATOM   3342 HG13 VAL A 221      38.068 -16.287  -1.550  1.00 80.52           H  
ATOM   3343  CG2 VAL A 221      36.342 -18.381  -2.044  1.00 80.52           C  
ATOM   3344 HG21 VAL A 221      37.385 -18.677  -2.156  1.00 80.52           H  
ATOM   3345 HG22 VAL A 221      35.770 -19.255  -1.732  1.00 80.52           H  
ATOM   3346 HG23 VAL A 221      35.953 -18.046  -3.005  1.00 80.52           H  
ATOM   3347  N   LEU A 222      35.539 -16.255   1.969  1.00 82.62           N  
ATOM   3348  H   LEU A 222      34.721 -16.803   1.746  1.00 82.62           H  
ATOM   3349  CA  LEU A 222      35.390 -15.177   2.949  1.00 82.62           C  
ATOM   3350  HA  LEU A 222      36.329 -15.065   3.491  1.00 82.62           H  
ATOM   3351  C   LEU A 222      34.287 -15.520   3.956  1.00 82.62           C  
ATOM   3352  CB  LEU A 222      35.073 -13.859   2.205  1.00 82.62           C  
ATOM   3353  HB2 LEU A 222      35.850 -13.678   1.464  1.00 82.62           H  
ATOM   3354  HB3 LEU A 222      34.130 -13.993   1.675  1.00 82.62           H  
ATOM   3355  O   LEU A 222      33.217 -15.978   3.565  1.00 82.62           O  
ATOM   3356  CG  LEU A 222      34.945 -12.608   3.100  1.00 82.62           C  
ATOM   3357  HG  LEU A 222      34.213 -12.791   3.888  1.00 82.62           H  
ATOM   3358  CD1 LEU A 222      36.278 -12.216   3.739  1.00 82.62           C  
ATOM   3359 HD11 LEU A 222      36.624 -13.004   4.408  1.00 82.62           H  
ATOM   3360 HD12 LEU A 222      36.152 -11.312   4.335  1.00 82.62           H  
ATOM   3361 HD13 LEU A 222      37.029 -12.042   2.969  1.00 82.62           H  
ATOM   3362  CD2 LEU A 222      34.452 -11.420   2.274  1.00 82.62           C  
ATOM   3363 HD21 LEU A 222      34.342 -10.549   2.920  1.00 82.62           H  
ATOM   3364 HD22 LEU A 222      33.482 -11.655   1.834  1.00 82.62           H  
ATOM   3365 HD23 LEU A 222      35.166 -11.190   1.483  1.00 82.62           H  
ATOM   3366  N   THR A 223      34.519 -15.208   5.229  1.00 81.78           N  
ATOM   3367  H   THR A 223      35.434 -14.863   5.480  1.00 81.78           H  
ATOM   3368  CA  THR A 223      33.493 -15.161   6.280  1.00 81.78           C  
ATOM   3369  HA  THR A 223      32.496 -15.182   5.841  1.00 81.78           H  
ATOM   3370  C   THR A 223      33.681 -13.848   7.024  1.00 81.78           C  
ATOM   3371  CB  THR A 223      33.629 -16.338   7.261  1.00 81.78           C  
ATOM   3372  HB  THR A 223      34.575 -16.260   7.796  1.00 81.78           H  
ATOM   3373  O   THR A 223      34.652 -13.698   7.761  1.00 81.78           O  
ATOM   3374  CG2 THR A 223      32.487 -16.390   8.273  1.00 81.78           C  
ATOM   3375 HG21 THR A 223      32.518 -15.510   8.917  1.00 81.78           H  
ATOM   3376 HG22 THR A 223      31.526 -16.425   7.760  1.00 81.78           H  
ATOM   3377 HG23 THR A 223      32.594 -17.278   8.896  1.00 81.78           H  
ATOM   3378  OG1 THR A 223      33.621 -17.562   6.573  1.00 81.78           O  
ATOM   3379  HG1 THR A 223      32.783 -17.640   6.111  1.00 81.78           H  
ATOM   3380  N   ALA A 224      32.798 -12.877   6.799  1.00 79.47           N  
ATOM   3381  H   ALA A 224      31.983 -13.067   6.234  1.00 79.47           H  
ATOM   3382  CA  ALA A 224      32.937 -11.558   7.404  1.00 79.47           C  
ATOM   3383  HA  ALA A 224      33.978 -11.245   7.331  1.00 79.47           H  
ATOM   3384  C   ALA A 224      32.551 -11.620   8.890  1.00 79.47           C  
ATOM   3385  CB  ALA A 224      32.089 -10.555   6.613  1.00 79.47           C  
ATOM   3386  HB1 ALA A 224      32.367 -10.583   5.559  1.00 79.47           H  
ATOM   3387  HB2 ALA A 224      32.261  -9.552   7.003  1.00 79.47           H  
ATOM   3388  HB3 ALA A 224      31.033 -10.801   6.721  1.00 79.47           H  
ATOM   3389  O   ALA A 224      31.374 -11.764   9.220  1.00 79.47           O  
ATOM   3390  N   SER A 225      33.538 -11.489   9.784  1.00 64.58           N  
ATOM   3391  H   SER A 225      34.490 -11.424   9.452  1.00 64.58           H  
ATOM   3392  CA  SER A 225      33.300 -11.478  11.238  1.00 64.58           C  
ATOM   3393  HA  SER A 225      32.626 -12.296  11.490  1.00 64.58           H  
ATOM   3394  C   SER A 225      32.659 -10.183  11.735  1.00 64.58           C  
ATOM   3395  CB  SER A 225      34.614 -11.673  12.009  1.00 64.58           C  
ATOM   3396  HB2 SER A 225      35.138 -12.551  11.631  1.00 64.58           H  
ATOM   3397  HB3 SER A 225      34.381 -11.831  13.062  1.00 64.58           H  
ATOM   3398  O   SER A 225      32.192 -10.134  12.867  1.00 64.58           O  
ATOM   3399  OG  SER A 225      35.445 -10.527  11.887  1.00 64.58           O  
ATOM   3400  HG  SER A 225      35.922 -10.384  12.707  1.00 64.58           H  
ATOM   3401  N   PHE A 226      32.746  -9.109  10.942  1.00 79.60           N  
ATOM   3402  H   PHE A 226      33.157  -9.284  10.036  1.00 79.60           H  
ATOM   3403  CA  PHE A 226      32.454  -7.710  11.287  1.00 79.60           C  
ATOM   3404  HA  PHE A 226      32.841  -7.113  10.461  1.00 79.60           H  
ATOM   3405  C   PHE A 226      33.184  -7.138  12.522  1.00 79.60           C  
ATOM   3406  CB  PHE A 226      30.934  -7.475  11.322  1.00 79.60           C  
ATOM   3407  HB2 PHE A 226      30.519  -8.020  12.169  1.00 79.60           H  
ATOM   3408  HB3 PHE A 226      30.750  -6.416  11.499  1.00 79.60           H  
ATOM   3409  O   PHE A 226      33.231  -5.919  12.681  1.00 79.60           O  
ATOM   3410  CG  PHE A 226      30.188  -7.875  10.055  1.00 79.60           C  
ATOM   3411  CD1 PHE A 226      30.660  -7.490   8.781  1.00 79.60           C  
ATOM   3412  HD1 PHE A 226      31.566  -6.909   8.685  1.00 79.60           H  
ATOM   3413  CD2 PHE A 226      28.993  -8.614  10.151  1.00 79.60           C  
ATOM   3414  HD2 PHE A 226      28.617  -8.918  11.117  1.00 79.60           H  
ATOM   3415  CE1 PHE A 226      29.957  -7.855   7.619  1.00 79.60           C  
ATOM   3416  HE1 PHE A 226      30.328  -7.567   6.646  1.00 79.60           H  
ATOM   3417  CE2 PHE A 226      28.284  -8.965   8.989  1.00 79.60           C  
ATOM   3418  HE2 PHE A 226      27.362  -9.520   9.076  1.00 79.60           H  
ATOM   3419  CZ  PHE A 226      28.769  -8.598   7.723  1.00 79.60           C  
ATOM   3420  HZ  PHE A 226      28.230  -8.888   6.833  1.00 79.60           H  
ATOM   3421  N   GLU A 227      33.846  -7.949  13.348  1.00 75.70           N  
ATOM   3422  H   GLU A 227      33.694  -8.942  13.241  1.00 75.70           H  
ATOM   3423  CA  GLU A 227      34.626  -7.498  14.496  1.00 75.70           C  
ATOM   3424  HA  GLU A 227      34.425  -6.434  14.620  1.00 75.70           H  
ATOM   3425  C   GLU A 227      36.140  -7.724  14.298  1.00 75.70           C  
ATOM   3426  CB  GLU A 227      34.090  -8.111  15.798  1.00 75.70           C  
ATOM   3427  HB2 GLU A 227      33.010  -7.971  15.823  1.00 75.70           H  
ATOM   3428  HB3 GLU A 227      34.322  -9.175  15.842  1.00 75.70           H  
ATOM   3429  O   GLU A 227      36.589  -8.875  14.251  1.00 75.70           O  
ATOM   3430  CG  GLU A 227      34.709  -7.372  16.997  1.00 75.70           C  
ATOM   3431  HG2 GLU A 227      35.773  -7.603  17.045  1.00 75.70           H  
ATOM   3432  HG3 GLU A 227      34.617  -6.299  16.828  1.00 75.70           H  
ATOM   3433  CD  GLU A 227      34.065  -7.705  18.351  1.00 75.70           C  
ATOM   3434  OE1 GLU A 227      34.293  -6.894  19.281  1.00 75.70           O  
ATOM   3435  OE2 GLU A 227      33.403  -8.757  18.463  1.00 75.70           O  
ATOM   3436  N   PRO A 228      36.962  -6.652  14.219  1.00 77.54           N  
ATOM   3437  CA  PRO A 228      36.617  -5.234  14.059  1.00 77.54           C  
ATOM   3438  HA  PRO A 228      35.649  -4.973  14.488  1.00 77.54           H  
ATOM   3439  C   PRO A 228      36.642  -4.795  12.581  1.00 77.54           C  
ATOM   3440  CB  PRO A 228      37.679  -4.513  14.891  1.00 77.54           C  
ATOM   3441  HB2 PRO A 228      37.849  -3.492  14.550  1.00 77.54           H  
ATOM   3442  HB3 PRO A 228      37.369  -4.515  15.936  1.00 77.54           H  
ATOM   3443  O   PRO A 228      37.703  -4.777  11.967  1.00 77.54           O  
ATOM   3444  CG  PRO A 228      38.930  -5.382  14.738  1.00 77.54           C  
ATOM   3445  HG2 PRO A 228      39.544  -5.010  13.918  1.00 77.54           H  
ATOM   3446  HG3 PRO A 228      39.508  -5.395  15.662  1.00 77.54           H  
ATOM   3447  CD  PRO A 228      38.401  -6.779  14.399  1.00 77.54           C  
ATOM   3448  HD2 PRO A 228      38.860  -7.144  13.481  1.00 77.54           H  
ATOM   3449  HD3 PRO A 228      38.614  -7.465  15.219  1.00 77.54           H  
ATOM   3450  N   VAL A 229      35.497  -4.345  12.045  1.00 82.72           N  
ATOM   3451  H   VAL A 229      34.667  -4.529  12.590  1.00 82.72           H  
ATOM   3452  CA  VAL A 229      35.218  -3.927  10.642  1.00 82.72           C  
ATOM   3453  HA  VAL A 229      34.847  -4.799  10.103  1.00 82.72           H  
ATOM   3454  C   VAL A 229      36.412  -3.368   9.850  1.00 82.72           C  
ATOM   3455  CB  VAL A 229      34.117  -2.831  10.615  1.00 82.72           C  
ATOM   3456  HB  VAL A 229      34.543  -1.894  10.976  1.00 82.72           H  
ATOM   3457  O   VAL A 229      36.604  -3.694   8.681  1.00 82.72           O  
ATOM   3458  CG1 VAL A 229      33.580  -2.594   9.197  1.00 82.72           C  
ATOM   3459 HG11 VAL A 229      34.357  -2.163   8.566  1.00 82.72           H  
ATOM   3460 HG12 VAL A 229      33.242  -3.536   8.764  1.00 82.72           H  
ATOM   3461 HG13 VAL A 229      32.738  -1.902   9.220  1.00 82.72           H  
ATOM   3462  CG2 VAL A 229      32.904  -3.134  11.497  1.00 82.72           C  
ATOM   3463 HG21 VAL A 229      33.188  -3.206  12.547  1.00 82.72           H  
ATOM   3464 HG22 VAL A 229      32.161  -2.341  11.408  1.00 82.72           H  
ATOM   3465 HG23 VAL A 229      32.456  -4.076  11.180  1.00 82.72           H  
ATOM   3466  N   ASN A 230      37.209  -2.502  10.481  1.00 83.90           N  
ATOM   3467  H   ASN A 230      37.091  -2.445  11.483  1.00 83.90           H  
ATOM   3468  CA  ASN A 230      38.307  -1.760   9.867  1.00 83.90           C  
ATOM   3469  HA  ASN A 230      37.907  -1.262   8.984  1.00 83.90           H  
ATOM   3470  C   ASN A 230      39.485  -2.620   9.358  1.00 83.90           C  
ATOM   3471  CB  ASN A 230      38.762  -0.676  10.865  1.00 83.90           C  
ATOM   3472  HB2 ASN A 230      37.903  -0.052  11.112  1.00 83.90           H  
ATOM   3473  HB3 ASN A 230      39.500  -0.043  10.373  1.00 83.90           H  
ATOM   3474  O   ASN A 230      40.313  -2.099   8.598  1.00 83.90           O  
ATOM   3475  CG  ASN A 230      39.378  -1.193  12.163  1.00 83.90           C  
ATOM   3476  ND2 ASN A 230      39.575  -0.331  13.130  1.00 83.90           N  
ATOM   3477 HD21 ASN A 230      39.240   0.618  13.045  1.00 83.90           H  
ATOM   3478 HD22 ASN A 230      39.916  -0.735  13.991  1.00 83.90           H  
ATOM   3479  OD1 ASN A 230      39.705  -2.344  12.359  1.00 83.90           O  
ATOM   3480  N   THR A 231      39.584  -3.894   9.754  1.00 85.00           N  
ATOM   3481  H   THR A 231      38.908  -4.257  10.412  1.00 85.00           H  
ATOM   3482  CA  THR A 231      40.613  -4.831   9.276  1.00 85.00           C  
ATOM   3483  HA  THR A 231      41.584  -4.334   9.288  1.00 85.00           H  
ATOM   3484  C   THR A 231      40.357  -5.274   7.843  1.00 85.00           C  
ATOM   3485  CB  THR A 231      40.706  -6.082  10.163  1.00 85.00           C  
ATOM   3486  HB  THR A 231      41.327  -6.829   9.670  1.00 85.00           H  
ATOM   3487  O   THR A 231      41.280  -5.235   7.035  1.00 85.00           O  
ATOM   3488  CG2 THR A 231      41.320  -5.750  11.521  1.00 85.00           C  
ATOM   3489 HG21 THR A 231      41.308  -6.638  12.153  1.00 85.00           H  
ATOM   3490 HG22 THR A 231      42.348  -5.413  11.387  1.00 85.00           H  
ATOM   3491 HG23 THR A 231      40.741  -4.960  12.001  1.00 85.00           H  
ATOM   3492  OG1 THR A 231      39.423  -6.615  10.375  1.00 85.00           O  
ATOM   3493  HG1 THR A 231      39.475  -7.559  10.545  1.00 85.00           H  
ATOM   3494  N   GLU A 232      39.117  -5.632   7.514  1.00 87.05           N  
ATOM   3495  H   GLU A 232      38.440  -5.677   8.261  1.00 87.05           H  
ATOM   3496  CA  GLU A 232      38.731  -6.198   6.214  1.00 87.05           C  
ATOM   3497  HA  GLU A 232      39.615  -6.572   5.698  1.00 87.05           H  
ATOM   3498  C   GLU A 232      38.057  -5.179   5.290  1.00 87.05           C  
ATOM   3499  CB  GLU A 232      37.778  -7.375   6.446  1.00 87.05           C  
ATOM   3500  HB2 GLU A 232      36.973  -7.037   7.098  1.00 87.05           H  
ATOM   3501  HB3 GLU A 232      37.357  -7.686   5.489  1.00 87.05           H  
ATOM   3502  O   GLU A 232      38.228  -5.240   4.072  1.00 87.05           O  
ATOM   3503  CG  GLU A 232      38.467  -8.581   7.093  1.00 87.05           C  
ATOM   3504  HG2 GLU A 232      38.972  -8.262   8.004  1.00 87.05           H  
ATOM   3505  HG3 GLU A 232      39.223  -8.959   6.404  1.00 87.05           H  
ATOM   3506  CD  GLU A 232      37.481  -9.705   7.446  1.00 87.05           C  
ATOM   3507  OE1 GLU A 232      37.991 -10.727   7.951  1.00 87.05           O  
ATOM   3508  OE2 GLU A 232      36.254  -9.524   7.239  1.00 87.05           O  
ATOM   3509  N   TRP A 233      37.334  -4.213   5.862  1.00 87.10           N  
ATOM   3510  H   TRP A 233      37.256  -4.206   6.869  1.00 87.10           H  
ATOM   3511  CA  TRP A 233      36.458  -3.297   5.135  1.00 87.10           C  
ATOM   3512  HA  TRP A 233      36.484  -3.549   4.075  1.00 87.10           H  
ATOM   3513  C   TRP A 233      36.908  -1.839   5.275  1.00 87.10           C  
ATOM   3514  CB  TRP A 233      35.010  -3.505   5.604  1.00 87.10           C  
ATOM   3515  HB2 TRP A 233      34.363  -2.838   5.034  1.00 87.10           H  
ATOM   3516  HB3 TRP A 233      34.933  -3.222   6.654  1.00 87.10           H  
ATOM   3517  O   TRP A 233      37.505  -1.430   6.276  1.00 87.10           O  
ATOM   3518  CG  TRP A 233      34.497  -4.906   5.449  1.00 87.10           C  
ATOM   3519  CD1 TRP A 233      34.626  -5.899   6.359  1.00 87.10           C  
ATOM   3520  HD1 TRP A 233      35.102  -5.794   7.323  1.00 87.10           H  
ATOM   3521  CD2 TRP A 233      33.842  -5.516   4.294  1.00 87.10           C  
ATOM   3522  CE2 TRP A 233      33.638  -6.903   4.568  1.00 87.10           C  
ATOM   3523  CE3 TRP A 233      33.420  -5.037   3.035  1.00 87.10           C  
ATOM   3524  HE3 TRP A 233      33.555  -3.992   2.796  1.00 87.10           H  
ATOM   3525  NE1 TRP A 233      34.168  -7.089   5.828  1.00 87.10           N  
ATOM   3526  HE1 TRP A 233      34.333  -7.984   6.266  1.00 87.10           H  
ATOM   3527  CH2 TRP A 233      32.634  -7.258   2.393  1.00 87.10           C  
ATOM   3528  HH2 TRP A 233      32.156  -7.908   1.675  1.00 87.10           H  
ATOM   3529  CZ2 TRP A 233      33.040  -7.767   3.639  1.00 87.10           C  
ATOM   3530  HZ2 TRP A 233      32.898  -8.809   3.882  1.00 87.10           H  
ATOM   3531  CZ3 TRP A 233      32.828  -5.897   2.092  1.00 87.10           C  
ATOM   3532  HZ3 TRP A 233      32.510  -5.508   1.136  1.00 87.10           H  
ATOM   3533  N   VAL A 234      36.619  -1.037   4.249  1.00 88.66           N  
ATOM   3534  H   VAL A 234      36.171  -1.452   3.444  1.00 88.66           H  
ATOM   3535  CA  VAL A 234      36.899   0.406   4.184  1.00 88.66           C  
ATOM   3536  HA  VAL A 234      37.141   0.761   5.186  1.00 88.66           H  
ATOM   3537  C   VAL A 234      35.649   1.128   3.666  1.00 88.66           C  
ATOM   3538  CB  VAL A 234      38.109   0.690   3.266  1.00 88.66           C  
ATOM   3539  HB  VAL A 234      37.899   0.319   2.263  1.00 88.66           H  
ATOM   3540  O   VAL A 234      35.026   0.621   2.737  1.00 88.66           O  
ATOM   3541  CG1 VAL A 234      38.453   2.183   3.177  1.00 88.66           C  
ATOM   3542 HG11 VAL A 234      37.632   2.726   2.708  1.00 88.66           H  
ATOM   3543 HG12 VAL A 234      38.636   2.590   4.171  1.00 88.66           H  
ATOM   3544 HG13 VAL A 234      39.335   2.325   2.553  1.00 88.66           H  
ATOM   3545  CG2 VAL A 234      39.376   0.003   3.787  1.00 88.66           C  
ATOM   3546 HG21 VAL A 234      40.215   0.208   3.122  1.00 88.66           H  
ATOM   3547 HG22 VAL A 234      39.213  -1.074   3.819  1.00 88.66           H  
ATOM   3548 HG23 VAL A 234      39.596   0.356   4.795  1.00 88.66           H  
ATOM   3549  N   PRO A 235      35.259   2.299   4.203  1.00 88.13           N  
ATOM   3550  CA  PRO A 235      34.131   3.060   3.673  1.00 88.13           C  
ATOM   3551  HA  PRO A 235      33.241   2.433   3.720  1.00 88.13           H  
ATOM   3552  C   PRO A 235      34.372   3.497   2.227  1.00 88.13           C  
ATOM   3553  CB  PRO A 235      33.940   4.261   4.603  1.00 88.13           C  
ATOM   3554  HB2 PRO A 235      32.884   4.494   4.741  1.00 88.13           H  
ATOM   3555  HB3 PRO A 235      34.476   5.128   4.218  1.00 88.13           H  
ATOM   3556  O   PRO A 235      35.486   3.867   1.847  1.00 88.13           O  
ATOM   3557  CG  PRO A 235      34.591   3.797   5.903  1.00 88.13           C  
ATOM   3558  HG2 PRO A 235      33.890   3.178   6.462  1.00 88.13           H  
ATOM   3559  HG3 PRO A 235      34.934   4.638   6.506  1.00 88.13           H  
ATOM   3560  CD  PRO A 235      35.752   2.939   5.404  1.00 88.13           C  
ATOM   3561  HD2 PRO A 235      36.016   2.197   6.157  1.00 88.13           H  
ATOM   3562  HD3 PRO A 235      36.606   3.571   5.160  1.00 88.13           H  
ATOM   3563  N   PHE A 236      33.321   3.472   1.418  1.00 85.91           N  
ATOM   3564  H   PHE A 236      32.437   3.154   1.790  1.00 85.91           H  
ATOM   3565  CA  PHE A 236      33.384   3.862   0.013  1.00 85.91           C  
ATOM   3566  HA  PHE A 236      34.268   3.398  -0.424  1.00 85.91           H  
ATOM   3567  C   PHE A 236      33.512   5.395  -0.161  1.00 85.91           C  
ATOM   3568  CB  PHE A 236      32.144   3.268  -0.662  1.00 85.91           C  
ATOM   3569  HB2 PHE A 236      32.083   2.208  -0.415  1.00 85.91           H  
ATOM   3570  HB3 PHE A 236      31.266   3.752  -0.234  1.00 85.91           H  
ATOM   3571  O   PHE A 236      33.037   6.163   0.668  1.00 85.91           O  
ATOM   3572  CG  PHE A 236      32.093   3.385  -2.168  1.00 85.91           C  
ATOM   3573  CD1 PHE A 236      31.002   4.033  -2.772  1.00 85.91           C  
ATOM   3574  HD1 PHE A 236      30.230   4.472  -2.158  1.00 85.91           H  
ATOM   3575  CD2 PHE A 236      33.080   2.778  -2.971  1.00 85.91           C  
ATOM   3576  HD2 PHE A 236      33.896   2.239  -2.513  1.00 85.91           H  
ATOM   3577  CE1 PHE A 236      30.879   4.048  -4.170  1.00 85.91           C  
ATOM   3578  HE1 PHE A 236      29.990   4.463  -4.622  1.00 85.91           H  
ATOM   3579  CE2 PHE A 236      32.974   2.828  -4.373  1.00 85.91           C  
ATOM   3580  HE2 PHE A 236      33.711   2.337  -4.992  1.00 85.91           H  
ATOM   3581  CZ  PHE A 236      31.870   3.457  -4.973  1.00 85.91           C  
ATOM   3582  HZ  PHE A 236      31.762   3.443  -6.047  1.00 85.91           H  
ATOM   3583  N   ARG A 237      34.144   5.863  -1.251  1.00 80.08           N  
ATOM   3584  H   ARG A 237      34.513   5.160  -1.874  1.00 80.08           H  
ATOM   3585  CA  ARG A 237      34.290   7.286  -1.671  1.00 80.08           C  
ATOM   3586  HA  ARG A 237      35.104   7.310  -2.395  1.00 80.08           H  
ATOM   3587  C   ARG A 237      34.769   8.302  -0.604  1.00 80.08           C  
ATOM   3588  CB  ARG A 237      33.023   7.753  -2.421  1.00 80.08           C  
ATOM   3589  HB2 ARG A 237      33.063   8.836  -2.544  1.00 80.08           H  
ATOM   3590  HB3 ARG A 237      32.140   7.509  -1.830  1.00 80.08           H  
ATOM   3591  O   ARG A 237      35.944   8.651  -0.601  1.00 80.08           O  
ATOM   3592  CG  ARG A 237      32.902   7.122  -3.819  1.00 80.08           C  
ATOM   3593  HG2 ARG A 237      33.748   7.445  -4.425  1.00 80.08           H  
ATOM   3594  HG3 ARG A 237      32.929   6.035  -3.736  1.00 80.08           H  
ATOM   3595  CD  ARG A 237      31.597   7.539  -4.513  1.00 80.08           C  
ATOM   3596  HD2 ARG A 237      30.763   7.127  -3.944  1.00 80.08           H  
ATOM   3597  HD3 ARG A 237      31.519   8.626  -4.505  1.00 80.08           H  
ATOM   3598  NE  ARG A 237      31.557   7.069  -5.913  1.00 80.08           N  
ATOM   3599  HE  ARG A 237      32.429   7.071  -6.424  1.00 80.08           H  
ATOM   3600  NH1 ARG A 237      29.323   6.517  -6.049  1.00 80.08           N  
ATOM   3601 HH11 ARG A 237      28.568   6.092  -6.568  1.00 80.08           H  
ATOM   3602 HH12 ARG A 237      29.141   6.875  -5.122  1.00 80.08           H  
ATOM   3603  NH2 ARG A 237      30.661   6.108  -7.768  1.00 80.08           N  
ATOM   3604 HH21 ARG A 237      31.537   6.147  -8.269  1.00 80.08           H  
ATOM   3605 HH22 ARG A 237      29.878   5.608  -8.165  1.00 80.08           H  
ATOM   3606  CZ  ARG A 237      30.516   6.579  -6.566  1.00 80.08           C  
ATOM   3607  N   ASP A 238      33.862   8.842   0.213  1.00 76.62           N  
ATOM   3608  H   ASP A 238      32.955   8.397   0.197  1.00 76.62           H  
ATOM   3609  CA  ASP A 238      34.090   9.853   1.279  1.00 76.62           C  
ATOM   3610  HA  ASP A 238      35.082   9.686   1.697  1.00 76.62           H  
ATOM   3611  C   ASP A 238      33.052   9.591   2.427  1.00 76.62           C  
ATOM   3612  CB  ASP A 238      34.059  11.300   0.657  1.00 76.62           C  
ATOM   3613  HB2 ASP A 238      33.053  11.707   0.756  1.00 76.62           H  
ATOM   3614  HB3 ASP A 238      34.232  11.203  -0.415  1.00 76.62           H  
ATOM   3615  O   ASP A 238      32.521  10.525   3.031  1.00 76.62           O  
ATOM   3616  CG  ASP A 238      35.084  12.371   1.151  1.00 76.62           C  
ATOM   3617  OD1 ASP A 238      35.173  13.476   0.537  1.00 76.62           O  
ATOM   3618  OD2 ASP A 238      35.844  12.150   2.116  1.00 76.62           O  
ATOM   3619  N   GLU A 239      32.672   8.313   2.651  1.00 85.38           N  
ATOM   3620  H   GLU A 239      33.132   7.592   2.112  1.00 85.38           H  
ATOM   3621  CA  GLU A 239      31.546   7.842   3.500  1.00 85.38           C  
ATOM   3622  HA  GLU A 239      30.860   8.678   3.634  1.00 85.38           H  
ATOM   3623  C   GLU A 239      31.938   7.397   4.933  1.00 85.38           C  
ATOM   3624  CB  GLU A 239      30.749   6.729   2.773  1.00 85.38           C  
ATOM   3625  HB2 GLU A 239      29.951   6.385   3.432  1.00 85.38           H  
ATOM   3626  HB3 GLU A 239      31.393   5.873   2.572  1.00 85.38           H  
ATOM   3627  O   GLU A 239      33.109   7.409   5.321  1.00 85.38           O  
ATOM   3628  CG  GLU A 239      30.106   7.236   1.468  1.00 85.38           C  
ATOM   3629  HG2 GLU A 239      29.655   8.209   1.663  1.00 85.38           H  
ATOM   3630  HG3 GLU A 239      30.881   7.416   0.724  1.00 85.38           H  
ATOM   3631  CD  GLU A 239      29.035   6.313   0.857  1.00 85.38           C  
ATOM   3632  OE1 GLU A 239      28.625   6.608  -0.289  1.00 85.38           O  
ATOM   3633  OE2 GLU A 239      28.553   5.359   1.501  1.00 85.38           O  
ATOM   3634  N   LYS A 240      30.941   7.038   5.760  1.00 86.27           N  
ATOM   3635  H   LYS A 240      30.018   6.934   5.362  1.00 86.27           H  
ATOM   3636  CA  LYS A 240      31.115   6.627   7.169  1.00 86.27           C  
ATOM   3637  HA  LYS A 240      32.105   6.937   7.506  1.00 86.27           H  
ATOM   3638  C   LYS A 240      31.057   5.104   7.339  1.00 86.27           C  
ATOM   3639  CB  LYS A 240      30.054   7.314   8.045  1.00 86.27           C  
ATOM   3640  HB2 LYS A 240      30.110   6.915   9.057  1.00 86.27           H  
ATOM   3641  HB3 LYS A 240      29.065   7.087   7.647  1.00 86.27           H  
ATOM   3642  O   LYS A 240      30.549   4.399   6.480  1.00 86.27           O  
ATOM   3643  CG  LYS A 240      30.253   8.836   8.103  1.00 86.27           C  
ATOM   3644  HG2 LYS A 240      30.183   9.254   7.098  1.00 86.27           H  
ATOM   3645  HG3 LYS A 240      31.238   9.058   8.512  1.00 86.27           H  
ATOM   3646  CD  LYS A 240      29.176   9.476   8.984  1.00 86.27           C  
ATOM   3647  HD2 LYS A 240      29.255   9.078   9.996  1.00 86.27           H  
ATOM   3648  HD3 LYS A 240      28.198   9.219   8.579  1.00 86.27           H  
ATOM   3649  CE  LYS A 240      29.349  10.998   8.999  1.00 86.27           C  
ATOM   3650  HE2 LYS A 240      29.350  11.351   7.968  1.00 86.27           H  
ATOM   3651  HE3 LYS A 240      30.318  11.235   9.438  1.00 86.27           H  
ATOM   3652  NZ  LYS A 240      28.253  11.643   9.762  1.00 86.27           N  
ATOM   3653  HZ1 LYS A 240      28.241  11.304  10.713  1.00 86.27           H  
ATOM   3654  HZ2 LYS A 240      27.366  11.408   9.340  1.00 86.27           H  
ATOM   3655  HZ3 LYS A 240      28.354  12.647   9.763  1.00 86.27           H  
ATOM   3656  N   TYR A 241      31.548   4.601   8.472  1.00 88.04           N  
ATOM   3657  H   TYR A 241      31.887   5.240   9.177  1.00 88.04           H  
ATOM   3658  CA  TYR A 241      31.263   3.222   8.883  1.00 88.04           C  
ATOM   3659  HA  TYR A 241      31.373   2.579   8.011  1.00 88.04           H  
ATOM   3660  C   TYR A 241      29.819   3.118   9.420  1.00 88.04           C  
ATOM   3661  CB  TYR A 241      32.255   2.749   9.957  1.00 88.04           C  
ATOM   3662  HB2 TYR A 241      31.877   1.820  10.383  1.00 88.04           H  
ATOM   3663  HB3 TYR A 241      32.280   3.478  10.767  1.00 88.04           H  
ATOM   3664  O   TYR A 241      29.415   4.020  10.163  1.00 88.04           O  
ATOM   3665  CG  TYR A 241      33.669   2.490   9.467  1.00 88.04           C  
ATOM   3666  CD1 TYR A 241      34.025   1.210   8.996  1.00 88.04           C  
ATOM   3667  HD1 TYR A 241      33.284   0.426   8.957  1.00 88.04           H  
ATOM   3668  CD2 TYR A 241      34.635   3.515   9.509  1.00 88.04           C  
ATOM   3669  HD2 TYR A 241      34.358   4.496   9.864  1.00 88.04           H  
ATOM   3670  CE1 TYR A 241      35.346   0.947   8.583  1.00 88.04           C  
ATOM   3671  HE1 TYR A 241      35.623  -0.029   8.212  1.00 88.04           H  
ATOM   3672  CE2 TYR A 241      35.956   3.259   9.092  1.00 88.04           C  
ATOM   3673  HE2 TYR A 241      36.690   4.050   9.116  1.00 88.04           H  
ATOM   3674  OH  TYR A 241      37.589   1.733   8.230  1.00 88.04           O  
ATOM   3675  HH  TYR A 241      38.115   2.535   8.239  1.00 88.04           H  
ATOM   3676  CZ  TYR A 241      36.315   1.970   8.640  1.00 88.04           C  
ATOM   3677  N   PRO A 242      29.079   2.035   9.110  1.00 89.16           N  
ATOM   3678  CA  PRO A 242      27.812   1.706   9.766  1.00 89.16           C  
ATOM   3679  HA  PRO A 242      27.113   2.536   9.672  1.00 89.16           H  
ATOM   3680  C   PRO A 242      28.027   1.407  11.260  1.00 89.16           C  
ATOM   3681  CB  PRO A 242      27.259   0.495   9.001  1.00 89.16           C  
ATOM   3682  HB2 PRO A 242      26.679  -0.176   9.634  1.00 89.16           H  
ATOM   3683  HB3 PRO A 242      26.656   0.838   8.161  1.00 89.16           H  
ATOM   3684  O   PRO A 242      29.162   1.243  11.725  1.00 89.16           O  
ATOM   3685  CG  PRO A 242      28.513  -0.198   8.480  1.00 89.16           C  
ATOM   3686  HG2 PRO A 242      28.934  -0.829   9.263  1.00 89.16           H  
ATOM   3687  HG3 PRO A 242      28.313  -0.782   7.581  1.00 89.16           H  
ATOM   3688  CD  PRO A 242      29.465   0.960   8.204  1.00 89.16           C  
ATOM   3689  HD2 PRO A 242      29.352   1.295   7.173  1.00 89.16           H  
ATOM   3690  HD3 PRO A 242      30.487   0.631   8.391  1.00 89.16           H  
ATOM   3691  N   ARG A 243      26.941   1.339  12.039  1.00 87.77           N  
ATOM   3692  H   ARG A 243      26.036   1.318  11.592  1.00 87.77           H  
ATOM   3693  CA  ARG A 243      27.040   1.036  13.477  1.00 87.77           C  
ATOM   3694  HA  ARG A 243      27.890   1.579  13.890  1.00 87.77           H  
ATOM   3695  C   ARG A 243      27.314  -0.452  13.682  1.00 87.77           C  
ATOM   3696  CB  ARG A 243      25.770   1.462  14.226  1.00 87.77           C  
ATOM   3697  HB2 ARG A 243      25.836   1.103  15.254  1.00 87.77           H  
ATOM   3698  HB3 ARG A 243      24.903   0.996  13.758  1.00 87.77           H  
ATOM   3699  O   ARG A 243      26.636  -1.281  13.091  1.00 87.77           O  
ATOM   3700  CG  ARG A 243      25.574   2.984  14.245  1.00 87.77           C  
ATOM   3701  HG2 ARG A 243      26.456   3.456  14.677  1.00 87.77           H  
ATOM   3702  HG3 ARG A 243      25.432   3.347  13.228  1.00 87.77           H  
ATOM   3703  CD  ARG A 243      24.344   3.336  15.090  1.00 87.77           C  
ATOM   3704  HD2 ARG A 243      24.485   2.921  16.088  1.00 87.77           H  
ATOM   3705  HD3 ARG A 243      23.466   2.859  14.655  1.00 87.77           H  
ATOM   3706  NE  ARG A 243      24.128   4.797  15.142  1.00 87.77           N  
ATOM   3707  HE  ARG A 243      24.165   5.275  14.254  1.00 87.77           H  
ATOM   3708  NH1 ARG A 243      23.718   4.973  17.394  1.00 87.77           N  
ATOM   3709 HH11 ARG A 243      23.653   3.966  17.438  1.00 87.77           H  
ATOM   3710 HH12 ARG A 243      23.469   5.519  18.206  1.00 87.77           H  
ATOM   3711  NH2 ARG A 243      23.648   6.799  16.126  1.00 87.77           N  
ATOM   3712 HH21 ARG A 243      23.654   7.239  15.217  1.00 87.77           H  
ATOM   3713 HH22 ARG A 243      23.350   7.315  16.942  1.00 87.77           H  
ATOM   3714  CZ  ARG A 243      23.833   5.511  16.215  1.00 87.77           C  
ATOM   3715  N   LEU A 244      28.267  -0.780  14.551  1.00 85.39           N  
ATOM   3716  H   LEU A 244      28.783  -0.041  15.007  1.00 85.39           H  
ATOM   3717  CA  LEU A 244      28.444  -2.138  15.061  1.00 85.39           C  
ATOM   3718  HA  LEU A 244      28.114  -2.853  14.308  1.00 85.39           H  
ATOM   3719  C   LEU A 244      27.554  -2.292  16.302  1.00 85.39           C  
ATOM   3720  CB  LEU A 244      29.943  -2.376  15.337  1.00 85.39           C  
ATOM   3721  HB2 LEU A 244      30.516  -2.063  14.465  1.00 85.39           H  
ATOM   3722  HB3 LEU A 244      30.242  -1.750  16.178  1.00 85.39           H  
ATOM   3723  O   LEU A 244      27.835  -1.690  17.340  1.00 85.39           O  
ATOM   3724  CG  LEU A 244      30.309  -3.840  15.655  1.00 85.39           C  
ATOM   3725  HG  LEU A 244      29.675  -4.217  16.458  1.00 85.39           H  
ATOM   3726  CD1 LEU A 244      30.171  -4.741  14.427  1.00 85.39           C  
ATOM   3727 HD11 LEU A 244      30.552  -5.736  14.658  1.00 85.39           H  
ATOM   3728 HD12 LEU A 244      30.737  -4.339  13.586  1.00 85.39           H  
ATOM   3729 HD13 LEU A 244      29.121  -4.844  14.155  1.00 85.39           H  
ATOM   3730  CD2 LEU A 244      31.770  -3.910  16.107  1.00 85.39           C  
ATOM   3731 HD21 LEU A 244      32.020  -4.942  16.354  1.00 85.39           H  
ATOM   3732 HD22 LEU A 244      31.907  -3.305  17.003  1.00 85.39           H  
ATOM   3733 HD23 LEU A 244      32.429  -3.562  15.311  1.00 85.39           H  
ATOM   3734  N   GLU A 245      26.464  -3.042  16.169  1.00 83.79           N  
ATOM   3735  H   GLU A 245      26.361  -3.554  15.304  1.00 83.79           H  
ATOM   3736  CA  GLU A 245      25.664  -3.526  17.297  1.00 83.79           C  
ATOM   3737  HA  GLU A 245      25.897  -2.937  18.184  1.00 83.79           H  
ATOM   3738  C   GLU A 245      26.069  -4.975  17.629  1.00 83.79           C  
ATOM   3739  CB  GLU A 245      24.152  -3.359  17.027  1.00 83.79           C  
ATOM   3740  HB2 GLU A 245      23.871  -3.892  16.119  1.00 83.79           H  
ATOM   3741  HB3 GLU A 245      23.609  -3.801  17.863  1.00 83.79           H  
ATOM   3742  O   GLU A 245      26.899  -5.579  16.947  1.00 83.79           O  
ATOM   3743  CG  GLU A 245      23.718  -1.888  16.900  1.00 83.79           C  
ATOM   3744  HG2 GLU A 245      23.988  -1.514  15.912  1.00 83.79           H  
ATOM   3745  HG3 GLU A 245      24.255  -1.293  17.638  1.00 83.79           H  
ATOM   3746  CD  GLU A 245      22.208  -1.723  17.135  1.00 83.79           C  
ATOM   3747  OE1 GLU A 245      21.797  -1.482  18.290  1.00 83.79           O  
ATOM   3748  OE2 GLU A 245      21.402  -1.818  16.178  1.00 83.79           O  
ATOM   3749  N   VAL A 246      25.532  -5.532  18.715  1.00 79.22           N  
ATOM   3750  H   VAL A 246      24.834  -5.025  19.240  1.00 79.22           H  
ATOM   3751  CA  VAL A 246      25.950  -6.841  19.237  1.00 79.22           C  
ATOM   3752  HA  VAL A 246      26.286  -7.455  18.401  1.00 79.22           H  
ATOM   3753  C   VAL A 246      24.765  -7.571  19.863  1.00 79.22           C  
ATOM   3754  CB  VAL A 246      27.119  -6.729  20.252  1.00 79.22           C  
ATOM   3755  HB  VAL A 246      26.878  -7.326  21.132  1.00 79.22           H  
ATOM   3756  O   VAL A 246      24.117  -7.050  20.770  1.00 79.22           O  
ATOM   3757  CG1 VAL A 246      28.403  -7.302  19.648  1.00 79.22           C  
ATOM   3758 HG11 VAL A 246      29.214  -7.257  20.375  1.00 79.22           H  
ATOM   3759 HG12 VAL A 246      28.247  -8.345  19.372  1.00 79.22           H  
ATOM   3760 HG13 VAL A 246      28.689  -6.733  18.763  1.00 79.22           H  
ATOM   3761  CG2 VAL A 246      27.433  -5.313  20.764  1.00 79.22           C  
ATOM   3762 HG21 VAL A 246      28.204  -5.370  21.533  1.00 79.22           H  
ATOM   3763 HG22 VAL A 246      26.536  -4.874  21.201  1.00 79.22           H  
ATOM   3764 HG23 VAL A 246      27.795  -4.688  19.948  1.00 79.22           H  
ATOM   3765  N   LEU A 247      24.498  -8.789  19.392  1.00 73.04           N  
ATOM   3766  H   LEU A 247      25.105  -9.161  18.676  1.00 73.04           H  
ATOM   3767  CA  LEU A 247      23.499  -9.701  19.955  1.00 73.04           C  
ATOM   3768  HA  LEU A 247      22.656  -9.127  20.341  1.00 73.04           H  
ATOM   3769  C   LEU A 247      24.127 -10.451  21.141  1.00 73.04           C  
ATOM   3770  CB  LEU A 247      22.993 -10.632  18.833  1.00 73.04           C  
ATOM   3771  HB2 LEU A 247      22.626 -11.561  19.269  1.00 73.04           H  
ATOM   3772  HB3 LEU A 247      23.835 -10.888  18.190  1.00 73.04           H  
ATOM   3773  O   LEU A 247      24.740 -11.503  20.971  1.00 73.04           O  
ATOM   3774  CG  LEU A 247      21.866 -10.007  17.991  1.00 73.04           C  
ATOM   3775  HG  LEU A 247      22.072  -8.949  17.833  1.00 73.04           H  
ATOM   3776  CD1 LEU A 247      21.762 -10.693  16.631  1.00 73.04           C  
ATOM   3777 HD11 LEU A 247      22.705 -10.587  16.095  1.00 73.04           H  
ATOM   3778 HD12 LEU A 247      21.555 -11.755  16.762  1.00 73.04           H  
ATOM   3779 HD13 LEU A 247      20.961 -10.241  16.047  1.00 73.04           H  
ATOM   3780  CD2 LEU A 247      20.506 -10.155  18.679  1.00 73.04           C  
ATOM   3781 HD21 LEU A 247      19.733  -9.682  18.074  1.00 73.04           H  
ATOM   3782 HD22 LEU A 247      20.264 -11.209  18.812  1.00 73.04           H  
ATOM   3783 HD23 LEU A 247      20.528  -9.671  19.656  1.00 73.04           H  
ATOM   3784  N   GLN A 248      24.037  -9.853  22.336  1.00 63.48           N  
ATOM   3785  H   GLN A 248      23.531  -8.981  22.383  1.00 63.48           H  
ATOM   3786  CA  GLN A 248      24.710 -10.303  23.566  1.00 63.48           C  
ATOM   3787  HA  GLN A 248      24.983 -11.353  23.455  1.00 63.48           H  
ATOM   3788  C   GLN A 248      23.799 -10.216  24.801  1.00 63.48           C  
ATOM   3789  CB  GLN A 248      25.993  -9.478  23.789  1.00 63.48           C  
ATOM   3790  HB2 GLN A 248      26.427  -9.755  24.749  1.00 63.48           H  
ATOM   3791  HB3 GLN A 248      25.754  -8.415  23.807  1.00 63.48           H  
ATOM   3792  O   GLN A 248      22.776  -9.532  24.793  1.00 63.48           O  
ATOM   3793  CG  GLN A 248      27.029  -9.760  22.694  1.00 63.48           C  
ATOM   3794  HG2 GLN A 248      27.133 -10.843  22.625  1.00 63.48           H  
ATOM   3795  HG3 GLN A 248      26.662  -9.413  21.729  1.00 63.48           H  
ATOM   3796  CD  GLN A 248      28.412  -9.161  22.939  1.00 63.48           C  
ATOM   3797  NE2 GLN A 248      29.373  -9.487  22.105  1.00 63.48           N  
ATOM   3798 HE21 GLN A 248      30.271  -9.036  22.210  1.00 63.48           H  
ATOM   3799 HE22 GLN A 248      29.164 -10.055  21.296  1.00 63.48           H  
ATOM   3800  OE1 GLN A 248      28.656  -8.409  23.872  1.00 63.48           O  
ATOM   3801  N   GLY A 249      24.161 -10.913  25.886  1.00 50.74           N  
ATOM   3802  H   GLY A 249      24.997 -11.478  25.835  1.00 50.74           H  
ATOM   3803  CA  GLY A 249      23.341 -11.056  27.100  1.00 50.74           C  
ATOM   3804  HA2 GLY A 249      23.974 -11.394  27.920  1.00 50.74           H  
ATOM   3805  HA3 GLY A 249      22.911 -10.089  27.360  1.00 50.74           H  
ATOM   3806  C   GLY A 249      22.195 -12.061  26.930  1.00 50.74           C  
ATOM   3807  O   GLY A 249      21.980 -12.899  27.803  1.00 50.74           O  
ATOM   3808  N   PHE A 250      21.538 -12.028  25.771  1.00 48.59           N  
ATOM   3809  H   PHE A 250      21.764 -11.265  25.150  1.00 48.59           H  
ATOM   3810  CA  PHE A 250      20.915 -13.191  25.141  1.00 48.59           C  
ATOM   3811  HA  PHE A 250      20.556 -13.885  25.902  1.00 48.59           H  
ATOM   3812  C   PHE A 250      21.934 -13.941  24.263  1.00 48.59           C  
ATOM   3813  CB  PHE A 250      19.716 -12.734  24.288  1.00 48.59           C  
ATOM   3814  HB2 PHE A 250      19.583 -13.430  23.460  1.00 48.59           H  
ATOM   3815  HB3 PHE A 250      19.935 -11.766  23.837  1.00 48.59           H  
ATOM   3816  O   PHE A 250      22.939 -13.379  23.827  1.00 48.59           O  
ATOM   3817  CG  PHE A 250      18.394 -12.654  25.026  1.00 48.59           C  
ATOM   3818  CD1 PHE A 250      17.450 -13.691  24.885  1.00 48.59           C  
ATOM   3819  HD1 PHE A 250      17.671 -14.549  24.268  1.00 48.59           H  
ATOM   3820  CD2 PHE A 250      18.082 -11.529  25.813  1.00 48.59           C  
ATOM   3821  HD2 PHE A 250      18.797 -10.726  25.909  1.00 48.59           H  
ATOM   3822  CE1 PHE A 250      16.197 -13.598  25.518  1.00 48.59           C  
ATOM   3823  HE1 PHE A 250      15.468 -14.382  25.378  1.00 48.59           H  
ATOM   3824  CE2 PHE A 250      16.829 -11.438  26.449  1.00 48.59           C  
ATOM   3825  HE2 PHE A 250      16.582 -10.563  27.032  1.00 48.59           H  
ATOM   3826  CZ  PHE A 250      15.886 -12.471  26.298  1.00 48.59           C  
ATOM   3827  HZ  PHE A 250      14.913 -12.393  26.761  1.00 48.59           H  
ATOM   3828  N   GLU A 251      21.606 -15.191  23.952  1.00 54.05           N  
ATOM   3829  H   GLU A 251      20.783 -15.563  24.403  1.00 54.05           H  
ATOM   3830  CA  GLU A 251      21.793 -15.782  22.620  1.00 54.05           C  
ATOM   3831  HA  GLU A 251      22.238 -15.043  21.954  1.00 54.05           H  
ATOM   3832  C   GLU A 251      20.382 -16.132  22.080  1.00 54.05           C  
ATOM   3833  CB  GLU A 251      22.725 -17.009  22.694  1.00 54.05           C  
ATOM   3834  HB2 GLU A 251      22.551 -17.657  21.836  1.00 54.05           H  
ATOM   3835  HB3 GLU A 251      22.492 -17.574  23.596  1.00 54.05           H  
ATOM   3836  O   GLU A 251      19.438 -16.144  22.880  1.00 54.05           O  
ATOM   3837  CG  GLU A 251      24.208 -16.595  22.684  1.00 54.05           C  
ATOM   3838  HG2 GLU A 251      24.348 -15.741  23.347  1.00 54.05           H  
ATOM   3839  HG3 GLU A 251      24.480 -16.279  21.677  1.00 54.05           H  
ATOM   3840  CD  GLU A 251      25.147 -17.711  23.163  1.00 54.05           C  
ATOM   3841  OE1 GLU A 251      26.185 -17.971  22.513  1.00 54.05           O  
ATOM   3842  OE2 GLU A 251      24.944 -18.196  24.298  1.00 54.05           O  
ATOM   3843  N   PRO A 252      20.201 -16.358  20.764  1.00 56.49           N  
ATOM   3844  CA  PRO A 252      18.910 -16.757  20.181  1.00 56.49           C  
ATOM   3845  HA  PRO A 252      18.156 -16.010  20.428  1.00 56.49           H  
ATOM   3846  C   PRO A 252      18.412 -18.140  20.648  1.00 56.49           C  
ATOM   3847  CB  PRO A 252      19.140 -16.752  18.666  1.00 56.49           C  
ATOM   3848  HB2 PRO A 252      19.403 -17.759  18.343  1.00 56.49           H  
ATOM   3849  HB3 PRO A 252      18.268 -16.387  18.124  1.00 56.49           H  
ATOM   3850  O   PRO A 252      19.139 -18.870  21.328  1.00 56.49           O  
ATOM   3851  CG  PRO A 252      20.346 -15.844  18.460  1.00 56.49           C  
ATOM   3852  HG2 PRO A 252      20.883 -16.086  17.542  1.00 56.49           H  
ATOM   3853  HG3 PRO A 252      20.029 -14.801  18.465  1.00 56.49           H  
ATOM   3854  CD  PRO A 252      21.176 -16.142  19.704  1.00 56.49           C  
ATOM   3855  HD2 PRO A 252      21.837 -15.300  19.910  1.00 56.49           H  
ATOM   3856  HD3 PRO A 252      21.754 -17.053  19.552  1.00 56.49           H  
ATOM   3857  N   GLU A 253      17.198 -18.524  20.241  1.00 57.64           N  
ATOM   3858  H   GLU A 253      16.676 -17.919  19.624  1.00 57.64           H  
ATOM   3859  CA  GLU A 253      16.671 -19.886  20.418  1.00 57.64           C  
ATOM   3860  HA  GLU A 253      17.467 -20.500  20.840  1.00 57.64           H  
ATOM   3861  C   GLU A 253      16.353 -20.530  19.047  1.00 57.64           C  
ATOM   3862  CB  GLU A 253      15.505 -19.884  21.438  1.00 57.64           C  
ATOM   3863  HB2 GLU A 253      14.550 -19.810  20.916  1.00 57.64           H  
ATOM   3864  HB3 GLU A 253      15.584 -19.016  22.092  1.00 57.64           H  
ATOM   3865  O   GLU A 253      17.169 -20.422  18.124  1.00 57.64           O  
ATOM   3866  CG  GLU A 253      15.537 -21.142  22.330  1.00 57.64           C  
ATOM   3867  HG2 GLU A 253      16.107 -20.926  23.234  1.00 57.64           H  
ATOM   3868  HG3 GLU A 253      16.055 -21.945  21.807  1.00 57.64           H  
ATOM   3869  CD  GLU A 253      14.136 -21.636  22.706  1.00 57.64           C  
ATOM   3870  OE1 GLU A 253      13.791 -22.783  22.335  1.00 57.64           O  
ATOM   3871  OE2 GLU A 253      13.314 -20.872  23.262  1.00 57.64           O  
ATOM   3872  N   PRO A 254      15.267 -21.319  18.920  1.00 62.95           N  
ATOM   3873  CA  PRO A 254      14.426 -21.122  17.737  1.00 62.95           C  
ATOM   3874  HA  PRO A 254      14.657 -20.159  17.281  1.00 62.95           H  
ATOM   3875  C   PRO A 254      12.909 -21.190  18.023  1.00 62.95           C  
ATOM   3876  CB  PRO A 254      14.873 -22.214  16.771  1.00 62.95           C  
ATOM   3877  HB2 PRO A 254      14.115 -22.444  16.022  1.00 62.95           H  
ATOM   3878  HB3 PRO A 254      15.794 -21.893  16.284  1.00 62.95           H  
ATOM   3879  O   PRO A 254      12.380 -22.204  18.483  1.00 62.95           O  
ATOM   3880  CG  PRO A 254      15.170 -23.394  17.696  1.00 62.95           C  
ATOM   3881  HG2 PRO A 254      14.286 -24.024  17.795  1.00 62.95           H  
ATOM   3882  HG3 PRO A 254      16.014 -23.977  17.327  1.00 62.95           H  
ATOM   3883  CD  PRO A 254      15.481 -22.756  19.054  1.00 62.95           C  
ATOM   3884  HD2 PRO A 254      14.814 -23.161  19.815  1.00 62.95           H  
ATOM   3885  HD3 PRO A 254      16.514 -22.967  19.328  1.00 62.95           H  
ATOM   3886  N   GLU A 255      12.144 -20.138  17.734  1.00 69.13           N  
ATOM   3887  H   GLU A 255      12.630 -19.263  17.598  1.00 69.13           H  
ATOM   3888  CA  GLU A 255      10.670 -20.149  17.659  1.00 69.13           C  
ATOM   3889  HA  GLU A 255      10.293 -20.863  18.392  1.00 69.13           H  
ATOM   3890  C   GLU A 255      10.155 -20.665  16.295  1.00 69.13           C  
ATOM   3891  CB  GLU A 255      10.073 -18.785  18.050  1.00 69.13           C  
ATOM   3892  HB2 GLU A 255       8.997 -18.853  17.888  1.00 69.13           H  
ATOM   3893  HB3 GLU A 255      10.475 -17.998  17.412  1.00 69.13           H  
ATOM   3894  O   GLU A 255       9.682 -19.906  15.453  1.00 69.13           O  
ATOM   3895  CG  GLU A 255      10.319 -18.434  19.532  1.00 69.13           C  
ATOM   3896  HG2 GLU A 255      10.161 -19.333  20.129  1.00 69.13           H  
ATOM   3897  HG3 GLU A 255      11.354 -18.120  19.666  1.00 69.13           H  
ATOM   3898  CD  GLU A 255       9.376 -17.345  20.069  1.00 69.13           C  
ATOM   3899  OE1 GLU A 255       9.354 -17.118  21.301  1.00 69.13           O  
ATOM   3900  OE2 GLU A 255       8.519 -16.828  19.325  1.00 69.13           O  
ATOM   3901  N   ILE A 256      10.248 -21.987  16.110  1.00 69.12           N  
ATOM   3902  H   ILE A 256      10.687 -22.502  16.860  1.00 69.12           H  
ATOM   3903  CA  ILE A 256       9.999 -22.768  14.878  1.00 69.12           C  
ATOM   3904  HA  ILE A 256      10.554 -22.298  14.066  1.00 69.12           H  
ATOM   3905  C   ILE A 256       8.502 -22.801  14.441  1.00 69.12           C  
ATOM   3906  CB  ILE A 256      10.565 -24.220  15.077  1.00 69.12           C  
ATOM   3907  HB  ILE A 256       9.871 -24.762  15.721  1.00 69.12           H  
ATOM   3908  O   ILE A 256       7.932 -23.881  14.377  1.00 69.12           O  
ATOM   3909  CG1 ILE A 256      11.965 -24.338  15.729  1.00 69.12           C  
ATOM   3910 HG12 ILE A 256      12.032 -23.672  16.590  1.00 69.12           H  
ATOM   3911 HG13 ILE A 256      12.732 -24.039  15.014  1.00 69.12           H  
ATOM   3912  CG2 ILE A 256      10.666 -24.957  13.735  1.00 69.12           C  
ATOM   3913 HG21 ILE A 256      11.384 -24.455  13.087  1.00 69.12           H  
ATOM   3914 HG22 ILE A 256      10.971 -25.996  13.862  1.00 69.12           H  
ATOM   3915 HG23 ILE A 256       9.697 -24.994  13.238  1.00 69.12           H  
ATOM   3916  CD1 ILE A 256      12.286 -25.745  16.263  1.00 69.12           C  
ATOM   3917 HD11 ILE A 256      12.335 -26.476  15.455  1.00 69.12           H  
ATOM   3918 HD12 ILE A 256      11.526 -26.050  16.981  1.00 69.12           H  
ATOM   3919 HD13 ILE A 256      13.255 -25.738  16.762  1.00 69.12           H  
ATOM   3920  N   LEU A 257       7.810 -21.667  14.220  1.00 77.21           N  
ATOM   3921  H   LEU A 257       8.306 -20.791  14.292  1.00 77.21           H  
ATOM   3922  CA  LEU A 257       6.359 -21.649  13.897  1.00 77.21           C  
ATOM   3923  HA  LEU A 257       6.136 -22.518  13.278  1.00 77.21           H  
ATOM   3924  C   LEU A 257       5.881 -20.410  13.109  1.00 77.21           C  
ATOM   3925  CB  LEU A 257       5.553 -21.746  15.217  1.00 77.21           C  
ATOM   3926  HB2 LEU A 257       4.636 -21.164  15.124  1.00 77.21           H  
ATOM   3927  HB3 LEU A 257       6.140 -21.289  16.014  1.00 77.21           H  
ATOM   3928  O   LEU A 257       6.226 -19.279  13.462  1.00 77.21           O  
ATOM   3929  CG  LEU A 257       5.158 -23.169  15.654  1.00 77.21           C  
ATOM   3930  HG  LEU A 257       5.997 -23.863  15.608  1.00 77.21           H  
ATOM   3931  CD1 LEU A 257       4.722 -23.157  17.112  1.00 77.21           C  
ATOM   3932 HD11 LEU A 257       3.880 -22.478  17.247  1.00 77.21           H  
ATOM   3933 HD12 LEU A 257       5.561 -22.844  17.733  1.00 77.21           H  
ATOM   3934 HD13 LEU A 257       4.422 -24.162  17.409  1.00 77.21           H  
ATOM   3935  CD2 LEU A 257       4.021 -23.717  14.803  1.00 77.21           C  
ATOM   3936 HD21 LEU A 257       3.107 -23.145  14.966  1.00 77.21           H  
ATOM   3937 HD22 LEU A 257       4.283 -23.660  13.746  1.00 77.21           H  
ATOM   3938 HD23 LEU A 257       3.852 -24.764  15.053  1.00 77.21           H  
ATOM   3939  N   SER A 258       4.993 -20.612  12.128  1.00 81.56           N  
ATOM   3940  H   SER A 258       4.819 -21.566  11.845  1.00 81.56           H  
ATOM   3941  CA  SER A 258       4.295 -19.536  11.399  1.00 81.56           C  
ATOM   3942  HA  SER A 258       5.053 -18.801  11.131  1.00 81.56           H  
ATOM   3943  C   SER A 258       3.214 -18.816  12.236  1.00 81.56           C  
ATOM   3944  CB  SER A 258       3.684 -20.082  10.097  1.00 81.56           C  
ATOM   3945  HB2 SER A 258       2.644 -19.770  10.002  1.00 81.56           H  
ATOM   3946  HB3 SER A 258       3.725 -21.171  10.086  1.00 81.56           H  
ATOM   3947  O   SER A 258       2.577 -19.423  13.103  1.00 81.56           O  
ATOM   3948  OG  SER A 258       4.414 -19.573   9.004  1.00 81.56           O  
ATOM   3949  HG  SER A 258       4.367 -20.194   8.273  1.00 81.56           H  
ATOM   3950  N   PRO A 259       2.955 -17.516  11.995  1.00 81.86           N  
ATOM   3951  CA  PRO A 259       1.928 -16.763  12.713  1.00 81.86           C  
ATOM   3952  HA  PRO A 259       2.026 -16.937  13.784  1.00 81.86           H  
ATOM   3953  C   PRO A 259       0.502 -17.142  12.275  1.00 81.86           C  
ATOM   3954  CB  PRO A 259       2.233 -15.295  12.406  1.00 81.86           C  
ATOM   3955  HB2 PRO A 259       1.340 -14.671  12.436  1.00 81.86           H  
ATOM   3956  HB3 PRO A 259       2.978 -14.924  13.109  1.00 81.86           H  
ATOM   3957  O   PRO A 259       0.248 -17.448  11.111  1.00 81.86           O  
ATOM   3958  CG  PRO A 259       2.838 -15.353  11.002  1.00 81.86           C  
ATOM   3959  HG2 PRO A 259       3.487 -14.500  10.806  1.00 81.86           H  
ATOM   3960  HG3 PRO A 259       2.044 -15.406  10.258  1.00 81.86           H  
ATOM   3961  CD  PRO A 259       3.616 -16.668  11.010  1.00 81.86           C  
ATOM   3962  HD2 PRO A 259       4.647 -16.488  11.314  1.00 81.86           H  
ATOM   3963  HD3 PRO A 259       3.595 -17.121  10.018  1.00 81.86           H  
ATOM   3964  N   LEU A 260      -0.476 -17.012  13.180  1.00 81.63           N  
ATOM   3965  H   LEU A 260      -0.234 -16.735  14.121  1.00 81.63           H  
ATOM   3966  CA  LEU A 260      -1.886 -16.989  12.777  1.00 81.63           C  
ATOM   3967  HA  LEU A 260      -2.063 -17.781  12.050  1.00 81.63           H  
ATOM   3968  C   LEU A 260      -2.204 -15.656  12.097  1.00 81.63           C  
ATOM   3969  CB  LEU A 260      -2.828 -17.194  13.971  1.00 81.63           C  
ATOM   3970  HB2 LEU A 260      -2.599 -16.440  14.724  1.00 81.63           H  
ATOM   3971  HB3 LEU A 260      -3.846 -17.013  13.626  1.00 81.63           H  
ATOM   3972  O   LEU A 260      -2.057 -14.592  12.697  1.00 81.63           O  
ATOM   3973  CG  LEU A 260      -2.787 -18.582  14.625  1.00 81.63           C  
ATOM   3974  HG  LEU A 260      -1.799 -18.759  15.051  1.00 81.63           H  
ATOM   3975  CD1 LEU A 260      -3.823 -18.559  15.746  1.00 81.63           C  
ATOM   3976 HD11 LEU A 260      -3.793 -19.497  16.301  1.00 81.63           H  
ATOM   3977 HD12 LEU A 260      -3.611 -17.742  16.436  1.00 81.63           H  
ATOM   3978 HD13 LEU A 260      -4.814 -18.425  15.313  1.00 81.63           H  
ATOM   3979  CD2 LEU A 260      -3.137 -19.713  13.654  1.00 81.63           C  
ATOM   3980 HD21 LEU A 260      -2.371 -19.789  12.882  1.00 81.63           H  
ATOM   3981 HD22 LEU A 260      -3.159 -20.665  14.186  1.00 81.63           H  
ATOM   3982 HD23 LEU A 260      -4.110 -19.538  13.197  1.00 81.63           H  
ATOM   3983  N   GLN A 261      -2.676 -15.718  10.859  1.00 80.91           N  
ATOM   3984  H   GLN A 261      -2.737 -16.623  10.415  1.00 80.91           H  
ATOM   3985  CA  GLN A 261      -3.137 -14.570  10.078  1.00 80.91           C  
ATOM   3986  HA  GLN A 261      -3.086 -13.666  10.684  1.00 80.91           H  
ATOM   3987  C   GLN A 261      -4.606 -14.792   9.675  1.00 80.91           C  
ATOM   3988  CB  GLN A 261      -2.230 -14.390   8.845  1.00 80.91           C  
ATOM   3989  HB2 GLN A 261      -2.566 -13.525   8.273  1.00 80.91           H  
ATOM   3990  HB3 GLN A 261      -2.345 -15.267   8.208  1.00 80.91           H  
ATOM   3991  O   GLN A 261      -5.029 -15.950   9.569  1.00 80.91           O  
ATOM   3992  CG  GLN A 261      -0.728 -14.224   9.153  1.00 80.91           C  
ATOM   3993  HG2 GLN A 261      -0.377 -15.042   9.783  1.00 80.91           H  
ATOM   3994  HG3 GLN A 261      -0.183 -14.289   8.212  1.00 80.91           H  
ATOM   3995  CD  GLN A 261      -0.368 -12.892   9.807  1.00 80.91           C  
ATOM   3996  NE2 GLN A 261      -0.627 -12.688  11.080  1.00 80.91           N  
ATOM   3997 HE21 GLN A 261      -0.371 -11.776  11.430  1.00 80.91           H  
ATOM   3998 HE22 GLN A 261      -1.087 -13.384  11.650  1.00 80.91           H  
ATOM   3999  OE1 GLN A 261       0.172 -11.998   9.184  1.00 80.91           O  
ATOM   4000  N   PRO A 262      -5.406 -13.735   9.458  1.00 84.41           N  
ATOM   4001  CA  PRO A 262      -6.680 -13.885   8.760  1.00 84.41           C  
ATOM   4002  HA  PRO A 262      -7.334 -14.547   9.328  1.00 84.41           H  
ATOM   4003  C   PRO A 262      -6.458 -14.447   7.339  1.00 84.41           C  
ATOM   4004  CB  PRO A 262      -7.288 -12.479   8.711  1.00 84.41           C  
ATOM   4005  HB2 PRO A 262      -7.912 -12.316   9.590  1.00 84.41           H  
ATOM   4006  HB3 PRO A 262      -7.870 -12.311   7.805  1.00 84.41           H  
ATOM   4007  O   PRO A 262      -5.406 -14.195   6.744  1.00 84.41           O  
ATOM   4008  CG  PRO A 262      -6.074 -11.555   8.775  1.00 84.41           C  
ATOM   4009  HG2 PRO A 262      -5.658 -11.432   7.775  1.00 84.41           H  
ATOM   4010  HG3 PRO A 262      -6.325 -10.585   9.205  1.00 84.41           H  
ATOM   4011  CD  PRO A 262      -5.087 -12.326   9.649  1.00 84.41           C  
ATOM   4012  HD2 PRO A 262      -4.067 -12.090   9.344  1.00 84.41           H  
ATOM   4013  HD3 PRO A 262      -5.238 -12.061  10.696  1.00 84.41           H  
ATOM   4014  N   PRO A 263      -7.427 -15.185   6.763  1.00 80.48           N  
ATOM   4015  CA  PRO A 263      -7.454 -15.439   5.325  1.00 80.48           C  
ATOM   4016  HA  PRO A 263      -6.520 -15.895   4.997  1.00 80.48           H  
ATOM   4017  C   PRO A 263      -7.666 -14.117   4.570  1.00 80.48           C  
ATOM   4018  CB  PRO A 263      -8.616 -16.416   5.114  1.00 80.48           C  
ATOM   4019  HB2 PRO A 263      -9.064 -16.332   4.124  1.00 80.48           H  
ATOM   4020  HB3 PRO A 263      -8.271 -17.436   5.285  1.00 80.48           H  
ATOM   4021  O   PRO A 263      -8.070 -13.120   5.164  1.00 80.48           O  
ATOM   4022  CG  PRO A 263      -9.599 -16.021   6.216  1.00 80.48           C  
ATOM   4023  HG2 PRO A 263     -10.253 -16.850   6.488  1.00 80.48           H  
ATOM   4024  HG3 PRO A 263     -10.187 -15.162   5.895  1.00 80.48           H  
ATOM   4025  CD  PRO A 263      -8.676 -15.620   7.368  1.00 80.48           C  
ATOM   4026  HD2 PRO A 263      -9.139 -14.826   7.955  1.00 80.48           H  
ATOM   4027  HD3 PRO A 263      -8.479 -16.490   7.995  1.00 80.48           H  
ATOM   4028  N   LEU A 264      -7.469 -14.116   3.248  1.00 79.75           N  
ATOM   4029  H   LEU A 264      -7.156 -14.974   2.817  1.00 79.75           H  
ATOM   4030  CA  LEU A 264      -7.559 -12.915   2.398  1.00 79.75           C  
ATOM   4031  HA  LEU A 264      -6.741 -12.247   2.668  1.00 79.75           H  
ATOM   4032  C   LEU A 264      -8.868 -12.112   2.561  1.00 79.75           C  
ATOM   4033  CB  LEU A 264      -7.378 -13.382   0.942  1.00 79.75           C  
ATOM   4034  HB2 LEU A 264      -8.169 -14.096   0.711  1.00 79.75           H  
ATOM   4035  HB3 LEU A 264      -6.423 -13.901   0.862  1.00 79.75           H  
ATOM   4036  O   LEU A 264      -8.869 -10.898   2.385  1.00 79.75           O  
ATOM   4037  CG  LEU A 264      -7.418 -12.267  -0.121  1.00 79.75           C  
ATOM   4038  HG  LEU A 264      -8.390 -11.773  -0.111  1.00 79.75           H  
ATOM   4039  CD1 LEU A 264      -6.316 -11.224   0.075  1.00 79.75           C  
ATOM   4040 HD11 LEU A 264      -6.484 -10.683   1.006  1.00 79.75           H  
ATOM   4041 HD12 LEU A 264      -6.343 -10.501  -0.741  1.00 79.75           H  
ATOM   4042 HD13 LEU A 264      -5.339 -11.706   0.107  1.00 79.75           H  
ATOM   4043  CD2 LEU A 264      -7.225 -12.896  -1.500  1.00 79.75           C  
ATOM   4044 HD21 LEU A 264      -7.998 -13.645  -1.666  1.00 79.75           H  
ATOM   4045 HD22 LEU A 264      -7.296 -12.124  -2.266  1.00 79.75           H  
ATOM   4046 HD23 LEU A 264      -6.248 -13.376  -1.558  1.00 79.75           H  
ATOM   4047  N   CYS A 265      -9.970 -12.786   2.892  1.00 82.80           N  
ATOM   4048  H   CYS A 265      -9.900 -13.791   2.965  1.00 82.80           H  
ATOM   4049  CA  CYS A 265     -11.293 -12.181   3.073  1.00 82.80           C  
ATOM   4050  HA  CYS A 265     -11.289 -11.182   2.636  1.00 82.80           H  
ATOM   4051  C   CYS A 265     -11.698 -12.010   4.547  1.00 82.80           C  
ATOM   4052  CB  CYS A 265     -12.286 -13.033   2.285  1.00 82.80           C  
ATOM   4053  HB2 CYS A 265     -12.357 -14.011   2.760  1.00 82.80           H  
ATOM   4054  HB3 CYS A 265     -13.270 -12.565   2.310  1.00 82.80           H  
ATOM   4055  O   CYS A 265     -12.789 -11.518   4.838  1.00 82.80           O  
ATOM   4056  SG  CYS A 265     -11.758 -13.254   0.572  1.00 82.80           S  
ATOM   4057  N   GLY A 266     -10.831 -12.426   5.473  1.00 81.73           N  
ATOM   4058  H   GLY A 266      -9.914 -12.695   5.149  1.00 81.73           H  
ATOM   4059  CA  GLY A 266     -10.948 -12.179   6.906  1.00 81.73           C  
ATOM   4060  HA2 GLY A 266     -10.399 -12.949   7.448  1.00 81.73           H  
ATOM   4061  HA3 GLY A 266     -11.993 -12.218   7.215  1.00 81.73           H  
ATOM   4062  C   GLY A 266     -10.381 -10.818   7.303  1.00 81.73           C  
ATOM   4063  O   GLY A 266      -9.698 -10.156   6.529  1.00 81.73           O  
ATOM   4064  N   GLN A 267     -10.666 -10.406   8.535  1.00 84.15           N  
ATOM   4065  H   GLN A 267     -11.237 -11.002   9.118  1.00 84.15           H  
ATOM   4066  CA  GLN A 267     -10.168  -9.155   9.122  1.00 84.15           C  
ATOM   4067  HA  GLN A 267      -9.523  -8.631   8.416  1.00 84.15           H  
ATOM   4068  C   GLN A 267      -9.322  -9.410  10.373  1.00 84.15           C  
ATOM   4069  CB  GLN A 267     -11.369  -8.253   9.451  1.00 84.15           C  
ATOM   4070  HB2 GLN A 267     -12.097  -8.824  10.026  1.00 84.15           H  
ATOM   4071  HB3 GLN A 267     -11.041  -7.415  10.067  1.00 84.15           H  
ATOM   4072  O   GLN A 267      -8.467  -8.603  10.727  1.00 84.15           O  
ATOM   4073  CG  GLN A 267     -12.049  -7.709   8.183  1.00 84.15           C  
ATOM   4074  HG2 GLN A 267     -12.996  -7.245   8.461  1.00 84.15           H  
ATOM   4075  HG3 GLN A 267     -12.264  -8.533   7.503  1.00 84.15           H  
ATOM   4076  CD  GLN A 267     -11.224  -6.666   7.438  1.00 84.15           C  
ATOM   4077  NE2 GLN A 267     -11.388  -6.547   6.140  1.00 84.15           N  
ATOM   4078 HE21 GLN A 267     -11.910  -7.245   5.628  1.00 84.15           H  
ATOM   4079 HE22 GLN A 267     -10.780  -5.870   5.702  1.00 84.15           H  
ATOM   4080  OE1 GLN A 267     -10.428  -5.933   7.995  1.00 84.15           O  
ATOM   4081  N   THR A 268      -9.538 -10.534  11.064  1.00 86.15           N  
ATOM   4082  H   THR A 268     -10.237 -11.178  10.722  1.00 86.15           H  
ATOM   4083  CA  THR A 268      -8.881 -10.833  12.344  1.00 86.15           C  
ATOM   4084  HA  THR A 268      -7.962 -10.252  12.424  1.00 86.15           H  
ATOM   4085  C   THR A 268      -8.509 -12.308  12.476  1.00 86.15           C  
ATOM   4086  CB  THR A 268      -9.789 -10.454  13.523  1.00 86.15           C  
ATOM   4087  HB  THR A 268      -9.212 -10.552  14.442  1.00 86.15           H  
ATOM   4088  O   THR A 268      -8.973 -13.158  11.721  1.00 86.15           O  
ATOM   4089  CG2 THR A 268     -10.348  -9.032  13.475  1.00 86.15           C  
ATOM   4090 HG21 THR A 268     -10.815  -8.791  14.429  1.00 86.15           H  
ATOM   4091 HG22 THR A 268      -9.536  -8.326  13.300  1.00 86.15           H  
ATOM   4092 HG23 THR A 268     -11.081  -8.935  12.675  1.00 86.15           H  
ATOM   4093  OG1 THR A 268     -10.862 -11.363  13.581  1.00 86.15           O  
ATOM   4094  HG1 THR A 268     -11.156 -11.532  12.683  1.00 86.15           H  
ATOM   4095  N   VAL A 269      -7.745 -12.658  13.514  1.00 85.94           N  
ATOM   4096  H   VAL A 269      -7.367 -11.934  14.109  1.00 85.94           H  
ATOM   4097  CA  VAL A 269      -7.435 -14.064  13.834  1.00 85.94           C  
ATOM   4098  HA  VAL A 269      -6.938 -14.497  12.966  1.00 85.94           H  
ATOM   4099  C   VAL A 269      -8.675 -14.939  14.082  1.00 85.94           C  
ATOM   4100  CB  VAL A 269      -6.460 -14.174  15.021  1.00 85.94           C  
ATOM   4101  HB  VAL A 269      -6.264 -15.231  15.206  1.00 85.94           H  
ATOM   4102  O   VAL A 269      -8.582 -16.149  13.905  1.00 85.94           O  
ATOM   4103  CG1 VAL A 269      -5.117 -13.512  14.688  1.00 85.94           C  
ATOM   4104 HG11 VAL A 269      -5.233 -12.437  14.555  1.00 85.94           H  
ATOM   4105 HG12 VAL A 269      -4.408 -13.693  15.496  1.00 85.94           H  
ATOM   4106 HG13 VAL A 269      -4.709 -13.943  13.774  1.00 85.94           H  
ATOM   4107  CG2 VAL A 269      -7.016 -13.561  16.316  1.00 85.94           C  
ATOM   4108 HG21 VAL A 269      -7.941 -14.061  16.603  1.00 85.94           H  
ATOM   4109 HG22 VAL A 269      -7.203 -12.494  16.191  1.00 85.94           H  
ATOM   4110 HG23 VAL A 269      -6.294 -13.696  17.121  1.00 85.94           H  
ATOM   4111  N   CYS A 270      -9.840 -14.363  14.416  1.00 90.28           N  
ATOM   4112  H   CYS A 270      -9.884 -13.356  14.484  1.00 90.28           H  
ATOM   4113  CA  CYS A 270     -11.108 -15.102  14.528  1.00 90.28           C  
ATOM   4114  HA  CYS A 270     -10.930 -15.999  15.122  1.00 90.28           H  
ATOM   4115  C   CYS A 270     -11.667 -15.605  13.189  1.00 90.28           C  
ATOM   4116  CB  CYS A 270     -12.148 -14.244  15.258  1.00 90.28           C  
ATOM   4117  HB2 CYS A 270     -13.130 -14.698  15.127  1.00 90.28           H  
ATOM   4118  HB3 CYS A 270     -12.184 -13.252  14.807  1.00 90.28           H  
ATOM   4119  O   CYS A 270     -12.567 -16.443  13.180  1.00 90.28           O  
ATOM   4120  SG  CYS A 270     -11.844 -14.089  17.032  1.00 90.28           S  
ATOM   4121  N   ASP A 271     -11.114 -15.128  12.075  1.00 89.25           N  
ATOM   4122  H   ASP A 271     -10.414 -14.404  12.152  1.00 89.25           H  
ATOM   4123  CA  ASP A 271     -11.432 -15.582  10.725  1.00 89.25           C  
ATOM   4124  HA  ASP A 271     -12.434 -16.010  10.708  1.00 89.25           H  
ATOM   4125  C   ASP A 271     -10.458 -16.671  10.235  1.00 89.25           C  
ATOM   4126  CB  ASP A 271     -11.426 -14.360   9.800  1.00 89.25           C  
ATOM   4127  HB2 ASP A 271     -11.720 -14.677   8.799  1.00 89.25           H  
ATOM   4128  HB3 ASP A 271     -10.412 -13.968   9.730  1.00 89.25           H  
ATOM   4129  O   ASP A 271     -10.672 -17.266   9.183  1.00 89.25           O  
ATOM   4130  CG  ASP A 271     -12.369 -13.254  10.285  1.00 89.25           C  
ATOM   4131  OD1 ASP A 271     -11.875 -12.109  10.451  1.00 89.25           O  
ATOM   4132  OD2 ASP A 271     -13.572 -13.546  10.493  1.00 89.25           O  
ATOM   4133  N   ASN A 272      -9.382 -16.963  10.981  1.00 86.90           N  
ATOM   4134  H   ASN A 272      -9.276 -16.506  11.876  1.00 86.90           H  
ATOM   4135  CA  ASN A 272      -8.436 -18.017  10.619  1.00 86.90           C  
ATOM   4136  HA  ASN A 272      -8.133 -17.862   9.583  1.00 86.90           H  
ATOM   4137  C   ASN A 272      -9.098 -19.402  10.713  1.00 86.90           C  
ATOM   4138  CB  ASN A 272      -7.180 -17.924  11.497  1.00 86.90           C  
ATOM   4139  HB2 ASN A 272      -7.446 -18.081  12.543  1.00 86.90           H  
ATOM   4140  HB3 ASN A 272      -6.733 -16.935  11.398  1.00 86.90           H  
ATOM   4141  O   ASN A 272      -9.541 -19.808  11.789  1.00 86.90           O  
ATOM   4142  CG  ASN A 272      -6.175 -18.986  11.095  1.00 86.90           C  
ATOM   4143  ND2 ASN A 272      -5.246 -18.657  10.232  1.00 86.90           N  
ATOM   4144 HD21 ASN A 272      -4.650 -19.386   9.868  1.00 86.90           H  
ATOM   4145 HD22 ASN A 272      -5.215 -17.715   9.868  1.00 86.90           H  
ATOM   4146  OD1 ASN A 272      -6.252 -20.135  11.499  1.00 86.90           O  
ATOM   4147  N   VAL A 273      -9.101 -20.142   9.598  1.00 88.71           N  
ATOM   4148  H   VAL A 273      -8.762 -19.702   8.754  1.00 88.71           H  
ATOM   4149  CA  VAL A 273      -9.811 -21.423   9.428  1.00 88.71           C  
ATOM   4150  HA  VAL A 273     -10.880 -21.226   9.509  1.00 88.71           H  
ATOM   4151  C   VAL A 273      -9.444 -22.467  10.491  1.00 88.71           C  
ATOM   4152  CB  VAL A 273      -9.564 -22.002   8.018  1.00 88.71           C  
ATOM   4153  HB  VAL A 273      -8.514 -22.283   7.927  1.00 88.71           H  
ATOM   4154  O   VAL A 273     -10.326 -23.169  10.990  1.00 88.71           O  
ATOM   4155  CG1 VAL A 273     -10.425 -23.248   7.765  1.00 88.71           C  
ATOM   4156 HG11 VAL A 273     -10.282 -23.587   6.739  1.00 88.71           H  
ATOM   4157 HG12 VAL A 273     -10.126 -24.060   8.428  1.00 88.71           H  
ATOM   4158 HG13 VAL A 273     -11.478 -23.016   7.925  1.00 88.71           H  
ATOM   4159  CG2 VAL A 273      -9.884 -20.975   6.925  1.00 88.71           C  
ATOM   4160 HG21 VAL A 273      -9.811 -21.451   5.946  1.00 88.71           H  
ATOM   4161 HG22 VAL A 273     -10.885 -20.566   7.056  1.00 88.71           H  
ATOM   4162 HG23 VAL A 273      -9.162 -20.158   6.936  1.00 88.71           H  
ATOM   4163  N   GLU A 274      -8.173 -22.558  10.890  1.00 88.06           N  
ATOM   4164  H   GLU A 274      -7.502 -21.895  10.527  1.00 88.06           H  
ATOM   4165  CA  GLU A 274      -7.734 -23.501  11.925  1.00 88.06           C  
ATOM   4166  HA  GLU A 274      -8.129 -24.490  11.695  1.00 88.06           H  
ATOM   4167  C   GLU A 274      -8.272 -23.090  13.302  1.00 88.06           C  
ATOM   4168  CB  GLU A 274      -6.200 -23.585  11.945  1.00 88.06           C  
ATOM   4169  HB2 GLU A 274      -5.833 -23.779  10.937  1.00 88.06           H  
ATOM   4170  HB3 GLU A 274      -5.801 -22.628  12.281  1.00 88.06           H  
ATOM   4171  O   GLU A 274      -8.943 -23.881  13.971  1.00 88.06           O  
ATOM   4172  CG  GLU A 274      -5.705 -24.703  12.880  1.00 88.06           C  
ATOM   4173  HG2 GLU A 274      -5.923 -25.667  12.420  1.00 88.06           H  
ATOM   4174  HG3 GLU A 274      -6.251 -24.658  13.822  1.00 88.06           H  
ATOM   4175  CD  GLU A 274      -4.208 -24.606  13.200  1.00 88.06           C  
ATOM   4176  OE1 GLU A 274      -3.791 -25.315  14.140  1.00 88.06           O  
ATOM   4177  OE2 GLU A 274      -3.506 -23.793  12.553  1.00 88.06           O  
ATOM   4178  N   LEU A 275      -8.029 -21.836  13.702  1.00 88.59           N  
ATOM   4179  H   LEU A 275      -7.527 -21.230  13.069  1.00 88.59           H  
ATOM   4180  CA  LEU A 275      -8.462 -21.298  14.994  1.00 88.59           C  
ATOM   4181  HA  LEU A 275      -7.999 -21.886  15.786  1.00 88.59           H  
ATOM   4182  C   LEU A 275      -9.979 -21.418  15.159  1.00 88.59           C  
ATOM   4183  CB  LEU A 275      -7.972 -19.841  15.103  1.00 88.59           C  
ATOM   4184  HB2 LEU A 275      -6.887 -19.850  14.993  1.00 88.59           H  
ATOM   4185  HB3 LEU A 275      -8.377 -19.257  14.277  1.00 88.59           H  
ATOM   4186  O   LEU A 275     -10.466 -21.873  16.199  1.00 88.59           O  
ATOM   4187  CG  LEU A 275      -8.332 -19.146  16.433  1.00 88.59           C  
ATOM   4188  HG  LEU A 275      -8.322 -19.875  17.244  1.00 88.59           H  
ATOM   4189  CD1 LEU A 275      -7.308 -18.061  16.762  1.00 88.59           C  
ATOM   4190 HD11 LEU A 275      -6.347 -18.528  16.980  1.00 88.59           H  
ATOM   4191 HD12 LEU A 275      -7.207 -17.381  15.916  1.00 88.59           H  
ATOM   4192 HD13 LEU A 275      -7.618 -17.495  17.640  1.00 88.59           H  
ATOM   4193  CD2 LEU A 275      -9.696 -18.458  16.393  1.00 88.59           C  
ATOM   4194 HD21 LEU A 275      -9.852 -17.906  17.320  1.00 88.59           H  
ATOM   4195 HD22 LEU A 275     -10.508 -19.176  16.289  1.00 88.59           H  
ATOM   4196 HD23 LEU A 275      -9.730 -17.767  15.551  1.00 88.59           H  
ATOM   4197  N   ILE A 276     -10.741 -21.042  14.132  1.00 89.80           N  
ATOM   4198  H   ILE A 276     -10.294 -20.664  13.308  1.00 89.80           H  
ATOM   4199  CA  ILE A 276     -12.199 -21.035  14.214  1.00 89.80           C  
ATOM   4200  HA  ILE A 276     -12.429 -20.601  15.187  1.00 89.80           H  
ATOM   4201  C   ILE A 276     -12.793 -22.449  14.216  1.00 89.80           C  
ATOM   4202  CB  ILE A 276     -12.774 -20.116  13.119  1.00 89.80           C  
ATOM   4203  HB  ILE A 276     -12.184 -19.200  13.101  1.00 89.80           H  
ATOM   4204  O   ILE A 276     -13.781 -22.715  14.911  1.00 89.80           O  
ATOM   4205  CG1 ILE A 276     -14.228 -19.726  13.398  1.00 89.80           C  
ATOM   4206 HG12 ILE A 276     -14.871 -20.606  13.374  1.00 89.80           H  
ATOM   4207 HG13 ILE A 276     -14.554 -19.039  12.618  1.00 89.80           H  
ATOM   4208  CG2 ILE A 276     -12.699 -20.747  11.728  1.00 89.80           C  
ATOM   4209 HG21 ILE A 276     -12.986 -20.014  10.975  1.00 89.80           H  
ATOM   4210 HG22 ILE A 276     -11.674 -21.059  11.529  1.00 89.80           H  
ATOM   4211 HG23 ILE A 276     -13.348 -21.621  11.668  1.00 89.80           H  
ATOM   4212  CD1 ILE A 276     -14.375 -19.032  14.750  1.00 89.80           C  
ATOM   4213 HD11 ILE A 276     -14.282 -19.738  15.575  1.00 89.80           H  
ATOM   4214 HD12 ILE A 276     -15.382 -18.615  14.786  1.00 89.80           H  
ATOM   4215 HD13 ILE A 276     -13.647 -18.228  14.857  1.00 89.80           H  
ATOM   4216  N   SER A 277     -12.135 -23.394  13.535  1.00 89.73           N  
ATOM   4217  H   SER A 277     -11.337 -23.119  12.980  1.00 89.73           H  
ATOM   4218  CA  SER A 277     -12.478 -24.817  13.604  1.00 89.73           C  
ATOM   4219  HA  SER A 277     -13.527 -24.936  13.332  1.00 89.73           H  
ATOM   4220  C   SER A 277     -12.298 -25.377  15.017  1.00 89.73           C  
ATOM   4221  CB  SER A 277     -11.642 -25.630  12.613  1.00 89.73           C  
ATOM   4222  HB2 SER A 277     -11.871 -26.688  12.739  1.00 89.73           H  
ATOM   4223  HB3 SER A 277     -10.578 -25.473  12.791  1.00 89.73           H  
ATOM   4224  O   SER A 277     -13.122 -26.181  15.457  1.00 89.73           O  
ATOM   4225  OG  SER A 277     -11.969 -25.256  11.294  1.00 89.73           O  
ATOM   4226  HG  SER A 277     -11.427 -24.496  11.068  1.00 89.73           H  
ATOM   4227  N   GLN A 278     -11.296 -24.914  15.777  1.00 89.83           N  
ATOM   4228  H   GLN A 278     -10.637 -24.263  15.373  1.00 89.83           H  
ATOM   4229  CA  GLN A 278     -11.142 -25.298  17.185  1.00 89.83           C  
ATOM   4230  HA  GLN A 278     -11.195 -26.385  17.246  1.00 89.83           H  
ATOM   4231  C   GLN A 278     -12.280 -24.755  18.059  1.00 89.83           C  
ATOM   4232  CB  GLN A 278      -9.783 -24.864  17.750  1.00 89.83           C  
ATOM   4233  HB2 GLN A 278      -9.696 -23.779  17.688  1.00 89.83           H  
ATOM   4234  HB3 GLN A 278      -9.749 -25.139  18.804  1.00 89.83           H  
ATOM   4235  O   GLN A 278     -12.840 -25.521  18.845  1.00 89.83           O  
ATOM   4236  CG  GLN A 278      -8.572 -25.495  17.047  1.00 89.83           C  
ATOM   4237  HG2 GLN A 278      -7.663 -25.062  17.464  1.00 89.83           H  
ATOM   4238  HG3 GLN A 278      -8.592 -25.238  15.988  1.00 89.83           H  
ATOM   4239  CD  GLN A 278      -8.477 -27.012  17.177  1.00 89.83           C  
ATOM   4240  NE2 GLN A 278      -7.679 -27.642  16.344  1.00 89.83           N  
ATOM   4241 HE21 GLN A 278      -7.151 -27.121  15.658  1.00 89.83           H  
ATOM   4242 HE22 GLN A 278      -7.606 -28.646  16.426  1.00 89.83           H  
ATOM   4243  OE1 GLN A 278      -9.085 -27.657  18.022  1.00 89.83           O  
ATOM   4244  N   TYR A 279     -12.710 -23.499  17.880  1.00 89.94           N  
ATOM   4245  H   TYR A 279     -12.206 -22.906  17.236  1.00 89.94           H  
ATOM   4246  CA  TYR A 279     -13.898 -22.965  18.572  1.00 89.94           C  
ATOM   4247  HA  TYR A 279     -13.742 -23.049  19.647  1.00 89.94           H  
ATOM   4248  C   TYR A 279     -15.176 -23.762  18.249  1.00 89.94           C  
ATOM   4249  CB  TYR A 279     -14.097 -21.478  18.235  1.00 89.94           C  
ATOM   4250  HB2 TYR A 279     -15.160 -21.245  18.297  1.00 89.94           H  
ATOM   4251  HB3 TYR A 279     -13.787 -21.290  17.207  1.00 89.94           H  
ATOM   4252  O   TYR A 279     -16.018 -23.964  19.131  1.00 89.94           O  
ATOM   4253  CG  TYR A 279     -13.383 -20.514  19.162  1.00 89.94           C  
ATOM   4254  CD1 TYR A 279     -14.040 -20.038  20.314  1.00 89.94           C  
ATOM   4255  HD1 TYR A 279     -15.044 -20.367  20.539  1.00 89.94           H  
ATOM   4256  CD2 TYR A 279     -12.079 -20.074  18.868  1.00 89.94           C  
ATOM   4257  HD2 TYR A 279     -11.574 -20.426  17.980  1.00 89.94           H  
ATOM   4258  CE1 TYR A 279     -13.390 -19.141  21.182  1.00 89.94           C  
ATOM   4259  HE1 TYR A 279     -13.883 -18.789  22.076  1.00 89.94           H  
ATOM   4260  CE2 TYR A 279     -11.434 -19.162  19.727  1.00 89.94           C  
ATOM   4261  HE2 TYR A 279     -10.444 -18.799  19.495  1.00 89.94           H  
ATOM   4262  OH  TYR A 279     -11.460 -17.846  21.743  1.00 89.94           O  
ATOM   4263  HH  TYR A 279     -12.035 -17.590  22.468  1.00 89.94           H  
ATOM   4264  CZ  TYR A 279     -12.082 -18.705  20.894  1.00 89.94           C  
ATOM   4265  N   ASN A 280     -15.332 -24.259  17.015  1.00 87.95           N  
ATOM   4266  H   ASN A 280     -14.655 -24.012  16.307  1.00 87.95           H  
ATOM   4267  CA  ASN A 280     -16.482 -25.090  16.648  1.00 87.95           C  
ATOM   4268  HA  ASN A 280     -17.343 -24.671  17.168  1.00 87.95           H  
ATOM   4269  C   ASN A 280     -16.353 -26.563  17.116  1.00 87.95           C  
ATOM   4270  CB  ASN A 280     -16.766 -24.956  15.139  1.00 87.95           C  
ATOM   4271  HB2 ASN A 280     -16.617 -23.923  14.825  1.00 87.95           H  
ATOM   4272  HB3 ASN A 280     -16.066 -25.574  14.576  1.00 87.95           H  
ATOM   4273  O   ASN A 280     -17.361 -27.207  17.419  1.00 87.95           O  
ATOM   4274  CG  ASN A 280     -18.194 -25.348  14.769  1.00 87.95           C  
ATOM   4275  ND2 ASN A 280     -18.534 -25.323  13.505  1.00 87.95           N  
ATOM   4276 HD21 ASN A 280     -19.500 -25.501  13.269  1.00 87.95           H  
ATOM   4277 HD22 ASN A 280     -17.939 -24.901  12.807  1.00 87.95           H  
ATOM   4278  OD1 ASN A 280     -19.035 -25.659  15.608  1.00 87.95           O  
ATOM   4279  N   GLY A 281     -15.137 -27.104  17.227  1.00 88.39           N  
ATOM   4280  H   GLY A 281     -14.353 -26.555  16.904  1.00 88.39           H  
ATOM   4281  CA  GLY A 281     -14.876 -28.495  17.621  1.00 88.39           C  
ATOM   4282  HA2 GLY A 281     -13.962 -28.819  17.123  1.00 88.39           H  
ATOM   4283  HA3 GLY A 281     -15.690 -29.134  17.278  1.00 88.39           H  
ATOM   4284  C   GLY A 281     -14.690 -28.707  19.128  1.00 88.39           C  
ATOM   4285  O   GLY A 281     -15.419 -29.482  19.756  1.00 88.39           O  
ATOM   4286  N   TYR A 282     -13.724 -28.016  19.734  1.00 90.40           N  
ATOM   4287  H   TYR A 282     -13.237 -27.307  19.203  1.00 90.40           H  
ATOM   4288  CA  TYR A 282     -13.384 -28.128  21.153  1.00 90.40           C  
ATOM   4289  HA  TYR A 282     -13.549 -29.161  21.460  1.00 90.40           H  
ATOM   4290  C   TYR A 282     -14.316 -27.247  22.001  1.00 90.40           C  
ATOM   4291  CB  TYR A 282     -11.887 -27.856  21.351  1.00 90.40           C  
ATOM   4292  HB2 TYR A 282     -11.650 -26.878  20.933  1.00 90.40           H  
ATOM   4293  HB3 TYR A 282     -11.316 -28.594  20.789  1.00 90.40           H  
ATOM   4294  O   TYR A 282     -14.038 -26.099  22.344  1.00 90.40           O  
ATOM   4295  CG  TYR A 282     -11.443 -27.903  22.802  1.00 90.40           C  
ATOM   4296  CD1 TYR A 282     -11.021 -26.715  23.416  1.00 90.40           C  
ATOM   4297  HD1 TYR A 282     -10.988 -25.806  22.834  1.00 90.40           H  
ATOM   4298  CD2 TYR A 282     -11.464 -29.102  23.543  1.00 90.40           C  
ATOM   4299  HD2 TYR A 282     -11.771 -30.022  23.068  1.00 90.40           H  
ATOM   4300  CE1 TYR A 282     -10.626 -26.700  24.761  1.00 90.40           C  
ATOM   4301  HE1 TYR A 282     -10.304 -25.772  25.210  1.00 90.40           H  
ATOM   4302  CE2 TYR A 282     -11.067 -29.097  24.898  1.00 90.40           C  
ATOM   4303  HE2 TYR A 282     -11.062 -30.008  25.477  1.00 90.40           H  
ATOM   4304  OH  TYR A 282     -10.233 -27.884  26.800  1.00 90.40           O  
ATOM   4305  HH  TYR A 282      -9.821 -27.037  26.986  1.00 90.40           H  
ATOM   4306  CZ  TYR A 282     -10.639 -27.895  25.505  1.00 90.40           C  
ATOM   4307  N   TRP A 283     -15.471 -27.827  22.340  1.00 85.14           N  
ATOM   4308  H   TRP A 283     -15.632 -28.741  21.941  1.00 85.14           H  
ATOM   4309  CA  TRP A 283     -16.614 -27.137  22.949  1.00 85.14           C  
ATOM   4310  HA  TRP A 283     -17.005 -26.459  22.191  1.00 85.14           H  
ATOM   4311  C   TRP A 283     -16.351 -26.228  24.174  1.00 85.14           C  
ATOM   4312  CB  TRP A 283     -17.708 -28.172  23.251  1.00 85.14           C  
ATOM   4313  HB2 TRP A 283     -17.304 -28.920  23.933  1.00 85.14           H  
ATOM   4314  HB3 TRP A 283     -17.976 -28.681  22.325  1.00 85.14           H  
ATOM   4315  O   TRP A 283     -17.061 -25.226  24.248  1.00 85.14           O  
ATOM   4316  CG  TRP A 283     -18.958 -27.613  23.865  1.00 85.14           C  
ATOM   4317  CD1 TRP A 283     -19.998 -27.064  23.195  1.00 85.14           C  
ATOM   4318  HD1 TRP A 283     -20.069 -26.976  22.121  1.00 85.14           H  
ATOM   4319  CD2 TRP A 283     -19.281 -27.470  25.285  1.00 85.14           C  
ATOM   4320  CE2 TRP A 283     -20.548 -26.823  25.398  1.00 85.14           C  
ATOM   4321  CE3 TRP A 283     -18.619 -27.803  26.489  1.00 85.14           C  
ATOM   4322  HE3 TRP A 283     -17.644 -28.265  26.441  1.00 85.14           H  
ATOM   4323  NE1 TRP A 283     -20.933 -26.590  24.095  1.00 85.14           N  
ATOM   4324  HE1 TRP A 283     -21.746 -26.057  23.822  1.00 85.14           H  
ATOM   4325  CH2 TRP A 283     -20.452 -26.880  27.817  1.00 85.14           C  
ATOM   4326  HH2 TRP A 283     -20.879 -26.639  28.779  1.00 85.14           H  
ATOM   4327  CZ2 TRP A 283     -21.137 -26.539  26.639  1.00 85.14           C  
ATOM   4328  HZ2 TRP A 283     -22.096 -26.044  26.688  1.00 85.14           H  
ATOM   4329  CZ3 TRP A 283     -19.196 -27.509  27.740  1.00 85.14           C  
ATOM   4330  HZ3 TRP A 283     -18.660 -27.746  28.647  1.00 85.14           H  
ATOM   4331  N   PRO A 284     -15.397 -26.476  25.106  1.00 90.75           N  
ATOM   4332  CA  PRO A 284     -15.157 -25.582  26.248  1.00 90.75           C  
ATOM   4333  HA  PRO A 284     -16.024 -25.638  26.906  1.00 90.75           H  
ATOM   4334  C   PRO A 284     -14.942 -24.105  25.889  1.00 90.75           C  
ATOM   4335  CB  PRO A 284     -13.946 -26.164  26.982  1.00 90.75           C  
ATOM   4336  HB2 PRO A 284     -13.020 -25.805  26.532  1.00 90.75           H  
ATOM   4337  HB3 PRO A 284     -13.971 -25.934  28.047  1.00 90.75           H  
ATOM   4338  O   PRO A 284     -15.420 -23.259  26.632  1.00 90.75           O  
ATOM   4339  CG  PRO A 284     -14.103 -27.658  26.714  1.00 90.75           C  
ATOM   4340  HG2 PRO A 284     -13.164 -28.197  26.839  1.00 90.75           H  
ATOM   4341  HG3 PRO A 284     -14.875 -28.071  27.364  1.00 90.75           H  
ATOM   4342  CD  PRO A 284     -14.584 -27.673  25.264  1.00 90.75           C  
ATOM   4343  HD2 PRO A 284     -13.719 -27.613  24.604  1.00 90.75           H  
ATOM   4344  HD3 PRO A 284     -15.155 -28.580  25.062  1.00 90.75           H  
ATOM   4345  N   LEU A 285     -14.363 -23.803  24.717  1.00 91.33           N  
ATOM   4346  H   LEU A 285     -14.037 -24.562  24.137  1.00 91.33           H  
ATOM   4347  CA  LEU A 285     -14.178 -22.433  24.194  1.00 91.33           C  
ATOM   4348  HA  LEU A 285     -13.604 -21.852  24.916  1.00 91.33           H  
ATOM   4349  C   LEU A 285     -15.500 -21.668  23.959  1.00 91.33           C  
ATOM   4350  CB  LEU A 285     -13.405 -22.527  22.863  1.00 91.33           C  
ATOM   4351  HB2 LEU A 285     -14.005 -23.100  22.156  1.00 91.33           H  
ATOM   4352  HB3 LEU A 285     -13.288 -21.520  22.464  1.00 91.33           H  
ATOM   4353  O   LEU A 285     -15.520 -20.446  23.790  1.00 91.33           O  
ATOM   4354  CG  LEU A 285     -12.010 -23.163  22.951  1.00 91.33           C  
ATOM   4355  HG  LEU A 285     -12.096 -24.128  23.451  1.00 91.33           H  
ATOM   4356  CD1 LEU A 285     -11.436 -23.377  21.551  1.00 91.33           C  
ATOM   4357 HD11 LEU A 285     -12.060 -24.087  21.007  1.00 91.33           H  
ATOM   4358 HD12 LEU A 285     -10.423 -23.776  21.607  1.00 91.33           H  
ATOM   4359 HD13 LEU A 285     -11.408 -22.433  21.007  1.00 91.33           H  
ATOM   4360  CD2 LEU A 285     -11.029 -22.306  23.741  1.00 91.33           C  
ATOM   4361 HD21 LEU A 285     -11.385 -22.179  24.763  1.00 91.33           H  
ATOM   4362 HD22 LEU A 285     -10.052 -22.789  23.768  1.00 91.33           H  
ATOM   4363 HD23 LEU A 285     -10.937 -21.329  23.266  1.00 91.33           H  
ATOM   4364  N   ARG A 286     -16.624 -22.394  23.948  1.00 91.79           N  
ATOM   4365  H   ARG A 286     -16.516 -23.386  24.108  1.00 91.79           H  
ATOM   4366  CA  ARG A 286     -17.997 -21.877  23.888  1.00 91.79           C  
ATOM   4367  HA  ARG A 286     -17.954 -20.805  23.694  1.00 91.79           H  
ATOM   4368  C   ARG A 286     -18.709 -22.013  25.239  1.00 91.79           C  
ATOM   4369  CB  ARG A 286     -18.768 -22.522  22.728  1.00 91.79           C  
ATOM   4370  HB2 ARG A 286     -18.836 -23.594  22.911  1.00 91.79           H  
ATOM   4371  HB3 ARG A 286     -19.777 -22.112  22.706  1.00 91.79           H  
ATOM   4372  O   ARG A 286     -19.905 -22.302  25.289  1.00 91.79           O  
ATOM   4373  CG  ARG A 286     -18.116 -22.256  21.360  1.00 91.79           C  
ATOM   4374  HG2 ARG A 286     -18.078 -21.181  21.180  1.00 91.79           H  
ATOM   4375  HG3 ARG A 286     -17.097 -22.643  21.341  1.00 91.79           H  
ATOM   4376  CD  ARG A 286     -18.923 -22.918  20.241  1.00 91.79           C  
ATOM   4377  HD2 ARG A 286     -18.493 -22.613  19.287  1.00 91.79           H  
ATOM   4378  HD3 ARG A 286     -19.956 -22.577  20.293  1.00 91.79           H  
ATOM   4379  NE  ARG A 286     -18.866 -24.384  20.368  1.00 91.79           N  
ATOM   4380  HE  ARG A 286     -18.393 -24.724  21.193  1.00 91.79           H  
ATOM   4381  NH1 ARG A 286     -19.671 -24.925  18.284  1.00 91.79           N  
ATOM   4382 HH11 ARG A 286     -19.597 -25.528  17.477  1.00 91.79           H  
ATOM   4383 HH12 ARG A 286     -19.882 -23.953  18.111  1.00 91.79           H  
ATOM   4384  NH2 ARG A 286     -18.763 -26.495  19.588  1.00 91.79           N  
ATOM   4385 HH21 ARG A 286     -18.106 -26.698  20.328  1.00 91.79           H  
ATOM   4386 HH22 ARG A 286     -18.642 -27.024  18.736  1.00 91.79           H  
ATOM   4387  CZ  ARG A 286     -19.113 -25.257  19.415  1.00 91.79           C  
ATOM   4388  N   GLY A 287     -17.973 -21.860  26.342  1.00 87.89           N  
ATOM   4389  H   GLY A 287     -16.973 -21.763  26.241  1.00 87.89           H  
ATOM   4390  CA  GLY A 287     -18.526 -21.764  27.694  1.00 87.89           C  
ATOM   4391  HA2 GLY A 287     -17.707 -21.638  28.402  1.00 87.89           H  
ATOM   4392  HA3 GLY A 287     -19.053 -22.689  27.930  1.00 87.89           H  
ATOM   4393  C   GLY A 287     -19.495 -20.586  27.856  1.00 87.89           C  
ATOM   4394  O   GLY A 287     -19.560 -19.700  27.006  1.00 87.89           O  
ATOM   4395  N   GLU A 288     -20.270 -20.572  28.945  1.00 91.33           N  
ATOM   4396  H   GLU A 288     -20.153 -21.293  29.642  1.00 91.33           H  
ATOM   4397  CA  GLU A 288     -21.254 -19.511  29.204  1.00 91.33           C  
ATOM   4398  HA  GLU A 288     -21.898 -19.423  28.329  1.00 91.33           H  
ATOM   4399  C   GLU A 288     -20.581 -18.145  29.414  1.00 91.33           C  
ATOM   4400  CB  GLU A 288     -22.158 -19.890  30.391  1.00 91.33           C  
ATOM   4401  HB2 GLU A 288     -22.596 -20.869  30.199  1.00 91.33           H  
ATOM   4402  HB3 GLU A 288     -21.553 -19.949  31.296  1.00 91.33           H  
ATOM   4403  O   GLU A 288     -19.762 -17.973  30.323  1.00 91.33           O  
ATOM   4404  CG  GLU A 288     -23.294 -18.868  30.591  1.00 91.33           C  
ATOM   4405  HG2 GLU A 288     -23.860 -18.801  29.661  1.00 91.33           H  
ATOM   4406  HG3 GLU A 288     -22.863 -17.887  30.789  1.00 91.33           H  
ATOM   4407  CD  GLU A 288     -24.257 -19.211  31.742  1.00 91.33           C  
ATOM   4408  OE1 GLU A 288     -25.329 -18.563  31.790  1.00 91.33           O  
ATOM   4409  OE2 GLU A 288     -23.922 -20.081  32.583  1.00 91.33           O  
ATOM   4410  N   LYS A 289     -20.968 -17.158  28.597  1.00 93.12           N  
ATOM   4411  H   LYS A 289     -21.623 -17.386  27.863  1.00 93.12           H  
ATOM   4412  CA  LYS A 289     -20.486 -15.773  28.673  1.00 93.12           C  
ATOM   4413  HA  LYS A 289     -19.785 -15.689  29.504  1.00 93.12           H  
ATOM   4414  C   LYS A 289     -21.660 -14.838  28.960  1.00 93.12           C  
ATOM   4415  CB  LYS A 289     -19.722 -15.398  27.385  1.00 93.12           C  
ATOM   4416  HB2 LYS A 289     -19.391 -14.362  27.460  1.00 93.12           H  
ATOM   4417  HB3 LYS A 289     -20.388 -15.491  26.527  1.00 93.12           H  
ATOM   4418  O   LYS A 289     -22.618 -14.777  28.193  1.00 93.12           O  
ATOM   4419  CG  LYS A 289     -18.488 -16.296  27.173  1.00 93.12           C  
ATOM   4420  HG2 LYS A 289     -17.835 -16.215  28.042  1.00 93.12           H  
ATOM   4421  HG3 LYS A 289     -18.820 -17.331  27.092  1.00 93.12           H  
ATOM   4422  CD  LYS A 289     -17.676 -15.969  25.910  1.00 93.12           C  
ATOM   4423  HD2 LYS A 289     -17.184 -15.004  26.032  1.00 93.12           H  
ATOM   4424  HD3 LYS A 289     -18.339 -15.930  25.046  1.00 93.12           H  
ATOM   4425  CE  LYS A 289     -16.627 -17.076  25.710  1.00 93.12           C  
ATOM   4426  HE2 LYS A 289     -16.033 -17.158  26.620  1.00 93.12           H  
ATOM   4427  HE3 LYS A 289     -17.125 -18.036  25.574  1.00 93.12           H  
ATOM   4428  NZ  LYS A 289     -15.707 -16.800  24.583  1.00 93.12           N  
ATOM   4429  HZ1 LYS A 289     -15.040 -17.540  24.418  1.00 93.12           H  
ATOM   4430  HZ2 LYS A 289     -15.062 -16.069  24.847  1.00 93.12           H  
ATOM   4431  HZ3 LYS A 289     -16.109 -16.525  23.698  1.00 93.12           H  
ATOM   4432  N   VAL A 290     -21.575 -14.098  30.068  1.00 93.01           N  
ATOM   4433  H   VAL A 290     -20.757 -14.212  30.649  1.00 93.01           H  
ATOM   4434  CA  VAL A 290     -22.552 -13.061  30.438  1.00 93.01           C  
ATOM   4435  HA  VAL A 290     -23.480 -13.254  29.899  1.00 93.01           H  
ATOM   4436  C   VAL A 290     -22.015 -11.701  30.002  1.00 93.01           C  
ATOM   4437  CB  VAL A 290     -22.906 -13.086  31.937  1.00 93.01           C  
ATOM   4438  HB  VAL A 290     -22.013 -12.870  32.524  1.00 93.01           H  
ATOM   4439  O   VAL A 290     -21.003 -11.237  30.532  1.00 93.01           O  
ATOM   4440  CG1 VAL A 290     -23.981 -12.039  32.266  1.00 93.01           C  
ATOM   4441 HG11 VAL A 290     -24.249 -12.100  33.320  1.00 93.01           H  
ATOM   4442 HG12 VAL A 290     -24.868 -12.208  31.655  1.00 93.01           H  
ATOM   4443 HG13 VAL A 290     -23.601 -11.035  32.074  1.00 93.01           H  
ATOM   4444  CG2 VAL A 290     -23.446 -14.458  32.365  1.00 93.01           C  
ATOM   4445 HG21 VAL A 290     -24.332 -14.712  31.785  1.00 93.01           H  
ATOM   4446 HG22 VAL A 290     -22.692 -15.230  32.209  1.00 93.01           H  
ATOM   4447 HG23 VAL A 290     -23.705 -14.443  33.424  1.00 93.01           H  
ATOM   4448  N   ILE A 291     -22.676 -11.084  29.023  1.00 92.24           N  
ATOM   4449  H   ILE A 291     -23.508 -11.532  28.666  1.00 92.24           H  
ATOM   4450  CA  ILE A 291     -22.256  -9.840  28.368  1.00 92.24           C  
ATOM   4451  HA  ILE A 291     -21.222  -9.630  28.640  1.00 92.24           H  
ATOM   4452  C   ILE A 291     -23.127  -8.682  28.855  1.00 92.24           C  
ATOM   4453  CB  ILE A 291     -22.326  -9.972  26.828  1.00 92.24           C  
ATOM   4454  HB  ILE A 291     -23.375  -9.986  26.534  1.00 92.24           H  
ATOM   4455  O   ILE A 291     -24.357  -8.756  28.818  1.00 92.24           O  
ATOM   4456  CG1 ILE A 291     -21.693 -11.268  26.270  1.00 92.24           C  
ATOM   4457 HG12 ILE A 291     -21.684 -11.214  25.181  1.00 92.24           H  
ATOM   4458 HG13 ILE A 291     -22.326 -12.114  26.537  1.00 92.24           H  
ATOM   4459  CG2 ILE A 291     -21.670  -8.747  26.166  1.00 92.24           C  
ATOM   4460 HG21 ILE A 291     -20.629  -8.655  26.474  1.00 92.24           H  
ATOM   4461 HG22 ILE A 291     -21.706  -8.857  25.083  1.00 92.24           H  
ATOM   4462 HG23 ILE A 291     -22.207  -7.835  26.426  1.00 92.24           H  
ATOM   4463  CD1 ILE A 291     -20.271 -11.562  26.760  1.00 92.24           C  
ATOM   4464 HD11 ILE A 291     -20.294 -11.840  27.814  1.00 92.24           H  
ATOM   4465 HD12 ILE A 291     -19.622 -10.698  26.620  1.00 92.24           H  
ATOM   4466 HD13 ILE A 291     -19.865 -12.404  26.199  1.00 92.24           H  
ATOM   4467  N   ARG A 292     -22.502  -7.591  29.302  1.00 90.49           N  
ATOM   4468  H   ARG A 292     -21.492  -7.585  29.321  1.00 90.49           H  
ATOM   4469  CA  ARG A 292     -23.215  -6.384  29.743  1.00 90.49           C  
ATOM   4470  HA  ARG A 292     -24.183  -6.674  30.153  1.00 90.49           H  
ATOM   4471  C   ARG A 292     -23.489  -5.456  28.563  1.00 90.49           C  
ATOM   4472  CB  ARG A 292     -22.421  -5.685  30.853  1.00 90.49           C  
ATOM   4473  HB2 ARG A 292     -22.929  -4.761  31.129  1.00 90.49           H  
ATOM   4474  HB3 ARG A 292     -21.432  -5.432  30.469  1.00 90.49           H  
ATOM   4475  O   ARG A 292     -22.585  -5.151  27.787  1.00 90.49           O  
ATOM   4476  CG  ARG A 292     -22.307  -6.583  32.099  1.00 90.49           C  
ATOM   4477  HG2 ARG A 292     -23.305  -6.738  32.509  1.00 90.49           H  
ATOM   4478  HG3 ARG A 292     -21.892  -7.556  31.834  1.00 90.49           H  
ATOM   4479  CD  ARG A 292     -21.422  -5.967  33.181  1.00 90.49           C  
ATOM   4480  HD2 ARG A 292     -21.840  -5.005  33.477  1.00 90.49           H  
ATOM   4481  HD3 ARG A 292     -21.431  -6.634  34.043  1.00 90.49           H  
ATOM   4482  NE  ARG A 292     -20.040  -5.783  32.702  1.00 90.49           N  
ATOM   4483  HE  ARG A 292     -19.868  -5.978  31.726  1.00 90.49           H  
ATOM   4484  NH1 ARG A 292     -19.104  -5.247  34.717  1.00 90.49           N  
ATOM   4485 HH11 ARG A 292     -18.289  -4.999  35.260  1.00 90.49           H  
ATOM   4486 HH12 ARG A 292     -19.944  -5.576  35.170  1.00 90.49           H  
ATOM   4487  NH2 ARG A 292     -17.843  -5.217  32.872  1.00 90.49           N  
ATOM   4488 HH21 ARG A 292     -17.727  -5.360  31.879  1.00 90.49           H  
ATOM   4489 HH22 ARG A 292     -17.000  -5.120  33.420  1.00 90.49           H  
ATOM   4490  CZ  ARG A 292     -19.005  -5.412  33.425  1.00 90.49           C  
ATOM   4491  N   TYR A 293     -24.720  -4.964  28.462  1.00 91.43           N  
ATOM   4492  H   TYR A 293     -25.416  -5.243  29.139  1.00 91.43           H  
ATOM   4493  CA  TYR A 293     -25.104  -3.944  27.486  1.00 91.43           C  
ATOM   4494  HA  TYR A 293     -24.201  -3.439  27.143  1.00 91.43           H  
ATOM   4495  C   TYR A 293     -25.995  -2.877  28.125  1.00 91.43           C  
ATOM   4496  CB  TYR A 293     -25.760  -4.578  26.251  1.00 91.43           C  
ATOM   4497  HB2 TYR A 293     -25.641  -3.884  25.419  1.00 91.43           H  
ATOM   4498  HB3 TYR A 293     -25.222  -5.486  25.980  1.00 91.43           H  
ATOM   4499  O   TYR A 293     -26.719  -3.141  29.087  1.00 91.43           O  
ATOM   4500  CG  TYR A 293     -27.237  -4.891  26.389  1.00 91.43           C  
ATOM   4501  CD1 TYR A 293     -27.661  -5.991  27.157  1.00 91.43           C  
ATOM   4502  HD1 TYR A 293     -26.932  -6.607  27.662  1.00 91.43           H  
ATOM   4503  CD2 TYR A 293     -28.183  -4.076  25.737  1.00 91.43           C  
ATOM   4504  HD2 TYR A 293     -27.851  -3.227  25.159  1.00 91.43           H  
ATOM   4505  CE1 TYR A 293     -29.031  -6.299  27.245  1.00 91.43           C  
ATOM   4506  HE1 TYR A 293     -29.357  -7.158  27.812  1.00 91.43           H  
ATOM   4507  CE2 TYR A 293     -29.553  -4.381  25.818  1.00 91.43           C  
ATOM   4508  HE2 TYR A 293     -30.274  -3.765  25.301  1.00 91.43           H  
ATOM   4509  OH  TYR A 293     -31.291  -5.832  26.601  1.00 91.43           O  
ATOM   4510  HH  TYR A 293     -31.813  -5.258  26.036  1.00 91.43           H  
ATOM   4511  CZ  TYR A 293     -29.974  -5.506  26.558  1.00 91.43           C  
ATOM   4512  N   GLN A 294     -25.932  -1.668  27.577  1.00 91.84           N  
ATOM   4513  H   GLN A 294     -25.348  -1.544  26.762  1.00 91.84           H  
ATOM   4514  CA  GLN A 294     -26.575  -0.482  28.117  1.00 91.84           C  
ATOM   4515  HA  GLN A 294     -27.231  -0.783  28.934  1.00 91.84           H  
ATOM   4516  C   GLN A 294     -27.412   0.227  27.053  1.00 91.84           C  
ATOM   4517  CB  GLN A 294     -25.499   0.435  28.705  1.00 91.84           C  
ATOM   4518  HB2 GLN A 294     -24.835   0.785  27.915  1.00 91.84           H  
ATOM   4519  HB3 GLN A 294     -24.907  -0.133  29.423  1.00 91.84           H  
ATOM   4520  O   GLN A 294     -26.904   0.638  26.011  1.00 91.84           O  
ATOM   4521  CG  GLN A 294     -26.128   1.638  29.416  1.00 91.84           C  
ATOM   4522  HG2 GLN A 294     -26.946   1.310  30.057  1.00 91.84           H  
ATOM   4523  HG3 GLN A 294     -26.529   2.332  28.677  1.00 91.84           H  
ATOM   4524  CD  GLN A 294     -25.097   2.352  30.272  1.00 91.84           C  
ATOM   4525  NE2 GLN A 294     -24.320   3.240  29.696  1.00 91.84           N  
ATOM   4526 HE21 GLN A 294     -24.288   3.292  28.687  1.00 91.84           H  
ATOM   4527 HE22 GLN A 294     -23.567   3.612  30.255  1.00 91.84           H  
ATOM   4528  OE1 GLN A 294     -24.993   2.129  31.471  1.00 91.84           O  
ATOM   4529  N   VAL A 295     -28.697   0.424  27.344  1.00 92.75           N  
ATOM   4530  H   VAL A 295     -29.046   0.054  28.217  1.00 92.75           H  
ATOM   4531  CA  VAL A 295     -29.599   1.216  26.498  1.00 92.75           C  
ATOM   4532  HA  VAL A 295     -29.268   1.143  25.462  1.00 92.75           H  
ATOM   4533  C   VAL A 295     -29.523   2.684  26.908  1.00 92.75           C  
ATOM   4534  CB  VAL A 295     -31.039   0.676  26.560  1.00 92.75           C  
ATOM   4535  HB  VAL A 295     -31.400   0.720  27.587  1.00 92.75           H  
ATOM   4536  O   VAL A 295     -29.834   3.022  28.054  1.00 92.75           O  
ATOM   4537  CG1 VAL A 295     -31.977   1.498  25.670  1.00 92.75           C  
ATOM   4538 HG11 VAL A 295     -32.062   2.518  26.043  1.00 92.75           H  
ATOM   4539 HG12 VAL A 295     -32.971   1.050  25.662  1.00 92.75           H  
ATOM   4540 HG13 VAL A 295     -31.590   1.515  24.651  1.00 92.75           H  
ATOM   4541  CG2 VAL A 295     -31.100  -0.780  26.080  1.00 92.75           C  
ATOM   4542 HG21 VAL A 295     -32.118  -1.153  26.187  1.00 92.75           H  
ATOM   4543 HG22 VAL A 295     -30.793  -0.842  25.036  1.00 92.75           H  
ATOM   4544 HG23 VAL A 295     -30.442  -1.407  26.682  1.00 92.75           H  
ATOM   4545  N   VAL A 296     -29.130   3.556  25.979  1.00 92.67           N  
ATOM   4546  H   VAL A 296     -28.877   3.215  25.062  1.00 92.67           H  
ATOM   4547  CA  VAL A 296     -29.026   5.005  26.196  1.00 92.67           C  
ATOM   4548  HA  VAL A 296     -28.820   5.195  27.249  1.00 92.67           H  
ATOM   4549  C   VAL A 296     -30.362   5.655  25.838  1.00 92.67           C  
ATOM   4550  CB  VAL A 296     -27.860   5.600  25.379  1.00 92.67           C  
ATOM   4551  HB  VAL A 296     -28.069   5.508  24.313  1.00 92.67           H  
ATOM   4552  O   VAL A 296     -30.690   5.829  24.667  1.00 92.67           O  
ATOM   4553  CG1 VAL A 296     -27.668   7.085  25.711  1.00 92.67           C  
ATOM   4554 HG11 VAL A 296     -26.832   7.470  25.127  1.00 92.67           H  
ATOM   4555 HG12 VAL A 296     -27.455   7.212  26.773  1.00 92.67           H  
ATOM   4556 HG13 VAL A 296     -28.560   7.651  25.444  1.00 92.67           H  
ATOM   4557  CG2 VAL A 296     -26.538   4.875  25.675  1.00 92.67           C  
ATOM   4558 HG21 VAL A 296     -25.733   5.333  25.100  1.00 92.67           H  
ATOM   4559 HG22 VAL A 296     -26.307   4.925  26.738  1.00 92.67           H  
ATOM   4560 HG23 VAL A 296     -26.599   3.831  25.368  1.00 92.67           H  
ATOM   4561  N   ASN A 297     -31.163   5.999  26.848  1.00 92.02           N  
ATOM   4562  H   ASN A 297     -30.816   5.900  27.792  1.00 92.02           H  
ATOM   4563  CA  ASN A 297     -32.503   6.551  26.652  1.00 92.02           C  
ATOM   4564  HA  ASN A 297     -32.757   6.492  25.593  1.00 92.02           H  
ATOM   4565  C   ASN A 297     -32.538   8.034  27.049  1.00 92.02           C  
ATOM   4566  CB  ASN A 297     -33.521   5.679  27.405  1.00 92.02           C  
ATOM   4567  HB2 ASN A 297     -33.464   5.886  28.474  1.00 92.02           H  
ATOM   4568  HB3 ASN A 297     -33.276   4.630  27.244  1.00 92.02           H  
ATOM   4569  O   ASN A 297     -32.447   8.376  28.228  1.00 92.02           O  
ATOM   4570  CG  ASN A 297     -34.949   5.886  26.927  1.00 92.02           C  
ATOM   4571  ND2 ASN A 297     -35.878   5.169  27.513  1.00 92.02           N  
ATOM   4572 HD21 ASN A 297     -36.791   5.179  27.081  1.00 92.02           H  
ATOM   4573 HD22 ASN A 297     -35.632   4.483  28.212  1.00 92.02           H  
ATOM   4574  OD1 ASN A 297     -35.251   6.640  26.014  1.00 92.02           O  
ATOM   4575  N   ILE A 298     -32.650   8.918  26.058  1.00 91.43           N  
ATOM   4576  H   ILE A 298     -32.739   8.569  25.114  1.00 91.43           H  
ATOM   4577  CA  ILE A 298     -32.675  10.372  26.265  1.00 91.43           C  
ATOM   4578  HA  ILE A 298     -32.095  10.598  27.159  1.00 91.43           H  
ATOM   4579  C   ILE A 298     -34.118  10.820  26.518  1.00 91.43           C  
ATOM   4580  CB  ILE A 298     -32.023  11.133  25.085  1.00 91.43           C  
ATOM   4581  HB  ILE A 298     -32.703  11.072  24.235  1.00 91.43           H  
ATOM   4582  O   ILE A 298     -35.038  10.394  25.819  1.00 91.43           O  
ATOM   4583  CG1 ILE A 298     -30.672  10.498  24.670  1.00 91.43           C  
ATOM   4584 HG12 ILE A 298     -29.980  10.518  25.511  1.00 91.43           H  
ATOM   4585 HG13 ILE A 298     -30.831   9.456  24.393  1.00 91.43           H  
ATOM   4586  CG2 ILE A 298     -31.843  12.624  25.431  1.00 91.43           C  
ATOM   4587 HG21 ILE A 298     -32.788  13.070  25.741  1.00 91.43           H  
ATOM   4588 HG22 ILE A 298     -31.123  12.738  26.242  1.00 91.43           H  
ATOM   4589 HG23 ILE A 298     -31.493  13.177  24.559  1.00 91.43           H  
ATOM   4590  CD1 ILE A 298     -30.000  11.159  23.464  1.00 91.43           C  
ATOM   4591 HD11 ILE A 298     -29.178  10.522  23.137  1.00 91.43           H  
ATOM   4592 HD12 ILE A 298     -29.603  12.137  23.736  1.00 91.43           H  
ATOM   4593 HD13 ILE A 298     -30.712  11.263  22.645  1.00 91.43           H  
ATOM   4594  N   CYS A 299     -34.313  11.695  27.498  1.00 89.29           N  
ATOM   4595  H   CYS A 299     -33.513  12.002  28.032  1.00 89.29           H  
ATOM   4596  CA  CYS A 299     -35.594  12.283  27.879  1.00 89.29           C  
ATOM   4597  HA  CYS A 299     -36.308  12.163  27.064  1.00 89.29           H  
ATOM   4598  C   CYS A 299     -35.455  13.798  28.118  1.00 89.29           C  
ATOM   4599  CB  CYS A 299     -36.141  11.519  29.101  1.00 89.29           C  
ATOM   4600  HB2 CYS A 299     -37.072  11.979  29.433  1.00 89.29           H  
ATOM   4601  HB3 CYS A 299     -36.343  10.489  28.808  1.00 89.29           H  
ATOM   4602  O   CYS A 299     -34.348  14.341  28.186  1.00 89.29           O  
ATOM   4603  SG  CYS A 299     -34.950  11.516  30.478  1.00 89.29           S  
ATOM   4604  HG  CYS A 299     -35.622  10.713  31.308  1.00 89.29           H  
ATOM   4605  N   ASP A 300     -36.591  14.490  28.223  1.00 89.96           N  
ATOM   4606  H   ASP A 300     -37.469  13.996  28.166  1.00 89.96           H  
ATOM   4607  CA  ASP A 300     -36.626  15.900  28.626  1.00 89.96           C  
ATOM   4608  HA  ASP A 300     -35.986  16.477  27.958  1.00 89.96           H  
ATOM   4609  C   ASP A 300     -36.088  16.075  30.060  1.00 89.96           C  
ATOM   4610  CB  ASP A 300     -38.063  16.442  28.518  1.00 89.96           C  
ATOM   4611  HB2 ASP A 300     -38.726  15.808  29.107  1.00 89.96           H  
ATOM   4612  HB3 ASP A 300     -38.093  17.442  28.951  1.00 89.96           H  
ATOM   4613  O   ASP A 300     -36.022  15.118  30.835  1.00 89.96           O  
ATOM   4614  CG  ASP A 300     -38.586  16.546  27.081  1.00 89.96           C  
ATOM   4615  OD1 ASP A 300     -39.818  16.381  26.905  1.00 89.96           O  
ATOM   4616  OD2 ASP A 300     -37.783  16.854  26.170  1.00 89.96           O  
ATOM   4617  N   ASP A 301     -35.756  17.307  30.459  1.00 90.62           N  
ATOM   4618  H   ASP A 301     -35.803  18.055  29.782  1.00 90.62           H  
ATOM   4619  CA  ASP A 301     -35.168  17.582  31.787  1.00 90.62           C  
ATOM   4620  HA  ASP A 301     -34.213  17.061  31.851  1.00 90.62           H  
ATOM   4621  C   ASP A 301     -36.058  17.079  32.948  1.00 90.62           C  
ATOM   4622  CB  ASP A 301     -34.900  19.088  31.965  1.00 90.62           C  
ATOM   4623  HB2 ASP A 301     -34.380  19.240  32.910  1.00 90.62           H  
ATOM   4624  HB3 ASP A 301     -35.857  19.606  32.024  1.00 90.62           H  
ATOM   4625  O   ASP A 301     -35.558  16.624  33.976  1.00 90.62           O  
ATOM   4626  CG  ASP A 301     -34.063  19.712  30.845  1.00 90.62           C  
ATOM   4627  OD1 ASP A 301     -34.487  20.773  30.332  1.00 90.62           O  
ATOM   4628  OD2 ASP A 301     -33.074  19.099  30.394  1.00 90.62           O  
ATOM   4629  N   GLU A 302     -37.386  17.092  32.767  1.00 86.75           N  
ATOM   4630  H   GLU A 302     -37.724  17.459  31.889  1.00 86.75           H  
ATOM   4631  CA  GLU A 302     -38.371  16.575  33.734  1.00 86.75           C  
ATOM   4632  HA  GLU A 302     -38.040  16.860  34.733  1.00 86.75           H  
ATOM   4633  C   GLU A 302     -38.488  15.032  33.758  1.00 86.75           C  
ATOM   4634  CB  GLU A 302     -39.752  17.227  33.500  1.00 86.75           C  
ATOM   4635  HB2 GLU A 302     -40.097  16.989  32.493  1.00 86.75           H  
ATOM   4636  HB3 GLU A 302     -40.455  16.801  34.215  1.00 86.75           H  
ATOM   4637  O   GLU A 302     -39.273  14.487  34.534  1.00 86.75           O  
ATOM   4638  CG  GLU A 302     -39.746  18.756  33.693  1.00 86.75           C  
ATOM   4639  HG2 GLU A 302     -39.185  19.213  32.878  1.00 86.75           H  
ATOM   4640  HG3 GLU A 302     -39.225  18.979  34.624  1.00 86.75           H  
ATOM   4641  CD  GLU A 302     -41.153  19.388  33.755  1.00 86.75           C  
ATOM   4642  OE1 GLU A 302     -41.236  20.562  34.189  1.00 86.75           O  
ATOM   4643  OE2 GLU A 302     -42.148  18.713  33.402  1.00 86.75           O  
ATOM   4644  N   GLY A 303     -37.730  14.308  32.925  1.00 85.17           N  
ATOM   4645  H   GLY A 303     -37.088  14.796  32.317  1.00 85.17           H  
ATOM   4646  CA  GLY A 303     -37.827  12.850  32.772  1.00 85.17           C  
ATOM   4647  HA2 GLY A 303     -37.912  12.383  33.753  1.00 85.17           H  
ATOM   4648  HA3 GLY A 303     -36.915  12.494  32.293  1.00 85.17           H  
ATOM   4649  C   GLY A 303     -39.014  12.388  31.918  1.00 85.17           C  
ATOM   4650  O   GLY A 303     -39.408  11.224  31.975  1.00 85.17           O  
ATOM   4651  N   LEU A 304     -39.608  13.300  31.145  1.00 84.85           N  
ATOM   4652  H   LEU A 304     -39.184  14.215  31.109  1.00 84.85           H  
ATOM   4653  CA  LEU A 304     -40.737  13.036  30.252  1.00 84.85           C  
ATOM   4654  HA  LEU A 304     -41.242  12.128  30.580  1.00 84.85           H  
ATOM   4655  C   LEU A 304     -40.257  12.767  28.817  1.00 84.85           C  
ATOM   4656  CB  LEU A 304     -41.736  14.208  30.340  1.00 84.85           C  
ATOM   4657  HB2 LEU A 304     -42.549  14.037  29.635  1.00 84.85           H  
ATOM   4658  HB3 LEU A 304     -41.222  15.119  30.034  1.00 84.85           H  
ATOM   4659  O   LEU A 304     -39.111  13.045  28.470  1.00 84.85           O  
ATOM   4660  CG  LEU A 304     -42.340  14.427  31.745  1.00 84.85           C  
ATOM   4661  HG  LEU A 304     -41.543  14.600  32.468  1.00 84.85           H  
ATOM   4662  CD1 LEU A 304     -43.243  15.659  31.732  1.00 84.85           C  
ATOM   4663 HD11 LEU A 304     -43.625  15.848  32.736  1.00 84.85           H  
ATOM   4664 HD12 LEU A 304     -42.660  16.532  31.440  1.00 84.85           H  
ATOM   4665 HD13 LEU A 304     -44.070  15.524  31.035  1.00 84.85           H  
ATOM   4666  CD2 LEU A 304     -43.184  13.235  32.210  1.00 84.85           C  
ATOM   4667 HD21 LEU A 304     -43.954  13.007  31.472  1.00 84.85           H  
ATOM   4668 HD22 LEU A 304     -43.648  13.473  33.167  1.00 84.85           H  
ATOM   4669 HD23 LEU A 304     -42.541  12.367  32.356  1.00 84.85           H  
ATOM   4670  N   ASN A 305     -41.147  12.216  27.987  1.00 88.13           N  
ATOM   4671  H   ASN A 305     -42.080  12.055  28.340  1.00 88.13           H  
ATOM   4672  CA  ASN A 305     -40.912  11.949  26.562  1.00 88.13           C  
ATOM   4673  HA  ASN A 305     -41.705  11.287  26.215  1.00 88.13           H  
ATOM   4674  C   ASN A 305     -39.582  11.215  26.267  1.00 88.13           C  
ATOM   4675  CB  ASN A 305     -41.046  13.268  25.775  1.00 88.13           C  
ATOM   4676  HB2 ASN A 305     -40.210  13.919  26.032  1.00 88.13           H  
ATOM   4677  HB3 ASN A 305     -40.986  13.065  24.705  1.00 88.13           H  
ATOM   4678  O   ASN A 305     -38.765  11.742  25.512  1.00 88.13           O  
ATOM   4679  CG  ASN A 305     -42.346  13.998  26.040  1.00 88.13           C  
ATOM   4680  ND2 ASN A 305     -42.281  15.272  26.333  1.00 88.13           N  
ATOM   4681 HD21 ASN A 305     -43.135  15.769  26.542  1.00 88.13           H  
ATOM   4682 HD22 ASN A 305     -41.375  15.704  26.441  1.00 88.13           H  
ATOM   4683  OD1 ASN A 305     -43.426  13.424  26.018  1.00 88.13           O  
ATOM   4684  N   PRO A 306     -39.324  10.012  26.815  1.00 92.14           N  
ATOM   4685  CA  PRO A 306     -38.148   9.233  26.423  1.00 92.14           C  
ATOM   4686  HA  PRO A 306     -37.242   9.783  26.677  1.00 92.14           H  
ATOM   4687  C   PRO A 306     -38.143   8.942  24.908  1.00 92.14           C  
ATOM   4688  CB  PRO A 306     -38.211   7.960  27.268  1.00 92.14           C  
ATOM   4689  HB2 PRO A 306     -37.771   7.109  26.748  1.00 92.14           H  
ATOM   4690  HB3 PRO A 306     -37.705   8.127  28.219  1.00 92.14           H  
ATOM   4691  O   PRO A 306     -39.182   9.031  24.244  1.00 92.14           O  
ATOM   4692  CG  PRO A 306     -39.708   7.771  27.506  1.00 92.14           C  
ATOM   4693  HG2 PRO A 306     -40.162   7.308  26.630  1.00 92.14           H  
ATOM   4694  HG3 PRO A 306     -39.904   7.180  28.401  1.00 92.14           H  
ATOM   4695  CD  PRO A 306     -40.206   9.209  27.651  1.00 92.14           C  
ATOM   4696  HD2 PRO A 306     -41.244   9.279  27.328  1.00 92.14           H  
ATOM   4697  HD3 PRO A 306     -40.107   9.530  28.688  1.00 92.14           H  
ATOM   4698  N   ILE A 307     -36.981   8.617  24.335  1.00 89.61           N  
ATOM   4699  H   ILE A 307     -36.149   8.601  24.906  1.00 89.61           H  
ATOM   4700  CA  ILE A 307     -36.891   8.207  22.921  1.00 89.61           C  
ATOM   4701  HA  ILE A 307     -37.486   8.895  22.321  1.00 89.61           H  
ATOM   4702  C   ILE A 307     -37.527   6.823  22.715  1.00 89.61           C  
ATOM   4703  CB  ILE A 307     -35.435   8.292  22.400  1.00 89.61           C  
ATOM   4704  HB  ILE A 307     -34.777   7.765  23.091  1.00 89.61           H  
ATOM   4705  O   ILE A 307     -38.248   6.633  21.738  1.00 89.61           O  
ATOM   4706  CG1 ILE A 307     -34.994   9.771  22.307  1.00 89.61           C  
ATOM   4707 HG12 ILE A 307     -35.110  10.237  23.285  1.00 89.61           H  
ATOM   4708 HG13 ILE A 307     -35.644  10.296  21.607  1.00 89.61           H  
ATOM   4709  CG2 ILE A 307     -35.322   7.632  21.018  1.00 89.61           C  
ATOM   4710 HG21 ILE A 307     -36.054   8.056  20.330  1.00 89.61           H  
ATOM   4711 HG22 ILE A 307     -35.488   6.559  21.108  1.00 89.61           H  
ATOM   4712 HG23 ILE A 307     -34.325   7.761  20.598  1.00 89.61           H  
ATOM   4713  CD1 ILE A 307     -33.540   9.985  21.866  1.00 89.61           C  
ATOM   4714 HD11 ILE A 307     -32.870   9.379  22.476  1.00 89.61           H  
ATOM   4715 HD12 ILE A 307     -33.409   9.729  20.815  1.00 89.61           H  
ATOM   4716 HD13 ILE A 307     -33.283  11.038  21.982  1.00 89.61           H  
ATOM   4717  N   VAL A 308     -37.324   5.892  23.654  1.00 91.70           N  
ATOM   4718  H   VAL A 308     -36.723   6.128  24.431  1.00 91.70           H  
ATOM   4719  CA  VAL A 308     -37.960   4.561  23.658  1.00 91.70           C  
ATOM   4720  HA  VAL A 308     -38.728   4.542  22.885  1.00 91.70           H  
ATOM   4721  C   VAL A 308     -38.677   4.285  24.981  1.00 91.70           C  
ATOM   4722  CB  VAL A 308     -36.969   3.428  23.316  1.00 91.70           C  
ATOM   4723  HB  VAL A 308     -37.499   2.480  23.409  1.00 91.70           H  
ATOM   4724  O   VAL A 308     -38.259   4.740  26.048  1.00 91.70           O  
ATOM   4725  CG1 VAL A 308     -36.475   3.536  21.870  1.00 91.70           C  
ATOM   4726 HG11 VAL A 308     -35.855   4.424  21.744  1.00 91.70           H  
ATOM   4727 HG12 VAL A 308     -37.323   3.587  21.187  1.00 91.70           H  
ATOM   4728 HG13 VAL A 308     -35.876   2.662  21.617  1.00 91.70           H  
ATOM   4729  CG2 VAL A 308     -35.755   3.383  24.252  1.00 91.70           C  
ATOM   4730 HG21 VAL A 308     -36.086   3.287  25.286  1.00 91.70           H  
ATOM   4731 HG22 VAL A 308     -35.138   2.520  24.001  1.00 91.70           H  
ATOM   4732 HG23 VAL A 308     -35.156   4.287  24.142  1.00 91.70           H  
ATOM   4733  N   SER A 309     -39.775   3.534  24.928  1.00 91.89           N  
ATOM   4734  H   SER A 309     -40.062   3.174  24.030  1.00 91.89           H  
ATOM   4735  CA  SER A 309     -40.555   3.160  26.116  1.00 91.89           C  
ATOM   4736  HA  SER A 309     -40.593   4.023  26.780  1.00 91.89           H  
ATOM   4737  C   SER A 309     -39.927   2.001  26.905  1.00 91.89           C  
ATOM   4738  CB  SER A 309     -41.996   2.829  25.716  1.00 91.89           C  
ATOM   4739  HB2 SER A 309     -42.587   2.653  26.616  1.00 91.89           H  
ATOM   4740  HB3 SER A 309     -42.427   3.670  25.173  1.00 91.89           H  
ATOM   4741  O   SER A 309     -39.205   1.168  26.358  1.00 91.89           O  
ATOM   4742  OG  SER A 309     -42.042   1.673  24.909  1.00 91.89           O  
ATOM   4743  HG  SER A 309     -41.740   1.916  24.030  1.00 91.89           H  
ATOM   4744  N   GLU A 310     -40.254   1.891  28.199  1.00 93.16           N  
ATOM   4745  H   GLU A 310     -40.802   2.618  28.636  1.00 93.16           H  
ATOM   4746  CA  GLU A 310     -39.846   0.742  29.029  1.00 93.16           C  
ATOM   4747  HA  GLU A 310     -38.758   0.674  29.045  1.00 93.16           H  
ATOM   4748  C   GLU A 310     -40.376  -0.598  28.485  1.00 93.16           C  
ATOM   4749  CB  GLU A 310     -40.350   0.917  30.472  1.00 93.16           C  
ATOM   4750  HB2 GLU A 310     -40.103   0.013  31.030  1.00 93.16           H  
ATOM   4751  HB3 GLU A 310     -41.435   1.023  30.454  1.00 93.16           H  
ATOM   4752  O   GLU A 310     -39.736  -1.635  28.652  1.00 93.16           O  
ATOM   4753  CG  GLU A 310     -39.733   2.118  31.206  1.00 93.16           C  
ATOM   4754  HG2 GLU A 310     -40.036   3.035  30.701  1.00 93.16           H  
ATOM   4755  HG3 GLU A 310     -38.647   2.040  31.142  1.00 93.16           H  
ATOM   4756  CD  GLU A 310     -40.151   2.197  32.688  1.00 93.16           C  
ATOM   4757  OE1 GLU A 310     -39.472   2.938  33.432  1.00 93.16           O  
ATOM   4758  OE2 GLU A 310     -41.150   1.542  33.071  1.00 93.16           O  
ATOM   4759  N   GLU A 311     -41.527  -0.585  27.804  1.00 93.44           N  
ATOM   4760  H   GLU A 311     -41.983   0.303  27.647  1.00 93.44           H  
ATOM   4761  CA  GLU A 311     -42.104  -1.776  27.179  1.00 93.44           C  
ATOM   4762  HA  GLU A 311     -42.084  -2.586  27.908  1.00 93.44           H  
ATOM   4763  C   GLU A 311     -41.272  -2.258  25.984  1.00 93.44           C  
ATOM   4764  CB  GLU A 311     -43.574  -1.510  26.821  1.00 93.44           C  
ATOM   4765  HB2 GLU A 311     -43.648  -0.643  26.165  1.00 93.44           H  
ATOM   4766  HB3 GLU A 311     -44.101  -1.286  27.748  1.00 93.44           H  
ATOM   4767  O   GLU A 311     -40.954  -3.446  25.929  1.00 93.44           O  
ATOM   4768  CG  GLU A 311     -44.240  -2.718  26.142  1.00 93.44           C  
ATOM   4769  HG2 GLU A 311     -44.105  -2.645  25.062  1.00 93.44           H  
ATOM   4770  HG3 GLU A 311     -43.744  -3.629  26.478  1.00 93.44           H  
ATOM   4771  CD  GLU A 311     -45.731  -2.824  26.483  1.00 93.44           C  
ATOM   4772  OE1 GLU A 311     -46.114  -3.921  26.969  1.00 93.44           O  
ATOM   4773  OE2 GLU A 311     -46.456  -1.812  26.356  1.00 93.44           O  
ATOM   4774  N   GLN A 312     -40.837  -1.350  25.100  1.00 94.55           N  
ATOM   4775  H   GLN A 312     -41.119  -0.387  25.215  1.00 94.55           H  
ATOM   4776  CA  GLN A 312     -39.910  -1.677  24.006  1.00 94.55           C  
ATOM   4777  HA  GLN A 312     -40.364  -2.425  23.356  1.00 94.55           H  
ATOM   4778  C   GLN A 312     -38.597  -2.264  24.541  1.00 94.55           C  
ATOM   4779  CB  GLN A 312     -39.601  -0.420  23.179  1.00 94.55           C  
ATOM   4780  HB2 GLN A 312     -38.737  -0.615  22.545  1.00 94.55           H  
ATOM   4781  HB3 GLN A 312     -39.340   0.395  23.854  1.00 94.55           H  
ATOM   4782  O   GLN A 312     -38.146  -3.298  24.055  1.00 94.55           O  
ATOM   4783  CG  GLN A 312     -40.760   0.014  22.274  1.00 94.55           C  
ATOM   4784  HG2 GLN A 312     -41.702  -0.019  22.821  1.00 94.55           H  
ATOM   4785  HG3 GLN A 312     -40.836  -0.668  21.428  1.00 94.55           H  
ATOM   4786  CD  GLN A 312     -40.531   1.436  21.779  1.00 94.55           C  
ATOM   4787  NE2 GLN A 312     -39.922   1.611  20.628  1.00 94.55           N  
ATOM   4788 HE21 GLN A 312     -39.581   0.810  20.116  1.00 94.55           H  
ATOM   4789 HE22 GLN A 312     -39.781   2.536  20.249  1.00 94.55           H  
ATOM   4790  OE1 GLN A 312     -40.853   2.392  22.481  1.00 94.55           O  
ATOM   4791  N   ILE A 313     -38.015  -1.653  25.583  1.00 93.09           N  
ATOM   4792  H   ILE A 313     -38.436  -0.803  25.930  1.00 93.09           H  
ATOM   4793  CA  ILE A 313     -36.776  -2.147  26.211  1.00 93.09           C  
ATOM   4794  HA  ILE A 313     -36.000  -2.206  25.448  1.00 93.09           H  
ATOM   4795  C   ILE A 313     -36.966  -3.574  26.751  1.00 93.09           C  
ATOM   4796  CB  ILE A 313     -36.297  -1.173  27.317  1.00 93.09           C  
ATOM   4797  HB  ILE A 313     -37.113  -1.024  28.023  1.00 93.09           H  
ATOM   4798  O   ILE A 313     -36.121  -4.438  26.513  1.00 93.09           O  
ATOM   4799  CG1 ILE A 313     -35.906   0.198  26.715  1.00 93.09           C  
ATOM   4800 HG12 ILE A 313     -36.710   0.562  26.076  1.00 93.09           H  
ATOM   4801 HG13 ILE A 313     -35.023   0.073  26.089  1.00 93.09           H  
ATOM   4802  CG2 ILE A 313     -35.097  -1.762  28.083  1.00 93.09           C  
ATOM   4803 HG21 ILE A 313     -35.376  -2.697  28.570  1.00 93.09           H  
ATOM   4804 HG22 ILE A 313     -34.272  -1.953  27.396  1.00 93.09           H  
ATOM   4805 HG23 ILE A 313     -34.764  -1.083  28.867  1.00 93.09           H  
ATOM   4806  CD1 ILE A 313     -35.625   1.289  27.760  1.00 93.09           C  
ATOM   4807 HD11 ILE A 313     -35.464   2.240  27.252  1.00 93.09           H  
ATOM   4808 HD12 ILE A 313     -36.476   1.388  28.434  1.00 93.09           H  
ATOM   4809 HD13 ILE A 313     -34.726   1.056  28.331  1.00 93.09           H  
ATOM   4810  N   ARG A 314     -38.079  -3.844  27.451  1.00 94.19           N  
ATOM   4811  H   ARG A 314     -38.732  -3.091  27.613  1.00 94.19           H  
ATOM   4812  CA  ARG A 314     -38.377  -5.179  27.996  1.00 94.19           C  
ATOM   4813  HA  ARG A 314     -37.521  -5.510  28.584  1.00 94.19           H  
ATOM   4814  C   ARG A 314     -38.558  -6.219  26.888  1.00 94.19           C  
ATOM   4815  CB  ARG A 314     -39.615  -5.103  28.903  1.00 94.19           C  
ATOM   4816  HB2 ARG A 314     -39.466  -4.325  29.651  1.00 94.19           H  
ATOM   4817  HB3 ARG A 314     -40.473  -4.822  28.292  1.00 94.19           H  
ATOM   4818  O   ARG A 314     -37.966  -7.289  26.982  1.00 94.19           O  
ATOM   4819  CG  ARG A 314     -39.890  -6.439  29.625  1.00 94.19           C  
ATOM   4820  HG2 ARG A 314     -39.827  -7.276  28.929  1.00 94.19           H  
ATOM   4821  HG3 ARG A 314     -39.132  -6.585  30.395  1.00 94.19           H  
ATOM   4822  CD  ARG A 314     -41.281  -6.469  30.273  1.00 94.19           C  
ATOM   4823  HD2 ARG A 314     -41.367  -7.384  30.860  1.00 94.19           H  
ATOM   4824  HD3 ARG A 314     -41.377  -5.606  30.932  1.00 94.19           H  
ATOM   4825  NE  ARG A 314     -42.340  -6.456  29.242  1.00 94.19           N  
ATOM   4826  HE  ARG A 314     -42.050  -6.738  28.317  1.00 94.19           H  
ATOM   4827  NH1 ARG A 314     -44.115  -5.774  30.518  1.00 94.19           N  
ATOM   4828 HH11 ARG A 314     -45.047  -5.387  30.540  1.00 94.19           H  
ATOM   4829 HH12 ARG A 314     -43.536  -5.876  31.339  1.00 94.19           H  
ATOM   4830  NH2 ARG A 314     -44.310  -5.845  28.287  1.00 94.19           N  
ATOM   4831 HH21 ARG A 314     -45.148  -5.282  28.260  1.00 94.19           H  
ATOM   4832 HH22 ARG A 314     -43.908  -6.015  27.377  1.00 94.19           H  
ATOM   4833  CZ  ARG A 314     -43.586  -6.035  29.356  1.00 94.19           C  
ATOM   4834  N   LEU A 315     -39.358  -5.908  25.865  1.00 93.50           N  
ATOM   4835  H   LEU A 315     -39.771  -4.987  25.843  1.00 93.50           H  
ATOM   4836  CA  LEU A 315     -39.627  -6.817  24.742  1.00 93.50           C  
ATOM   4837  HA  LEU A 315     -40.005  -7.765  25.124  1.00 93.50           H  
ATOM   4838  C   LEU A 315     -38.343  -7.146  23.972  1.00 93.50           C  
ATOM   4839  CB  LEU A 315     -40.673  -6.179  23.807  1.00 93.50           C  
ATOM   4840  HB2 LEU A 315     -40.355  -5.164  23.569  1.00 93.50           H  
ATOM   4841  HB3 LEU A 315     -40.696  -6.738  22.871  1.00 93.50           H  
ATOM   4842  O   LEU A 315     -38.068  -8.311  23.701  1.00 93.50           O  
ATOM   4843  CG  LEU A 315     -42.102  -6.139  24.380  1.00 93.50           C  
ATOM   4844  HG  LEU A 315     -42.090  -5.712  25.383  1.00 93.50           H  
ATOM   4845  CD1 LEU A 315     -42.994  -5.268  23.497  1.00 93.50           C  
ATOM   4846 HD11 LEU A 315     -44.000  -5.212  23.913  1.00 93.50           H  
ATOM   4847 HD12 LEU A 315     -43.034  -5.678  22.488  1.00 93.50           H  
ATOM   4848 HD13 LEU A 315     -42.581  -4.261  23.445  1.00 93.50           H  
ATOM   4849  CD2 LEU A 315     -42.734  -7.531  24.465  1.00 93.50           C  
ATOM   4850 HD21 LEU A 315     -42.172  -8.163  25.152  1.00 93.50           H  
ATOM   4851 HD22 LEU A 315     -43.763  -7.455  24.816  1.00 93.50           H  
ATOM   4852 HD23 LEU A 315     -42.725  -7.998  23.480  1.00 93.50           H  
ATOM   4853  N   GLN A 316     -37.518  -6.135  23.689  1.00 95.36           N  
ATOM   4854  H   GLN A 316     -37.795  -5.191  23.918  1.00 95.36           H  
ATOM   4855  CA  GLN A 316     -36.264  -6.338  22.972  1.00 95.36           C  
ATOM   4856  HA  GLN A 316     -36.490  -6.905  22.068  1.00 95.36           H  
ATOM   4857  C   GLN A 316     -35.248  -7.155  23.785  1.00 95.36           C  
ATOM   4858  CB  GLN A 316     -35.686  -4.972  22.580  1.00 95.36           C  
ATOM   4859  HB2 GLN A 316     -35.293  -4.474  23.466  1.00 95.36           H  
ATOM   4860  HB3 GLN A 316     -36.471  -4.343  22.161  1.00 95.36           H  
ATOM   4861  O   GLN A 316     -34.519  -7.961  23.214  1.00 95.36           O  
ATOM   4862  CG  GLN A 316     -34.572  -5.109  21.539  1.00 95.36           C  
ATOM   4863  HG2 GLN A 316     -34.161  -4.121  21.331  1.00 95.36           H  
ATOM   4864  HG3 GLN A 316     -33.770  -5.731  21.936  1.00 95.36           H  
ATOM   4865  CD  GLN A 316     -35.066  -5.683  20.219  1.00 95.36           C  
ATOM   4866  NE2 GLN A 316     -34.720  -6.911  19.904  1.00 95.36           N  
ATOM   4867 HE21 GLN A 316     -34.168  -7.477  20.532  1.00 95.36           H  
ATOM   4868 HE22 GLN A 316     -34.934  -7.239  18.972  1.00 95.36           H  
ATOM   4869  OE1 GLN A 316     -35.784  -5.030  19.479  1.00 95.36           O  
ATOM   4870  N   HIS A 317     -35.203  -6.972  25.109  1.00 94.74           N  
ATOM   4871  H   HIS A 317     -35.801  -6.268  25.519  1.00 94.74           H  
ATOM   4872  CA  HIS A 317     -34.342  -7.754  26.001  1.00 94.74           C  
ATOM   4873  HA  HIS A 317     -33.316  -7.705  25.636  1.00 94.74           H  
ATOM   4874  C   HIS A 317     -34.736  -9.238  26.060  1.00 94.74           C  
ATOM   4875  CB  HIS A 317     -34.402  -7.135  27.402  1.00 94.74           C  
ATOM   4876  HB2 HIS A 317     -35.432  -7.142  27.759  1.00 94.74           H  
ATOM   4877  HB3 HIS A 317     -34.072  -6.098  27.344  1.00 94.74           H  
ATOM   4878  O   HIS A 317     -33.862 -10.106  26.097  1.00 94.74           O  
ATOM   4879  CG  HIS A 317     -33.537  -7.859  28.398  1.00 94.74           C  
ATOM   4880  CD2 HIS A 317     -33.951  -8.600  29.471  1.00 94.74           C  
ATOM   4881  HD2 HIS A 317     -34.978  -8.779  29.756  1.00 94.74           H  
ATOM   4882  ND1 HIS A 317     -32.168  -7.909  28.377  1.00 94.74           N  
ATOM   4883  HD1 HIS A 317     -31.583  -7.447  27.696  1.00 94.74           H  
ATOM   4884  CE1 HIS A 317     -31.759  -8.627  29.432  1.00 94.74           C  
ATOM   4885  HE1 HIS A 317     -30.727  -8.812  29.691  1.00 94.74           H  
ATOM   4886  NE2 HIS A 317     -32.813  -9.073  30.134  1.00 94.74           N  
ATOM   4887  N   GLU A 318     -36.041  -9.526  26.062  1.00 94.04           N  
ATOM   4888  H   GLU A 318     -36.705  -8.766  26.043  1.00 94.04           H  
ATOM   4889  CA  GLU A 318     -36.577 -10.890  26.037  1.00 94.04           C  
ATOM   4890  HA  GLU A 318     -36.102 -11.466  26.831  1.00 94.04           H  
ATOM   4891  C   GLU A 318     -36.217 -11.587  24.714  1.00 94.04           C  
ATOM   4892  CB  GLU A 318     -38.089 -10.824  26.339  1.00 94.04           C  
ATOM   4893  HB2 GLU A 318     -38.605 -10.322  25.520  1.00 94.04           H  
ATOM   4894  HB3 GLU A 318     -38.209 -10.217  27.236  1.00 94.04           H  
ATOM   4895  O   GLU A 318     -35.586 -12.643  24.748  1.00 94.04           O  
ATOM   4896  CG  GLU A 318     -38.755 -12.186  26.601  1.00 94.04           C  
ATOM   4897  HG2 GLU A 318     -38.109 -12.758  27.267  1.00 94.04           H  
ATOM   4898  HG3 GLU A 318     -38.834 -12.728  25.658  1.00 94.04           H  
ATOM   4899  CD  GLU A 318     -40.154 -12.070  27.254  1.00 94.04           C  
ATOM   4900  OE1 GLU A 318     -40.635 -13.094  27.796  1.00 94.04           O  
ATOM   4901  OE2 GLU A 318     -40.732 -10.954  27.294  1.00 94.04           O  
ATOM   4902  N   ALA A 319     -36.471 -10.935  23.571  1.00 94.22           N  
ATOM   4903  H   ALA A 319     -36.990 -10.070  23.615  1.00 94.22           H  
ATOM   4904  CA  ALA A 319     -36.097 -11.440  22.245  1.00 94.22           C  
ATOM   4905  HA  ALA A 319     -36.581 -12.403  22.089  1.00 94.22           H  
ATOM   4906  C   ALA A 319     -34.577 -11.658  22.092  1.00 94.22           C  
ATOM   4907  CB  ALA A 319     -36.626 -10.454  21.193  1.00 94.22           C  
ATOM   4908  HB1 ALA A 319     -36.390 -10.825  20.196  1.00 94.22           H  
ATOM   4909  HB2 ALA A 319     -37.708 -10.363  21.282  1.00 94.22           H  
ATOM   4910  HB3 ALA A 319     -36.169  -9.473  21.326  1.00 94.22           H  
ATOM   4911  O   ALA A 319     -34.138 -12.701  21.607  1.00 94.22           O  
ATOM   4912  N   LEU A 320     -33.753 -10.709  22.560  1.00 92.78           N  
ATOM   4913  H   LEU A 320     -34.162  -9.865  22.934  1.00 92.78           H  
ATOM   4914  CA  LEU A 320     -32.292 -10.819  22.501  1.00 92.78           C  
ATOM   4915  HA  LEU A 320     -32.012 -10.973  21.459  1.00 92.78           H  
ATOM   4916  C   LEU A 320     -31.787 -12.034  23.298  1.00 92.78           C  
ATOM   4917  CB  LEU A 320     -31.675  -9.501  23.013  1.00 92.78           C  
ATOM   4918  HB2 LEU A 320     -32.132  -8.664  22.485  1.00 92.78           H  
ATOM   4919  HB3 LEU A 320     -31.912  -9.400  24.072  1.00 92.78           H  
ATOM   4920  O   LEU A 320     -30.977 -12.816  22.803  1.00 92.78           O  
ATOM   4921  CG  LEU A 320     -30.149  -9.405  22.829  1.00 92.78           C  
ATOM   4922  HG  LEU A 320     -29.677 -10.326  23.171  1.00 92.78           H  
ATOM   4923  CD1 LEU A 320     -29.781  -9.165  21.365  1.00 92.78           C  
ATOM   4924 HD11 LEU A 320     -28.697  -9.192  21.258  1.00 92.78           H  
ATOM   4925 HD12 LEU A 320     -30.207  -9.948  20.738  1.00 92.78           H  
ATOM   4926 HD13 LEU A 320     -30.156  -8.198  21.028  1.00 92.78           H  
ATOM   4927  CD2 LEU A 320     -29.597  -8.242  23.655  1.00 92.78           C  
ATOM   4928 HD21 LEU A 320     -30.087  -7.312  23.367  1.00 92.78           H  
ATOM   4929 HD22 LEU A 320     -29.772  -8.432  24.714  1.00 92.78           H  
ATOM   4930 HD23 LEU A 320     -28.523  -8.156  23.491  1.00 92.78           H  
ATOM   4931  N   ASN A 321     -32.281 -12.238  24.522  1.00 93.60           N  
ATOM   4932  H   ASN A 321     -32.986 -11.611  24.882  1.00 93.60           H  
ATOM   4933  CA  ASN A 321     -31.887 -13.409  25.301  1.00 93.60           C  
ATOM   4934  HA  ASN A 321     -30.806 -13.520  25.217  1.00 93.60           H  
ATOM   4935  C   ASN A 321     -32.453 -14.720  24.726  1.00 93.60           C  
ATOM   4936  CB  ASN A 321     -32.224 -13.190  26.786  1.00 93.60           C  
ATOM   4937  HB2 ASN A 321     -32.393 -14.156  27.262  1.00 93.60           H  
ATOM   4938  HB3 ASN A 321     -33.136 -12.601  26.885  1.00 93.60           H
[truncated: 1,825,993 more chars]
